# Supplementary material for: Overexpression of VqWRKY31 enhances powdery mildew resistance in grapevine by promoting salicylic acid signaling and specific metabolite synthesis
Source: Hortic Res. 2022 Jan 19;9:uhab064. doi: 10.1093/hr/uhab064 (PMC8944305; doi:10.1093/hr/uhab064)
Supplement: Web_Material_uhab064 [file web_material_uhab064.zip]

Archive with 16 entries (16 files):
- Fig. S1.jpg
- Fig. S1.pdf
- Fig. S2.jpg
- Fig. S2.pdf
- Fig. S3.jpg
- Fig. S3.pdf
- Fig. S4.jpg
- Fig. S4.pdf
- Fig. S5.jpg
- Fig. S5.pdf
- Fig. S6.jpg
- Fig. S6.pdf
- Table S1.xlsx
- Table S2.xlsx
- Table S3.xlsx
- Table S4.xlsx
