# Supplementary material for: Overexpression of VqWRKY31 enhances powdery mildew resistance in grapevine by promoting salicylic acid signaling and specific metabolite synthesis
Source: Hortic Res. 2022 Jan 19;9:uhab064. doi: 10.1093/hr/uhab064 (PMC8944305; doi:10.1093/hr/uhab064)
Supplement: Web_Material_uhab064 [file web_material_uhab064.zip › Table S1.xlsx]

## Sheet: Sheet1
Table S1. The list of primers used in this study.
Primers used for vector construction
Primer name	GeneID	Forward sequence	Reverse sequence
GFP-WRKY31	VIT_10s0116g01200	GGGGTACCATGGACAAAGGATGGGGTCTC	CGGGATCCATTCCCCGTCGGGAAGC
2300-flg		CTCTATATAAGGAAGTTCAT	CAAATGTTTGAACGATCGGG
2300flg-WRKY31	VIT_10s0116g01200	CGGGATCCATGGACAAAGGATGGGGTCTC	GGGGTACCTATTCCCCGTCGGGAAGC
WRKY31-RNAi-sense	VIT_10s0116g01200	CGGAATTCATGGGGTCTCACCCTTGATT	GGGGTACCATCTTGGCTCTCTTATTCTC
WRKY31-RNAi-antisense	VIT_10s0116g01200	CCATCGATATCTTGGCTCTCTTATTTCTC	GCTCTAGAATGGGGTCTCACCCTTGATT
pGADT7-WRKY31	VIT_10s0116g01200	GCCATGGAGGCCAGTGAATTCATGGACAAAGGATGGGGTCTC	AGCTCGAGCTCGATGGATCCTTAATTCCCCGTCGGGAAGC
62SK-WRKY31	VIT_10s0116g01200	CGCGGTGGCGGCCGCTCTAGAATGGACAAAGGATGGGGTCTC	GTCGACGGTATCGAT AAGCTTTTAATTCCCCGTCGGGAAGC
pAbAi-VvSTS9	VIT_16s0100g00770	TACAGAGCACATGCCTCGAGTGACACGCTTAAGTGATGAA	AATGATGAATTGAAAAGCTTGGATGCCAGCTAGGTACTCA
pAbAi-VvSTS48	VIT_16s0100g01200	TACAGAGCACATGCCTCGAGACACTTTAAATATGAATATT	AATGATGAATTGAAAAGCTTTGATCCTAGCTACGAACTCA
pAbAi-Wbox1		TACAGAGCACATGCCTCGAGTATTGACTGCTATTGACTGCTATTGACTGC	AATGATGAATTGAAAAGCTTGCAGTCAATAGCAGTCAATAGCAGTCAATA
pAbAi-Wbox2		TACAGAGCACATGCCTCGAGTATTGACCGCTATTGACCGCTATTGACCGC	AATGATGAATTGAAAAGCTTGCGGTCAATAGCGGTCAATAGCGGTCAATA
0800-VvSTS9	VIT_16s0100g00770	CTATAGGGCGAATTGGGTACCTGACACGCTTAAGTGATGAA	CAGGAATTCGATATCAAGCTTGGATGCCAGCTAGGTACTCA
0800-VvSTS48	VIT_16s0100g01200	CTATAGGGCGAATTGGGTACCACACTTTAAATATGAATATT	CAGGAATTCGATATCAAGCTTTGATCCTAGCTACGAACTCA
Primers used for qRT-PCR
Primer name	GeneID	Forward sequence	Reverse sequence
qRT-WRKY31	VIT_10s0116g01200	CTCACCCTTGATTCTATTGCC	AAATCCACCTCCCGCCTC
qRT-NPR1	VIT_11s0016g01990	CAGCCACGATGACGCAAAAA	TGTCCGCCCTTGGATCTTTC
qRT-EDS1	VIT_17s0000g07560	TTGATGTTATCCCTCGTATTATGCTT	TGAGATCTGGGATTGAAGAAATTG
qRT-PR1	VIT_03s0088g00810	CAGAGGATTGGCGATTGCA	TCCCCCACCCACAAGTTC
qRT-PR2	VIT_05s0077g01150	TCAAGGTCTCCACCGCAATC	TCTATGGCTCTTCCTGGCCT
qRT-PR4	VIT_14s0081g00030	AATCCGGCGCAAAATGGATG	AAGCGGCTAACTCCATGCTT
qRT-PR5	VIT_02s0025g04230	CTGCAATAACCCATGCACCG	TTGCATGAGCACATTCAGTACAC
qRT-RBOHA	VIT_02s0025g00510	CTGGGTAACCAGGGAGCAAG	GCATTAGCGTGCTTGGTAGC
qRT-RBOHB	VIT_14s0060g02320	CCGTCTTCTCCAAGGCATGT	AACCACTCGAATGAGCCCTG
qRT-SOD	VIT_06s0061g00750	CTCGCCAATCCATACCCCTC	GCTAAGTTCATGCCCACCCT
qRT-CAT	VIT_18s0122g01320	ACAGCTTGCATTTTGCCCTG	GACCCAGAGACTTGTCAGCC
qRT-CHS	VIT_13s0067g02870	CCTCCTCAGATCACAACGGC	CCCCGTACTGTGAACCCTTG
qRT-CHI	VIT_13s0067g03820	GTCTCAAGTGCCGTCAGTCA	CCGAATCCGCTAACTCCTCC
qRT-FHT	VIT_13s0047g00210	GGCCTTCCAATCCTCCTTCC	GGGATGTGGCTTGATAGCGA
qRT-FLS	VIT_08s0105g00380	CGTGACTTCTTCCACCTCCC	CCAACGTCATCCCCTCCAAA
qRT-DFR	VIT_16s0039g02350	TAGGAACCTGAAGGTTGTCT	TGGCATGCATGTTTCTCCTT
qRT-STS9	VIT_16s0100g00770	AAAAGGCCACCACAGGTGAA	TCAGGACACTATATCCACCAACA
qRT-STS48	VIT_16s0100g01200	CCAACTTGTTTCAGCAGCCC	CTGTGGTAGCATTTTCCCCCT
qRT-PAL1A	VIT_16s0039g01100	AGAGGTTGAGAGCGCAAGAG	AGAAACAGATTTTAAGGAAGAAGCA
qRT-PAL1B	VIT_16s0039g01360	GCCTACATCGATGACCCCTG	CTACTCAGCTCCATGTCAGCA
qRT-Actin	VIT_04s0044g00580	GATTCTGGTGATGGTGTGAGT	GACAATTTCCCGTTCAGCAGT
Primers used for transient transformation verification
Primer name	GeneID	Forward sequence	Reverse sequence
NPTII		GGCGATGCGCTGCGAATCGG	CGGATGGAAGCCGGTCTTGT
