# Supplementary material for: Overexpression of VqWRKY31 enhances powdery mildew resistance in grapevine by promoting salicylic acid signaling and specific metabolite synthesis
Source: Hortic Res. 2022 Jan 19;9:uhab064. doi: 10.1093/hr/uhab064 (PMC8944305; doi:10.1093/hr/uhab064)
Supplement: Web_Material_uhab064 [file web_material_uhab064.zip › Table S2.xlsx]

## Sheet: Table S2
Table S2. List of genes that are differentially expressed in VqWRKY31 overexpressing line #32 versus WT at 0hpi.
#ID	#32/WT Log2FoldChange	FDR	Swiss-Prot_annotation	NR_annotation
VIT_14s0066g01130	-1.10493	3.76e-30	Universal stress protein A-like protein GN=At3g01520 OS=Arabidopsis thaliana (Mouse-ear cress) PE=1 SV=2	PREDICTED: universal stress protein A-like protein [Vitis vinifera]
VIT_10s0003g01560	-1.1964	1.47e-40	Cellulose synthase A catalytic subunit 8 [UDP-forming] GN=F28A21.190 OS=Arabidopsis thaliana (Mouse-ear cress) PE=1 SV=1	PREDICTED: cellulose synthase A catalytic subunit 8 [UDP-forming] [Vitis vinifera]
VIT_10s0116g01580	-5.95897	2.72e-60	Sulfated surface glycoprotein 185 (Precursor) OS=Volvox carteri (Green alga) PE=1 SV=1	PREDICTED: uncharacterized protein LOC100788078 [Glycine max]
VIT_01s0011g03400	1.01246	6.08e-72	Probable nitrite transporter At1g68570 GN=At1g68570 OS=Arabidopsis thaliana (Mouse-ear cress) PE=2 SV=1	PREDICTED: probable nitrite transporter At1g68570 [Vitis vinifera]
VIT_17s0119g00150	3.17444	1.71e-20	Miraculin (Precursor) OS=Synsepalum dulcificum (Miracle fruit) PE=1 SV=3	PREDICTED: miraculin [Vitis vinifera]
VIT_04s0008g05400	1.12149	0.00561718	Probable carboxylesterase 17 GN=CXE17 OS=Arabidopsis thaliana (Mouse-ear cress) PE=2 SV=1	PREDICTED: probable carboxylesterase 17 [Vitis vinifera]
VIT_16s0100g00750	2.16849	1.62e-12	Stilbene synthase 3 GN=VIT_16s0100g01030 OS=Vitis vinifera (Grape) PE=2 SV=2	PREDICTED: stilbene synthase 2 [Vitis vinifera]
VIT_00s0357g00080	2.26598	8.39e-18	--	unnamed protein product [Vitis vinifera]
VIT_10s0071g00060	-1.81204	2.57e-05	--	unnamed protein product [Vitis vinifera]
VIT_08s0007g02550	-3.47929	1.36e-36	--	Ovate family protein, putative [Theobroma cacao]
VIT_02s0012g01440	-1.3226	1.1e-19	E3 ubiquitin-protein ligase Os04g0590900 OS=Oryza sativa subsp. japonica (Rice) PE=2 SV=2	PREDICTED: E3 ubiquitin-protein ligase Os04g0590900-like [Vitis vinifera]
VIT_08s0007g04740	-1.15927	1.94e-10	Ras-related protein RABC2a GN=F12E4.310 OS=Arabidopsis thaliana (Mouse-ear cress) PE=1 SV=1	PREDICTED: ras-related protein RABC2a [Vitis vinifera]
VIT_11s0016g00590	-2.39168	4e-06	21 kDa protein (Precursor) OS=Daucus carota (Carrot) PE=2 SV=1	PREDICTED: 21 kDa protein-like [Vitis vinifera]
VIT_13s0064g00940	-1.60473	0.00700902	MATE efflux family protein FRD3 OS=Arabidopsis thaliana (Mouse-ear cress) PE=1 SV=1	PREDICTED: MATE efflux family protein FRD3-like [Vitis vinifera]
VIT_08s0007g05180	4.36827	0	Sigma factor binding protein 2, chloroplastic (Precursor) GN=SIB2 OS=Arabidopsis thaliana (Mouse-ear cress) PE=2 SV=1	PREDICTED: uncharacterized protein LOC100243497 [Vitis vinifera]
VIT_09s0002g02780	2.14201	4.34e-11	Putative leucine-rich repeat receptor-like protein kinase At2g19210 (Precursor) GN=At2g19210 OS=Arabidopsis thaliana (Mouse-ear cress) PE=3 SV=1	unnamed protein product [Vitis vinifera]
VIT_16s0050g01550	2.10017	2.95e-109	Receptor-like protein kinase 2 (Precursor) GN=RCH2 OS=Arabidopsis thaliana (Mouse-ear cress) PE=1 SV=1	unnamed protein product [Vitis vinifera]
VIT_05s0049g02070	-1.47356	0.000491905	--	unnamed protein product [Vitis vinifera]
VIT_09s0002g07610	3.54266	2.37e-59	Probable LRR receptor-like serine/threonine-protein kinase At4g36180 (Precursor) GN=At4g36180 OS=Arabidopsis thaliana (Mouse-ear cress) PE=1 SV=1	PREDICTED: probable LRR receptor-like serine/threonine-protein kinase At4g36180-like [Vitis vinifera]
VIT_01s0011g04010	-1.93523	6.87e-05	--	PREDICTED: putative glutamine amidotransferase-like protein RP404 [Vitis vinifera]
VIT_05s0020g03360	-1.07718	0.00926875	--	PREDICTED: uncharacterized protein LOC100852693 [Vitis vinifera]
VIT_07s0005g04100	1.45854	1.36e-09	Probable leucine-rich repeat receptor-like protein kinase At1g35710 (Precursor) GN=At1g35710 OS=Arabidopsis thaliana (Mouse-ear cress) PE=2 SV=1	PREDICTED: probable LRR receptor-like serine/threonine-protein kinase At4g08850-like [Vitis vinifera]
VIT_03s0017g02170	1.13345	2.21e-139	Zinc transporter 8 (Precursor) OS=Oryza sativa subsp. japonica (Rice) PE=2 SV=1	PREDICTED: zinc transporter 5 isoform 1 [Vitis vinifera]
VIT_09s0002g03780	-1.59709	1.7e-27	CASP-like protein GSVIVT00034332001 OS=Vitis vinifera (Grape) PE=2 SV=1	PREDICTED: UPF0497 membrane protein 14 [Vitis vinifera]
VIT_16s0100g01160	2.33483	2.83e-25	Stilbene synthase 1 OS=Vitis vinifera (Grape) PE=1 SV=2	PREDICTED: stilbene synthase 1-like [Vitis vinifera]
VIT_05s0020g02690	-1.25685	6.13e-06	Glycine-rich cell wall structural protein 1.0 (Precursor) OS=Phaseolus vulgaris (Kidney bean) PE=2 SV=1	PREDICTED: uncharacterized protein LOC100261454 [Vitis vinifera]
VIT_16s0050g01650	1.30849	1.55e-09	--	hypothetical protein VITISV_037464 [Vitis vinifera]
VIT_08s0058g01010	-1.40976	2.89e-27	--	PREDICTED: uncharacterized protein LOC100253378 [Vitis vinifera]
VIT_18s0075g00590	4.97198	1.59e-28	Laccase-14 (Precursor) GN=LAC14 OS=Arabidopsis thaliana (Mouse-ear cress) PE=2 SV=1	PREDICTED: putative laccase-9-like [Vitis vinifera]
VIT_07s0151g00110	-2.53782	2.09e-09	Chlorophyllase-1 GN=F6F9.28 OS=Arabidopsis thaliana (Mouse-ear cress) PE=1 SV=1	PREDICTED: chlorophyllase-1 [Vitis vinifera]
VIT_06s0004g03810	-1.32789	4.18e-174	125 kDa kinesin-related protein GN=TKRP125 OS=Nicotiana tabacum (Common tobacco) PE=1 SV=1	unnamed protein product [Vitis vinifera]
VIT_14s0083g00460	1.81652	2.15e-46	Tryptophan synthase beta chain 1, chloroplastic (Precursor) GN=TSB1 OS=Arabidopsis thaliana (Mouse-ear cress) PE=2 SV=1	unnamed protein product [Vitis vinifera]
VIT_16s0098g01560	-1.99982	5.57e-46	Glucan endo-1,3-beta-glucosidase (Precursor) GN=GLC1 OS=Triticum aestivum (Wheat) PE=2 SV=1	unnamed protein product [Vitis vinifera]
VIT_07s0031g02320	-1.29368	0.000124529	--	unnamed protein product [Vitis vinifera]
VIT_14s0083g00980	-3.86788	1.9e-107	Proline-rich receptor-like protein kinase PERK9 GN=PERK9 OS=Arabidopsis thaliana (Mouse-ear cress) PE=2 SV=1	unnamed protein product [Vitis vinifera]
VIT_09s0054g01110	1.51752	7.42e-11	Cycloartenol synthase GN=CASBPX1 OS=Betula platyphylla (Asian white birch) PE=1 SV=1	unnamed protein product [Vitis vinifera]
VIT_17s0000g07190	-1.29855	1.57e-47	Chaperone protein ClpB1 GN=F1O17.2 OS=Arabidopsis thaliana (Mouse-ear cress) PE=1 SV=2	heat shock protein 101 [Vitis vinifera]
VIT_12s0059g00960	-1.83661	1.21e-46	Cellulose synthase-like protein H1 GN=OSJNBa0035F15.9 OS=Oryza sativa subsp. japonica (Rice) PE=2 SV=2	PREDICTED: cellulose synthase-like protein H1-like [Vitis vinifera]
VIT_18s0001g03000	-1.05809	0.0161045	--	PREDICTED: uncharacterized protein LOC100248801 [Vitis vinifera]
VIT_10s0116g01200	4.00209	0	Probable WRKY transcription factor 31 GN=WRKY31 OS=Arabidopsis thaliana (Mouse-ear cress) PE=2 SV=1	PREDICTED: WRKY transcription factor 6-like [Vitis vinifera]
VIT_17s0000g03960	1.39901	2.39e-25	Protein PLANT CADMIUM RESISTANCE 6 GN=PCR6 OS=Arabidopsis thaliana (Mouse-ear cress) PE=2 SV=1	PREDICTED: uncharacterized protein LOC100250709 [Vitis vinifera]
VIT_14s0060g01960	-1.14915	2.52e-11	Pectinesterase 22 (Precursor) GN=F18C1.11 OS=Arabidopsis thaliana (Mouse-ear cress) PE=3 SV=1	unnamed protein product [Vitis vinifera]
VIT_15s0048g00620	-1.14817	7.09e-14	--	PREDICTED: uncharacterized protein LOC100243739 [Vitis vinifera]
VIT_05s0020g04110	1.15607	9.48e-15	Early light-induced protein 1, chloroplastic (Precursor) GN=ELIP1 OS=Arabidopsis thaliana (Mouse-ear cress) PE=1 SV=1	uncharacterized protein LOC100263179 [Vitis vinifera]
VIT_13s0067g02910	-1.69323	1.03e-83	Non-specific lipid-transfer protein (Precursor) OS=Gerbera hybrida (Daisy) PE=3 SV=1	PREDICTED: non-specific lipid-transfer protein [Vitis vinifera]
VIT_17s0000g08080	1.59785	4.26e-25	U-box domain-containing protein 19 GN=PUB19 OS=Arabidopsis thaliana (Mouse-ear cress) PE=2 SV=1	PREDICTED: U-box domain-containing protein 19-like [Vitis vinifera]
VIT_00s0388g00050	2.41378	6.02e-20	Probable receptor-like protein kinase At5g39020 (Precursor) GN=At5g39020 OS=Arabidopsis thaliana (Mouse-ear cress) PE=2 SV=1	hypothetical protein VITISV_023172 [Vitis vinifera]
VIT_10s0523g00050	-1.57666	5.23e-39	--	PREDICTED: uncharacterized protein LOC100854830 [Vitis vinifera]
VIT_10s0003g04490	-1.08432	4.33e-45	BTB/POZ domain-containing protein At1g30440 GN=At1g30440 OS=Arabidopsis thaliana (Mouse-ear cress) PE=1 SV=2	PREDICTED: BTB/POZ domain-containing protein At1g30440 isoform 1 [Vitis vinifera]
VIT_12s0028g00040	-2.8159	2.61e-278	--	PREDICTED: uncharacterized protein LOC100257403 [Vitis vinifera]
VIT_01s0150g00240	-2.02749	1.15e-07	--	unnamed protein product [Vitis vinifera]
VIT_01s0127g00560	2.19779	3.99e-36	Probable nucleoredoxin 1 GN=At1g60420 OS=Arabidopsis thaliana (Mouse-ear cress) PE=1 SV=1	hypothetical protein VITISV_008818 [Vitis vinifera]
VIT_07s0141g00200	-1.20706	0.0357831	50S ribosomal protein L29, chloroplastic (Precursor) GN=RPL29 OS=Arabidopsis thaliana (Mouse-ear cress) PE=1 SV=1	PREDICTED: 50S ribosomal protein L29, chloroplastic-like [Vitis vinifera]
VIT_18s0122g00430	-1.1327	1.02e-15	Chlorophyll a-b binding protein of LHCII type I, chloroplastic (Precursor) OS=Chlamydomonas moewusii (Chlamydomonas eugametos) PE=2 SV=1	PREDICTED: chlorophyll a-b binding protein of LHCII type I, chloroplastic [Vitis vinifera]
VIT_02s0012g02340	1.48176	0.000158732	Geraniol 8-hydroxylase GN=CYP76B6 OS=Catharanthus roseus (Madagascar periwinkle) PE=1 SV=1	unnamed protein product [Vitis vinifera]
VIT_05s0094g00330	3.3184	7.32e-62	Chitinase 5 (Precursor) OS=Oryza sativa subsp. japonica (Rice) PE=2 SV=1	PREDICTED: chitinase 5 [Vitis vinifera]
VIT_04s0023g03760	-1.68278	1.52e-13	Sulfated surface glycoprotein 185 (Precursor) OS=Volvox carteri (Green alga) PE=1 SV=1	PREDICTED: uncharacterized protein LOC100245548 [Vitis vinifera]
VIT_16s0050g00200	2.21324	1.04e-21	LRR receptor-like serine/threonine-protein kinase GSO2 (Precursor) GN=K23L20.3 OS=Arabidopsis thaliana (Mouse-ear cress) PE=2 SV=2	PREDICTED: LRR receptor-like serine/threonine-protein kinase FLS2-like [Vitis vinifera]
VIT_10s0071g00230	2.8598	3.99e-11	Receptor-like protein 12 (Precursor) GN=RLP12 OS=Arabidopsis thaliana (Mouse-ear cress) PE=2 SV=2	PREDICTED: LRR receptor-like serine/threonine-protein kinase FLS2-like [Vitis vinifera]
VIT_12s0057g00460	-1.08362	1.33e-05	Auxin-induced in root cultures protein 12 (Precursor) GN=AIR12 OS=Arabidopsis thaliana (Mouse-ear cress) PE=1 SV=3	PREDICTED: uncharacterized protein LOC100253083 [Vitis vinifera]
VIT_14s0108g00930	1.8042	1.46e-254	--	PREDICTED: uncharacterized protein LOC100266209 [Vitis vinifera]
VIT_08s0040g01820	1.77113	6.82e-12	--	PREDICTED: uncharacterized protein LOC100248294 [Vitis vinifera]
VIT_11s0052g01140	-1.51729	3.28e-32	CASP-like protein VIT_11s0052g01140 OS=Vitis vinifera (Grape) PE=2 SV=1	unnamed protein product [Vitis vinifera]
VIT_15s0021g00050	-6.49623	2.02e-223	Protein ECERIFERUM 1 GN=CER1 OS=Arabidopsis thaliana (Mouse-ear cress) PE=1 SV=1	PREDICTED: protein WAX2-like [Vitis vinifera]
VIT_00s2849g00010	2.31224	5.71e-09	Phenylalanine ammonia-lyase (Fragment) GN=PAL OS=Vitis vinifera (Grape) PE=2 SV=1	PREDICTED: phenylalanine ammonia-lyase-like [Vitis vinifera]
VIT_08s0007g05030	1.92188	9.94e-18	Transcription factor RAX2 GN=T1J8.7 OS=Arabidopsis thaliana (Mouse-ear cress) PE=1 SV=1	PREDICTED: transcription factor RAX1 [Vitis vinifera]
VIT_08s0056g01130	-5.24293	7.61e-157	ZF-HD homeobox protein At4g24660 GN=At4g24660 OS=Arabidopsis thaliana (Mouse-ear cress) PE=1 SV=1	hypothetical protein VITISV_006217 [Vitis vinifera]
VIT_02s0025g01320	1.56396	2.6e-116	--	hypothetical protein VITISV_007209 [Vitis vinifera]
VIT_04s0008g03630	-1.58309	1.45e-11	Formin-like protein 5 GN=P0453E05.107 OS=Oryza sativa subsp. japonica (Rice) PE=2 SV=2	PREDICTED: uncharacterized protein LOC100252675 [Vitis vinifera]
VIT_19s0015g02750	1.30842	5.14e-17	Secologanin synthase GN=CYP72A1 OS=Catharanthus roseus (Madagascar periwinkle) PE=2 SV=1	unnamed protein product [Vitis vinifera]
VIT_14s0108g00740	-2.94836	1.08e-12	Gibberellin-regulated protein 4 (Precursor) GN=GASA4 OS=Arabidopsis thaliana (Mouse-ear cress) PE=1 SV=2	PREDICTED: gibberellin-regulated protein 4 [Vitis vinifera]
VIT_17s0000g01110	-1.22532	8.54e-56	Copper transport protein CCH GN=CCH OS=Arabidopsis thaliana (Mouse-ear cress) PE=1 SV=1	PREDICTED: uncharacterized protein LOC100249014 [Vitis vinifera]
VIT_18s0041g00030	1.00992	6.8e-06	Putative wall-associated receptor kinase-like 16 (Precursor) GN=WAKL16 OS=Arabidopsis thaliana (Mouse-ear cress) PE=3 SV=1	hypothetical protein VITISV_018566 [Vitis vinifera]
VIT_07s0151g01060	-1.18848	3.76e-10	Fatty-acid-binding protein 1 GN=FAP1 OS=Arabidopsis thaliana (Mouse-ear cress) PE=1 SV=1	PREDICTED: uncharacterized protein LOC100257991 [Vitis vinifera]
VIT_18s0001g00840	1.05114	4.2e-07	Uncharacterized protein At1g76070 GN=At1g76070 OS=Arabidopsis thaliana (Mouse-ear cress) PE=1 SV=1	hypothetical protein VITISV_001638 [Vitis vinifera]
VIT_10s0116g01040	-1.31913	2.66e-35	--	PREDICTED: uncharacterized protein LOC100248583 isoform 1 [Vitis vinifera]
VIT_07s0005g01350	1.23068	1.09e-79	Universal stress protein A-like protein GN=At3g01520 OS=Arabidopsis thaliana (Mouse-ear cress) PE=1 SV=2	unnamed protein product [Vitis vinifera]
VIT_09s0054g00840	-1.2114	7.58e-11	--	unnamed protein product [Vitis vinifera]
VIT_10s0092g00360	-1.01515	0.00166481	Vacuolar protein sorting-associated protein 2 homolog 2 GN=MFC16.25 OS=Arabidopsis thaliana (Mouse-ear cress) PE=1 SV=2	unnamed protein product [Vitis vinifera]
VIT_08s0040g00010	-1.13413	2.37e-55	Receptor-like protein kinase FERONIA (Precursor) GN=F26O13.190 OS=Arabidopsis thaliana (Mouse-ear cress) PE=1 SV=1	PREDICTED: receptor-like protein kinase FERONIA-like, partial [Vitis vinifera]
VIT_11s0016g03030	-2.1838	1.04e-24	Protein IQ-DOMAIN 14 GN=IQD14 OS=Arabidopsis thaliana (Mouse-ear cress) PE=1 SV=1	unnamed protein product [Vitis vinifera]
VIT_14s0030g00570	-2.36606	2.59e-07	Protein BONZAI 3 GN=BON3 OS=Arabidopsis thaliana (Mouse-ear cress) PE=1 SV=1	unnamed protein product [Vitis vinifera]
VIT_09s0002g01090	1.48431	1.02e-182	Cytochrome P450 71A1 GN=CYP71A1 OS=Persea americana (Avocado) PE=1 SV=2	PREDICTED: flavonoid 3&apos;-monooxygenase-like [Vitis vinifera]
VIT_19s0090g01040	-1.07455	6.4e-05	--	PREDICTED: uncharacterized protein LOC100257237 [Vitis vinifera]
VIT_03s0038g04000	-1.69388	4.32e-50	Xylem cysteine proteinase 1 (Precursor) GN=XCP1 OS=Arabidopsis thaliana (Mouse-ear cress) PE=1 SV=1	PREDICTED: cysteine proteinase-like [Vitis vinifera]
VIT_12s0028g01780	3.84601	1.5e-15	Inactive tetrahydrocannabinolic acid synthase (Precursor) OS=Cannabis sativa (Hemp) PE=3 SV=1	PREDICTED: reticuline oxidase-like protein-like [Vitis vinifera]
VIT_10s0003g01160	1.07056	2.12e-37	Transcription factor bHLH51 GN=T7M7.8 OS=Arabidopsis thaliana (Mouse-ear cress) PE=2 SV=1	PREDICTED: transcription factor bHLH30-like [Vitis vinifera]
VIT_16s0039g02370	1.84698	0.001852	Probable leucine-rich repeat receptor-like protein kinase At5g49770 (Precursor) GN=At5g49770 OS=Arabidopsis thaliana (Mouse-ear cress) PE=2 SV=1	unnamed protein product [Vitis vinifera]
VIT_12s0028g02200	-1.85222	1.7e-14	--	unnamed protein product [Vitis vinifera]
VIT_14s0066g00300	-1.06936	4.83e-16	--	conserved hypothetical protein [Ricinus communis]
VIT_01s0026g02330	-1.9397	2.16e-114	Protein PHYTOCHROME KINASE SUBSTRATE 1 GN=PKS1 OS=Arabidopsis thaliana (Mouse-ear cress) PE=1 SV=2	unnamed protein product [Vitis vinifera]
VIT_16s0050g02740	1.54842	8.99e-17	Probable receptor-like protein kinase At1g67000 (Precursor) GN=At1g67000 OS=Arabidopsis thaliana (Mouse-ear cress) PE=2 SV=2	PREDICTED: probable receptor-like protein kinase At5g39020-like [Vitis vinifera]
VIT_02s0012g00730	1.12593	0.00014723	Probable purine permease 11 GN=PUP11 OS=Arabidopsis thaliana (Mouse-ear cress) PE=1 SV=1	PREDICTED: probable purine permease 9-like [Vitis vinifera]
VIT_11s0016g05110	-2.59205	7.52e-169	Adenine nucleotide transporter BT1, chloroplastic/mitochondrial (Precursor) GN=F8B4.100 OS=Arabidopsis thaliana (Mouse-ear cress) PE=1 SV=1	PREDICTED: protein brittle-1, chloroplastic/amyloplastic [Vitis vinifera]
VIT_03s0063g00450	2.88008	6.84e-32	Alpha-amylase (Precursor) GN=AMY1.1 OS=Vigna mungo (Black gram) PE=2 SV=1	PREDICTED: alpha-amylase [Vitis vinifera]
VIT_14s0083g00520	-1.02454	1.33e-28	Proline dehydrogenase 2, mitochondrial (Precursor) GN=MKD10.10 OS=Arabidopsis thaliana (Mouse-ear cress) PE=2 SV=1	PREDICTED: proline dehydrogenase 2, mitochondrial [Vitis vinifera]
VIT_05s0029g01500	1.9283	1.81e-20	--	unnamed protein product [Vitis vinifera]
VIT_09s0002g02210	-4.9287	1.12e-38	Protein HOTHEAD (Precursor) GN=F3N23.17 OS=Arabidopsis thaliana (Mouse-ear cress) PE=1 SV=1	unnamed protein product [Vitis vinifera]
VIT_18s0166g00050	1.13752	1.22e-07	Probable LRR receptor-like serine/threonine-protein kinase At3g47570 (Precursor) GN=At3g47570 OS=Arabidopsis thaliana (Mouse-ear cress) PE=1 SV=1	PREDICTED: probable LRR receptor-like serine/threonine-protein kinase At3g47570-like [Vitis vinifera]
VIT_03s0038g01830	-6.2385	0	Proline-rich protein 4 (Precursor) GN=PRP4 OS=Arabidopsis thaliana (Mouse-ear cress) PE=2 SV=1	PREDICTED: uncharacterized protein LOC100245206 [Vitis vinifera]
VIT_04s0008g01470	1.22763	8.46e-60	Probable WRKY transcription factor 50 GN=WRKY50 OS=Arabidopsis thaliana (Mouse-ear cress) PE=2 SV=1	PREDICTED: probable WRKY transcription factor 50 [Vitis vinifera]
VIT_16s0050g01860	-1.69271	2.53e-51	S-type anion channel SLAH3 GN=SLAH3 OS=Arabidopsis thaliana (Mouse-ear cress) PE=1 SV=1	PREDICTED: S-type anion channel SLAH3-like [Vitis vinifera]
VIT_17s0000g06040	-1.26561	2.13e-19	Protein PHYTOCHROME KINASE SUBSTRATE 1 GN=PKS1 OS=Arabidopsis thaliana (Mouse-ear cress) PE=1 SV=2	unnamed protein product [Vitis vinifera]
VIT_00s1353g00010	-1.08347	2.89e-73	Leucine-rich repeat receptor-like serine/threonine-protein kinase BAM1 (Precursor) GN=BAM1 OS=Arabidopsis thaliana (Mouse-ear cress) PE=1 SV=1	PREDICTED: leucine-rich repeat receptor-like serine/threonine-protein kinase BAM1-like [Vitis vinifera]
VIT_18s0001g03910	1.33985	5.27e-173	Nitrate reductase [NADH] OS=Cucurbita maxima (Pumpkin) PE=2 SV=1	nitrate reductase [NADH]-like [Vitis vinifera]
VIT_16s0050g01620	-3.21643	2.57e-108	ABC transporter G family member 8 GN=MXC20.8 OS=Arabidopsis thaliana (Mouse-ear cress) PE=2 SV=1	PREDICTED: ABC transporter G family member 8-like [Vitis vinifera]
VIT_02s0025g02850	1.29892	2.83e-31	Subtilisin-like protease (Precursor) GN=K8K14.8 OS=Arabidopsis thaliana (Mouse-ear cress) PE=1 SV=1	PREDICTED: subtilisin-like protease-like [Vitis vinifera]
VIT_13s0019g01700	2.46608	9.47e-12	Scarecrow-like protein 14 GN=SCL14 OS=Arabidopsis thaliana (Mouse-ear cress) PE=2 SV=2	PREDICTED: scarecrow-like protein 14-like [Vitis vinifera]
VIT_04s0008g05150	-1.54162	2.49e-07	RanBP2-type zinc finger protein At1g67325 GN=At1g67325 OS=Arabidopsis thaliana (Mouse-ear cress) PE=1 SV=1	PREDICTED: uncharacterized RNA-binding protein C17H9.04c [Vitis vinifera]
VIT_18s0001g15330	-1.035	2.49e-16	Bidirectional sugar transporter SWEET1 GN=SWEET1 OS=Arabidopsis thaliana (Mouse-ear cress) PE=1 SV=1	PREDICTED: bidirectional sugar transporter SWEET1 [Vitis vinifera]
VIT_14s0068g00230	-1.49557	3.18e-74	Protein SPIRAL1-like 2 GN=SP1L2 OS=Arabidopsis thaliana (Mouse-ear cress) PE=2 SV=1	PREDICTED: uncharacterized protein LOC100256565 isoform 1 [Vitis vinifera]
VIT_01s0011g02950	-1.02965	9.75e-18	--	PREDICTED: uncharacterized protein LOC100249082 isoform 1 [Vitis vinifera]
VIT_08s0058g00240	-1.69753	4.82e-13	--	PREDICTED: uncharacterized protein LOC100265991 [Vitis vinifera]
VIT_00s0302g00020	1.33003	8.69e-10	Lysine histidine transporter-like 8 GN=AATL1 OS=Arabidopsis thaliana (Mouse-ear cress) PE=1 SV=1	unnamed protein product [Vitis vinifera]
VIT_11s0037g00290	-1.05157	9.75e-12	Early nodulin-like protein 1 (Precursor) GN=At2g25060 OS=Arabidopsis thaliana (Mouse-ear cress) PE=1 SV=2	PREDICTED: early nodulin-like protein 1 [Vitis vinifera]
VIT_16s0100g01070	2.65577	3.73e-17	Stilbene synthase 1 OS=Vitis vinifera (Grape) PE=1 SV=2	PREDICTED: stilbene synthase 1-like [Vitis vinifera]
VIT_08s0058g00640	-1.10323	0.00054075	Patellin-6 GN=PATL6 OS=Arabidopsis thaliana (Mouse-ear cress) PE=2 SV=1	unnamed protein product [Vitis vinifera]
VIT_01s0011g04770	-1.90229	1.15e-44	U-box domain-containing protein 10 GN=PUB10 OS=Arabidopsis thaliana (Mouse-ear cress) PE=2 SV=1	PREDICTED: U-box domain-containing protein 10-like [Vitis vinifera]
VIT_02s0025g01750	-1.04664	5.69e-68	Cellulose synthase-like protein G3 OS=Arabidopsis thaliana (Mouse-ear cress) PE=2 SV=2	PREDICTED: cellulose synthase-like protein G3 [Vitis vinifera]
VIT_10s0116g00060	-1.03335	8.41e-08	NAD(P)H-quinone oxidoreductase subunit H, chloroplastic GN=ndhH OS=Vitis vinifera (Grape) PE=3 SV=1	unnamed protein product [Vitis vinifera]
VIT_13s0019g00170	-1.06531	2.42e-06	--	unnamed protein product [Vitis vinifera]
VIT_16s0013g01780	3.07949	1.67e-27	Derlin-1.1 GN=DER1.1 OS=Zea mays (Maize) PE=2 SV=2	unnamed protein product [Vitis vinifera]
VIT_05s0049g00050	3.2814	9.54e-11	Cellulose synthase-like protein G2 OS=Arabidopsis thaliana (Mouse-ear cress) PE=2 SV=1	unnamed protein product [Vitis vinifera]
VIT_18s0041g01160	1.9158	4.6e-14	Probable L-type lectin-domain containing receptor kinase S.5 (Precursor) GN=LECRKS5 OS=Arabidopsis thaliana (Mouse-ear cress) PE=2 SV=1	PREDICTED: probable L-type lectin-domain containing receptor kinase S.5 [Vitis vinifera]
VIT_14s0066g01710	1.03504	7.13e-07	--	unnamed protein product [Vitis vinifera]
VIT_14s0066g00100	-1.48904	4.36e-05	--	PREDICTED: uncharacterized protein LOC100249294 [Vitis vinifera]
VIT_11s0016g00560	-1.45951	2.66e-152	Peroxiredoxin Q, chloroplastic (Precursor) GN=PRXQ OS=Populus jackii (Balm of Gilead) PE=1 SV=1	peroxiredoxin Q [Vitis vinifera]
VIT_05s0020g03290	1.30588	2.9e-32	G-type lectin S-receptor-like serine/threonine-protein kinase RLK1 (Precursor) GN=RLK1 OS=Arabidopsis thaliana (Mouse-ear cress) PE=2 SV=2	PREDICTED: G-type lectin S-receptor-like serine/threonine-protein kinase RLK1-like [Vitis vinifera]
VIT_01s0127g00340	1.01711	1.13e-49	--	unnamed protein product [Vitis vinifera]
VIT_14s0036g01310	-1.42685	2.84e-05	Putative disease resistance protein RGA3 GN=RGA3 OS=Solanum bulbocastanum (Wild potato) PE=2 SV=2	unnamed protein product [Vitis vinifera]
VIT_12s0178g00170	-1.40178	0.0010717	Diacylglycerol kinase 6 GN=DGK6 OS=Arabidopsis thaliana (Mouse-ear cress) PE=2 SV=1	unnamed protein product [Vitis vinifera]
VIT_12s0121g00380	-2.18354	1.39e-10	Alpha-N-arabinofuranosidase (Precursor) GN=Xyl2 OS=Medicago sativa subsp. varia (Alfalfa) PE=2 SV=1	PREDICTED: beta-xylosidase/alpha-L-arabinofuranosidase 2-like [Vitis vinifera]
VIT_06s0080g00760	-2.05623	0.000546787	--	PREDICTED: uncharacterized protein LOC100258720 [Vitis vinifera]
VIT_07s0005g00730	-3.01359	7.02e-290	Pectinesterase 40 (Precursor) GN=T14P8.1 OS=Arabidopsis thaliana (Mouse-ear cress) PE=2 SV=1	PREDICTED: probable pectinesterase/pectinesterase inhibitor 40-like [Vitis vinifera]
VIT_18s0122g00990	-1.67083	8.24e-43	Glutamate receptor 3.3 (Precursor) GN=GLR3.3 OS=Arabidopsis thaliana (Mouse-ear cress) PE=2 SV=1	PREDICTED: glutamate receptor 3.3 [Vitis vinifera]
VIT_02s0025g02720	-1.61184	1.55e-05	--	PREDICTED: uncharacterized protein LOC100246209 [Vitis vinifera]
VIT_07s0005g01240	-1.03654	7.13e-14	--	PREDICTED: uncharacterized protein LOC100267577 [Vitis vinifera]
VIT_05s0020g04880	-1.0704	2.35e-22	Protein WVD2-like 1 GN=WDL1 OS=Arabidopsis thaliana (Mouse-ear cress) PE=2 SV=1	unnamed protein product [Vitis vinifera]
VIT_02s0025g00280	-2.26738	2.05e-49	Heat shock protein 83 GN=HSP83A OS=Ipomoea nil (Japanese morning glory) PE=2 SV=1	PREDICTED: heat shock protein 83-like isoform 1 [Vitis vinifera]
VIT_14s0108g00120	1.32297	3.07e-06	Probable WRKY transcription factor 72 GN=WRKY72 OS=Arabidopsis thaliana (Mouse-ear cress) PE=2 SV=1	PREDICTED: probable WRKY transcription factor 72 [Vitis vinifera]
VIT_14s0068g01780	-1.21904	0.00419598	Squamosa promoter-binding-like protein 18 GN=SPL18 OS=Oryza sativa subsp. japonica (Rice) PE=2 SV=1	PREDICTED: squamosa promoter-binding-like protein 18 [Vitis vinifera]
VIT_09s0002g00600	4.66143	4.06e-53	Probable LRR receptor-like serine/threonine-protein kinase At4g36180 (Precursor) GN=At4g36180 OS=Arabidopsis thaliana (Mouse-ear cress) PE=1 SV=1	unnamed protein product [Vitis vinifera]
VIT_08s0007g07550	-1.02281	7.46e-06	GATA transcription factor 9 GN=GATA9 OS=Arabidopsis thaliana (Mouse-ear cress) PE=2 SV=1	PREDICTED: GATA transcription factor 9-like [Vitis vinifera]
VIT_13s0067g02390	-1.10064	3.45e-06	--	PREDICTED: uncharacterized protein LOC100245000 [Vitis vinifera]
VIT_07s0129g00340	-5.32217	6.31e-157	Scarecrow-like protein 32 GN=SCL32 OS=Arabidopsis thaliana (Mouse-ear cress) PE=2 SV=1	hypothetical protein VITISV_023403 [Vitis vinifera]
VIT_08s0040g02210	-1.51992	3.62e-22	L-type lectin-domain containing receptor kinase VIII.1 (Precursor) GN=LECRK81 OS=Arabidopsis thaliana (Mouse-ear cress) PE=1 SV=1	PREDICTED: L-type lectin-domain containing receptor kinase VIII.1 [Vitis vinifera]
VIT_17s0119g00230	2.90728	2.65e-09	Miraculin (Precursor) OS=Synsepalum dulcificum (Miracle fruit) PE=1 SV=3	PREDICTED: miraculin-like, partial [Vitis vinifera]
VIT_10s0003g01070	-1.05555	2.43e-07	--	unnamed protein product [Vitis vinifera]
VIT_12s0034g01950	5.39112	1.42e-184	Glutelin type-A 3 basic chain (Precursor) GN=OSJNBa0083F15.19 OS=Oryza sativa subsp. japonica (Rice) PE=2 SV=2	PREDICTED: 11S globulin seed storage protein 2-like [Vitis vinifera]
VIT_04s0008g02580	-1.2253	2.22e-21	V-type proton ATPase catalytic subunit A OS=Daucus carota (Carrot) PE=1 SV=1	PREDICTED: V-type proton ATPase catalytic subunit A [Vitis vinifera]
VIT_11s0016g02210	-2.22436	8.19e-185	GATA transcription factor 21 GN=MPI10.2 OS=Arabidopsis thaliana (Mouse-ear cress) PE=1 SV=2	PREDICTED: uncharacterized protein LOC100261004 [Vitis vinifera]
VIT_16s0022g02090	-2.2303	3.04e-38	--	PREDICTED: uncharacterized protein LOC100854618 [Vitis vinifera]
VIT_06s0061g00750	-2.27545	4.59e-259	Superoxide dismutase [Cu-Zn], chloroplastic (Precursor) GN=SODCP OS=Vitis vinifera (Grape) PE=2 SV=1	unnamed protein product [Vitis vinifera]
VIT_04s0044g01990	2.33014	3.72e-15	Probable L-type lectin-domain containing receptor kinase S.5 (Precursor) GN=LECRKS5 OS=Arabidopsis thaliana (Mouse-ear cress) PE=2 SV=1	PREDICTED: probable L-type lectin-domain containing receptor kinase S.5 [Vitis vinifera]
VIT_13s0074g00390	-3.0893	1.47e-300	Cytochrome P450 77A2 GN=CYP77A2 OS=Solanum melongena (Eggplant) PE=2 SV=1	PREDICTED: cytochrome P450 77A2 [Vitis vinifera]
VIT_07s0005g06210	1.68495	1.64e-11	Disease resistance protein RPM1 GN=F17A9.20 OS=Arabidopsis thaliana (Mouse-ear cress) PE=1 SV=1	PREDICTED: disease resistance protein RPM1-like [Vitis vinifera]
VIT_08s0040g00070	-1.07019	1.38e-48	Protein argonaute 4A GN=P0038F12.13 OS=Oryza sativa subsp. japonica (Rice) PE=2 SV=1	unnamed protein product [Vitis vinifera]
VIT_00s0229g00120	-1.34995	1.81e-14	--	unnamed protein product [Vitis vinifera]
VIT_18s0001g08610	-1.07037	1.93e-10	AP2-like ethylene-responsive transcription factor ANT GN=T28I19.30 OS=Arabidopsis thaliana (Mouse-ear cress) PE=1 SV=2	PREDICTED: AP2-like ethylene-responsive transcription factor ANT-like [Vitis vinifera]
VIT_09s0002g07720	3.41688	2e-27	Probable LRR receptor-like serine/threonine-protein kinase At4g36180 (Precursor) GN=At4g36180 OS=Arabidopsis thaliana (Mouse-ear cress) PE=1 SV=1	PREDICTED: leucine-rich repeat receptor protein kinase EXS-like [Vitis vinifera]
VIT_11s0016g01320	-1.63776	8.51e-21	Anthocyanin regulatory C1 protein GN=C1 OS=Zea mays (Maize) PE=2 SV=1	uncharacterized protein LOC100264512 [Vitis vinifera]
VIT_07s0005g00740	-3.43808	9.98e-48	Endoglucanase 17 (Precursor) GN=At4g02290 OS=Arabidopsis thaliana (Mouse-ear cress) PE=2 SV=1	PREDICTED: endoglucanase 17 [Vitis vinifera]
VIT_03s0063g01950	-1.60561	1.06e-05	--	PREDICTED: uncharacterized protein LOC100855234 [Vitis vinifera]
VIT_09s0002g00640	-1.1227	4.23e-10	17.4 kDa class III heat shock protein GN=HSP17.4B OS=Arabidopsis thaliana (Mouse-ear cress) PE=2 SV=1	PREDICTED: 17.4 kDa class III heat shock protein [Vitis vinifera]
VIT_15s0021g01080	-2.08248	3.09e-16	Cytochrome P450 714C2 GN=OsJ_35025 OS=Oryza sativa subsp. japonica (Rice) PE=2 SV=1	unnamed protein product [Vitis vinifera]
VIT_06s0004g01750	-1.66975	5.44e-08	DNA-damage-repair/toleration protein DRT100 (Precursor) OS=Arabidopsis thaliana (Mouse-ear cress) PE=2 SV=2	PREDICTED: DNA-damage-repair/toleration protein DRT100 [Vitis vinifera]
VIT_19s0015g02540	1.99294	2.01e-58	Secologanin synthase GN=CYP72A1 OS=Catharanthus roseus (Madagascar periwinkle) PE=2 SV=1	PREDICTED: secologanin synthase-like [Vitis vinifera]
VIT_13s0019g01490	1.58929	3.35e-34	Elicitor-responsive protein 1 GN=ERG1 OS=Oryza sativa subsp. japonica (Rice) PE=2 SV=1	PREDICTED: elicitor-responsive protein 1 [Vitis vinifera]
VIT_03s0091g00660	-1.65739	1.03e-27	--	PREDICTED: uncharacterized protein LOC100242868 [Vitis vinifera]
VIT_08s0058g00800	-2.03855	1.01e-25	Wound-induced protein 1 GN=WUN1 OS=Solanum tuberosum (Potato) PE=2 SV=1	PREDICTED: wound-induced protein 1-like [Vitis vinifera]
VIT_18s0122g00920	-1.81287	4.36e-76	Protein S-acyltransferase 21 GN=PAT21 OS=Arabidopsis thaliana (Mouse-ear cress) PE=2 SV=1	PREDICTED: probable S-acyltransferase At2g33640-like [Vitis vinifera]
VIT_10s0003g04270	-1.49606	1.09e-133	BAG family molecular chaperone regulator 3 GN=BAG3 OS=Arabidopsis thaliana (Mouse-ear cress) PE=1 SV=1	PREDICTED: uncharacterized protein LOC100266950 [Vitis vinifera]
VIT_00s0494g00010	-2.80189	1.49e-33	Growth-regulating factor 1 GN=GRF1 OS=Arabidopsis thaliana (Mouse-ear cress) PE=1 SV=1	PREDICTED: uncharacterized protein LOC100853530 [Vitis vinifera]
VIT_18s0164g00010	-4.82214	1.03e-21	Protein EPIDERMAL PATTERNING FACTOR 2 (Precursor) GN=EPF2 OS=Arabidopsis thaliana (Mouse-ear cress) PE=2 SV=1	unnamed protein product [Vitis vinifera]
VIT_17s0000g06210	-2.21771	2.3e-11	Gibberellin-regulated protein 6 (Precursor) GN=GASA6 OS=Arabidopsis thaliana (Mouse-ear cress) PE=2 SV=1	PREDICTED: gibberellin-regulated protein 6 [Vitis vinifera]
VIT_13s0047g00080	-1.62304	9.28e-24	Protein ZINC INDUCED FACILITATOR 1 GN=ZIF1 OS=Arabidopsis thaliana (Mouse-ear cress) PE=1 SV=2	PREDICTED: uncharacterized protein LOC100259102 [Vitis vinifera]
VIT_10s0003g05380	-1.5258	3.41e-67	Fatty acid 2-hydroxylase 1 GN=FAH1 OS=Arabidopsis thaliana (Mouse-ear cress) PE=1 SV=1	unnamed protein product [Vitis vinifera]
VIT_04s0023g01720	1.38521	7.42e-37	Patellin-6 GN=PATL6 OS=Arabidopsis thaliana (Mouse-ear cress) PE=2 SV=1	unnamed protein product [Vitis vinifera]
VIT_14s0066g02680	1.95264	4.03e-74	Probable LRR receptor-like serine/threonine-protein kinase At4g08850 (Precursor) GN=At4g08850 OS=Arabidopsis thaliana (Mouse-ear cress) PE=1 SV=3	PREDICTED: probable LRR receptor-like serine/threonine-protein kinase At4g08850-like [Vitis vinifera]
VIT_12s0055g00810	-3.21061	6.64e-98	Peroxidase 43 (Precursor) OS=Arabidopsis thaliana (Mouse-ear cress) PE=2 SV=2	unnamed protein product [Vitis vinifera]
VIT_03s0091g01130	1.37998	1.26e-36	Ubiquitin carboxyl-terminal hydrolase 12 GN=UBP12 OS=Arabidopsis thaliana (Mouse-ear cress) PE=1 SV=2	PREDICTED: uncharacterized protein LOC100259955 isoform 1 [Vitis vinifera]
VIT_08s0007g07470	-1.08573	1.33e-38	--	PREDICTED: uncharacterized protein LOC100252010 [Vitis vinifera]
VIT_04s0069g00780	-2.78807	2.51e-35	Probable xyloglucan glycosyltransferase 5 GN=CSLC5 OS=Arabidopsis thaliana (Mouse-ear cress) PE=1 SV=1	PREDICTED: probable xyloglucan glycosyltransferase 5 [Vitis vinifera]
VIT_11s0103g00050	-2.30923	9.38e-15	Cation transporter HKT8 OS=Oryza sativa subsp. japonica (Rice) PE=3 SV=1	unnamed protein product [Vitis vinifera]
VIT_06s0004g04170	-1.51452	2.09e-08	Methyl-CpG-binding domain-containing protein 7 GN=MBD7 OS=Arabidopsis thaliana (Mouse-ear cress) PE=1 SV=1	PREDICTED: methyl-CpG-binding domain-containing protein 7-like [Vitis vinifera]
VIT_09s0018g01900	-1.41029	1.22e-06	Receptor-like protein kinase (Precursor) GN=INRPK1 OS=Ipomoea nil (Japanese morning glory) PE=2 SV=2	unnamed protein product [Vitis vinifera]
VIT_12s0055g00340	4.66046	6.01e-24	Probable WRKY transcription factor 9 GN=WRKY9 OS=Arabidopsis thaliana (Mouse-ear cress) PE=2 SV=1	unnamed protein product [Vitis vinifera]
VIT_07s0005g04710	-1.03736	1.75e-28	Receptor-like serine/threonine-protein kinase ALE2 (Precursor) GN=ALE2 OS=Arabidopsis thaliana (Mouse-ear cress) PE=1 SV=1	PREDICTED: receptor-like serine/threonine-protein kinase ALE2-like [Vitis vinifera]
VIT_13s0073g00140	-1.43815	0.000103399	Proline-rich receptor-like protein kinase PERK2 GN=PERK2 OS=Arabidopsis thaliana (Mouse-ear cress) PE=2 SV=3	PREDICTED: uncharacterized protein LOC100244711 [Vitis vinifera]
VIT_00s0463g00030	-1.18868	4.06e-22	Putative calcium-transporting ATPase 13, plasma membrane-type GN=ACA13 OS=Arabidopsis thaliana (Mouse-ear cress) PE=3 SV=1	PREDICTED: calcium-transporting ATPase 12, plasma membrane-type-like [Vitis vinifera]
VIT_08s0007g05830	1.20482	0.000224295	--	unnamed protein product [Vitis vinifera]
VIT_08s0007g04560	-1.45059	1.2e-05	Uncharacterized protein At3g50808 GN=At3g50808 OS=Arabidopsis thaliana (Mouse-ear cress) PE=4 SV=1	unnamed protein product [Vitis vinifera]
VIT_02s0012g01040	1.67193	2.88e-117	NAC domain-containing protein 78 GN=T32M21.10 OS=Arabidopsis thaliana (Mouse-ear cress) PE=2 SV=2	PREDICTED: NAC domain-containing protein 68-like [Vitis vinifera]
VIT_14s0066g01190	1.01894	4.51e-31	--	PREDICTED: uncharacterized protein LOC100254241 [Vitis vinifera]
VIT_13s0019g02910	-1.04119	2.96e-26	UDP-glycosyltransferase 85A1 GN=F12K8.26 OS=Arabidopsis thaliana (Mouse-ear cress) PE=1 SV=1	PREDICTED: UDP-glycosyltransferase 85A1 [Vitis vinifera]
VIT_10s0003g02120	-3.13642	2.25e-75	GDSL esterase/lipase At5g45670 (Precursor) GN=At5g45670 OS=Arabidopsis thaliana (Mouse-ear cress) PE=2 SV=1	PREDICTED: GDSL esterase/lipase At5g45670 [Vitis vinifera]
VIT_01s0150g00460	-2.35213	3.52e-06	Probable xyloglucan endotransglucosylase/hydrolase protein B (Precursor) GN=XTHB OS=Phaseolus angularis (Azuki bean) PE=2 SV=1	PREDICTED: probable xyloglucan endotransglucosylase/hydrolase protein B [Vitis vinifera]
VIT_16s0148g00220	1.02945	9.73e-12	Probable receptor-like protein kinase At5g39020 (Precursor) GN=At5g39020 OS=Arabidopsis thaliana (Mouse-ear cress) PE=2 SV=1	hypothetical protein VITISV_011046 [Vitis vinifera]
VIT_09s0002g04620	-1.03096	6.83e-05	--	Uncharacterized protein TCM_028719 [Theobroma cacao]
VIT_09s0002g03460	1.61593	1.07e-31	Clavaminate synthase-like protein At3g21360 GN=At3g21360 OS=Arabidopsis thaliana (Mouse-ear cress) PE=1 SV=1	PREDICTED: clavaminate synthase-like protein At3g21360 [Vitis vinifera]
VIT_05s0051g00590	-2.61137	4.62e-19	Probable pectate lyase 1 (Precursor) GN=At1g04680 OS=Arabidopsis thaliana (Mouse-ear cress) PE=2 SV=2	unnamed protein product [Vitis vinifera]
VIT_14s0030g01890	2.20472	1.04e-06	--	PREDICTED: uncharacterized protein LOC100267439 [Vitis vinifera]
VIT_08s0007g04510	-1.82209	1.96e-13	Putative WEB family protein At1g65010, chloroplastic (Precursor) GN=At1g65010 OS=Arabidopsis thaliana (Mouse-ear cress) PE=1 SV=1	hypothetical protein VITISV_009664 [Vitis vinifera]
VIT_05s0094g00770	1.93116	6.81e-12	(+)-neomenthol dehydrogenase GN=SDR1 OS=Arabidopsis thaliana (Mouse-ear cress) PE=1 SV=1	PREDICTED: (+)-neomenthol dehydrogenase-like [Vitis vinifera]
VIT_01s0137g00400	-1.79916	1.16e-15	--	unnamed protein product [Vitis vinifera]
VIT_09s0002g00330	-1.01708	1.57e-46	Pectinesterase 3 (Precursor) GN=MPE3 OS=Phaseolus vulgaris (Kidney bean) PE=2 SV=1	PREDICTED: pectinesterase 3 [Vitis vinifera]
VIT_13s0074g00500	-1.93884	2.08e-12	Glucomannan 4-beta-mannosyltransferase 9 GN=F17C15.180 OS=Arabidopsis thaliana (Mouse-ear cress) PE=2 SV=1	unnamed protein product [Vitis vinifera]
VIT_16s0098g01640	1.56188	3.46e-08	--	PREDICTED: uncharacterized protein LOC100852581 [Vitis vinifera]
VIT_18s0089g01030	-1.70854	2.65e-16	Ethylene-responsive transcription factor ERF023 GN=ERF023 OS=Arabidopsis thaliana (Mouse-ear cress) PE=2 SV=1	PREDICTED: dehydration-responsive element-binding protein 3-like [Vitis vinifera]
VIT_13s0084g00140	-1.55618	3.17e-08	Putative RING-H2 finger protein ATL69 GN=ATL69 OS=Arabidopsis thaliana (Mouse-ear cress) PE=3 SV=1	unnamed protein product [Vitis vinifera]
VIT_04s0023g01850	-1.86874	2.5e-22	2-succinyl-6-hydroxy-2,4-cyclohexadiene-1-carboxylate synthase (Precursor) GN=T6L1.7/T6L1.8 OS=Arabidopsis thaliana (Mouse-ear cress) PE=2 SV=2	PREDICTED: protein PHYLLO, chloroplastic [Vitis vinifera]
VIT_16s0039g02300	4.17533	2.12e-88	LRR receptor-like serine/threonine-protein kinase ERECTA (Precursor) GN=At2g26330 OS=Arabidopsis thaliana (Mouse-ear cress) PE=1 SV=1	unnamed protein product [Vitis vinifera]
VIT_12s0035g00050	3.50538	1.1e-62	DNA (cytosine-5)-methyltransferase 1A OS=Oryza sativa subsp. japonica (Rice) PE=2 SV=1	unnamed protein product [Vitis vinifera]
VIT_14s0066g01050	-2.94083	1.65e-136	Shaggy-related protein kinase epsilon GN=ASK5 OS=Arabidopsis thaliana (Mouse-ear cress) PE=2 SV=1	unnamed protein product [Vitis vinifera]
VIT_15s0048g00550	-1.83061	9.95e-74	Axial regulator YABBY 1 GN=F4L23.30 OS=Arabidopsis thaliana (Mouse-ear cress) PE=1 SV=1	PREDICTED: axial regulator YABBY 1 [Vitis vinifera]
VIT_14s0006g02820	-1.20863	6.13e-70	Mannose-6-phosphate isomerase 1 GN=F16B3.20 OS=Arabidopsis thaliana (Mouse-ear cress) PE=1 SV=1	PREDICTED: mannose-6-phosphate isomerase [Vitis vinifera]
VIT_01s0011g05920	1.98462	1.06e-74	Probable S-adenosylmethionine-dependent methyltransferase At5g37990 GN=At5g37990 OS=Arabidopsis thaliana (Mouse-ear cress) PE=2 SV=2	PREDICTED: probable S-adenosylmethionine-dependent methyltransferase At5g37990 [Vitis vinifera]
VIT_05s0020g01040	-1.11566	1.4e-06	--	PREDICTED: uncharacterized protein LOC100254553 [Vitis vinifera]
VIT_19s0014g01780	-6.07027	5.58e-165	Transcription factor RF2b GN=RF2b OS=Oryza sativa subsp. japonica (Rice) PE=1 SV=1	unnamed protein product [Vitis vinifera]
VIT_19s0027g00870	-1.58574	4.9e-08	Transcription factor JUNGBRUNNEN 1 GN=F23E6.1 OS=Arabidopsis thaliana (Mouse-ear cress) PE=1 SV=1	PREDICTED: NAC domain-containing protein 42-like [Vitis vinifera]
VIT_08s0040g01920	-1.05644	1.65e-12	Serine/threonine-protein kinase-like protein CCR1 (Precursor) OS=Arabidopsis thaliana (Mouse-ear cress) PE=1 SV=1	PREDICTED: serine/threonine-protein kinase-like protein CCR1-like [Vitis vinifera]
VIT_12s0134g00270	2.68852	8.12e-55	G-type lectin S-receptor-like serine/threonine-protein kinase At4g03230 (Precursor) GN=At4g03230 OS=Arabidopsis thaliana (Mouse-ear cress) PE=3 SV=3	unnamed protein product [Vitis vinifera]
VIT_07s0141g00740	-1.35924	2.9e-09	Fimbrin-1 GN=FIM1 OS=Arabidopsis thaliana (Mouse-ear cress) PE=1 SV=2	PREDICTED: fimbrin-like protein 2-like [Vitis vinifera]
VIT_00s0258g00140	1.3619	5.01e-15	Probable receptor-like protein kinase At5g39020 (Precursor) GN=At5g39020 OS=Arabidopsis thaliana (Mouse-ear cress) PE=2 SV=1	PREDICTED: probable receptor-like protein kinase At1g67000-like [Vitis vinifera]
VIT_14s0108g01080	-1.8143	1.42e-83	Transcription factor MYB39 GN=dl4925c OS=Arabidopsis thaliana (Mouse-ear cress) PE=2 SV=1	PREDICTED: uncharacterized protein LOC100245564 [Vitis vinifera]
VIT_08s0007g01480	-2.57986	6.76e-11	TPR repeat-containing thioredoxin TTL4 GN=TTL4 OS=Arabidopsis thaliana (Mouse-ear cress) PE=2 SV=1	unnamed protein product [Vitis vinifera]
VIT_08s0007g00340	-1.32656	0.000176877	Kinesin-like protein FLA10 GN=FLA10 OS=Chlamydomonas reinhardtii (Chlamydomonas smithii) PE=1 SV=1	PREDICTED: kinesin-like protein KIF22-B [Vitis vinifera]
VIT_07s0255g00110	1.16878	0.000262272	Guanine nucleotide-binding protein subunit beta-like protein B GN=RACK1B OS=Arabidopsis thaliana (Mouse-ear cress) PE=2 SV=1	hypothetical protein VITISV_002364 [Vitis vinifera]
VIT_10s0003g00390	1.74831	1.25e-48	Glutaredoxin-C9 GN=F3M18.8 OS=Arabidopsis thaliana (Mouse-ear cress) PE=1 SV=1	PREDICTED: glutaredoxin-C9-like [Vitis vinifera]
VIT_06s0061g01490	1.82369	2.69e-11	Pleiotropic drug resistance protein 2 GN=PDR2 OS=Nicotiana plumbaginifolia (Leadwort-leaved tobacco) PE=2 SV=1	hypothetical protein VITISV_006821 [Vitis vinifera]
VIT_00s0250g00050	-1.12763	0.0069579	Probable ADP-ribosylation factor GTPase-activating protein AGD6 GN=F5K20.10 OS=Arabidopsis thaliana (Mouse-ear cress) PE=1 SV=1	PREDICTED: ADP-ribosylation factor GTPase-activating protein AGD7-like [Vitis vinifera]
VIT_16s0098g01900	-1.36643	9.55e-89	Pectinesterase 34 GN=F2K15.80 OS=Arabidopsis thaliana (Mouse-ear cress) PE=2 SV=1	PREDICTED: probable pectinesterase/pectinesterase inhibitor 34-like [Vitis vinifera]
VIT_00s0207g00150	-1.0364	5.06e-05	--	PREDICTED: uncharacterized protein LOC100853414 [Vitis vinifera]
VIT_07s0095g00190	-2.72656	1.26e-12	--	unnamed protein product [Vitis vinifera]
VIT_11s0016g01670	3.01147	6.56e-24	Ankyrin repeat-containing protein At3g12360 GN=At3g12360 OS=Arabidopsis thaliana (Mouse-ear cress) PE=2 SV=1	unnamed protein product [Vitis vinifera]
VIT_12s0134g00570	1.8819	6.82e-10	Transcription factor MYB39 GN=dl4925c OS=Arabidopsis thaliana (Mouse-ear cress) PE=2 SV=1	PREDICTED: uncharacterized protein LOC100249492 [Vitis vinifera]
VIT_17s0000g05840	-1.66308	1.05e-68	Protein IQ-DOMAIN 31 GN=IQD31 OS=Arabidopsis thaliana (Mouse-ear cress) PE=1 SV=1	PREDICTED: protein IQ-DOMAIN 31-like [Vitis vinifera]
VIT_07s0005g01550	-1.41258	6.99e-06	Polygalacturonase At1g48100 (Precursor) GN=At1g48100 OS=Arabidopsis thaliana (Mouse-ear cress) PE=2 SV=1	unnamed protein product [Vitis vinifera]
VIT_00s0394g00040	-1.83119	1.29e-17	L-tryptophan--pyruvate aminotransferase 1 GN=At1g70560 OS=Arabidopsis thaliana (Mouse-ear cress) PE=1 SV=1	PREDICTED: tryptophan aminotransferase 1 [Vitis vinifera]
VIT_16s0100g01130	2.34899	7.34e-33	Stilbene synthase 1 OS=Vitis vinifera (Grape) PE=1 SV=2	stilbene synthase [Vitis quinquangularis]
VIT_09s0002g00450	-2.37871	3.77e-221	Subtilisin-like protease (Precursor) GN=K8K14.8 OS=Arabidopsis thaliana (Mouse-ear cress) PE=1 SV=1	PREDICTED: subtilisin-like protease-like [Vitis vinifera]
VIT_07s0005g02720	1.34616	1.8e-82	--	unnamed protein product [Vitis vinifera]
VIT_06s0009g01090	-1.06997	4.74e-07	22.0 kDa heat shock protein (Precursor) GN=HSP22.0 OS=Arabidopsis thaliana (Mouse-ear cress) PE=2 SV=1	unnamed protein product [Vitis vinifera]
VIT_06s0004g05670	1.76303	1.65e-71	Glutathione S-transferase U7 GN=F16P2.20 OS=Arabidopsis thaliana (Mouse-ear cress) PE=2 SV=1	unnamed protein product [Vitis vinifera]
VIT_06s0004g01550	-1.18862	3.23e-28	Synaptotagmin-4 GN=T5K6.90 OS=Arabidopsis thaliana (Mouse-ear cress) PE=2 SV=1	PREDICTED: multiple C2 and transmembrane domain-containing protein 2 [Vitis vinifera]
VIT_12s0028g03330	-1.33331	1.08e-06	Protein TPX2 GN=TPX2 OS=Arabidopsis thaliana (Mouse-ear cress) PE=1 SV=1	unnamed protein product [Vitis vinifera]
VIT_00s0587g00030	-1.08943	8.45e-24	CBS domain-containing protein CBSX5 GN=CBSX5 OS=Arabidopsis thaliana (Mouse-ear cress) PE=2 SV=2	PREDICTED: CBS domain-containing protein CBSX5 [Vitis vinifera]
VIT_04s0023g02690	-1.18434	1.11e-12	Beta-galactosidase 3 (Precursor) OS=Arabidopsis thaliana (Mouse-ear cress) PE=1 SV=1	PREDICTED: beta-galactosidase 3 [Vitis vinifera]
VIT_12s0055g00580	1.47166	1.17e-96	Probable LRR receptor-like serine/threonine-protein kinase At1g56140 (Precursor) GN=At1g56140 OS=Arabidopsis thaliana (Mouse-ear cress) PE=1 SV=2	PREDICTED: probable LRR receptor-like serine/threonine-protein kinase At1g56130 [Vitis vinifera]
VIT_14s0030g00350	-2.8518	8.63e-10	Probable LRR receptor-like serine/threonine-protein kinase RKF3 (Precursor) GN=T9J23.16 OS=Arabidopsis thaliana (Mouse-ear cress) PE=1 SV=1	PREDICTED: probable LRR receptor-like serine/threonine-protein kinase RKF3-like [Vitis vinifera]
VIT_16s0098g00420	1.05673	1.55e-25	Probable receptor-like protein kinase At5g39030 (Precursor) GN=At5g39030 OS=Arabidopsis thaliana (Mouse-ear cress) PE=2 SV=1	PREDICTED: probable receptor-like protein kinase At1g67000-like [Vitis vinifera]
VIT_16s0013g00630	-1.68931	1.98e-07	Cyclin-U4-1 GN=CYCU4-1 OS=Arabidopsis thaliana (Mouse-ear cress) PE=1 SV=1	PREDICTED: cyclin-U4-1 [Vitis vinifera]
VIT_15s0048g01750	-3.73238	2.47e-67	Fasciclin-like arabinogalactan protein 10 (Precursor) GN=FLA10 OS=Arabidopsis thaliana (Mouse-ear cress) PE=1 SV=1	PREDICTED: fasciclin-like arabinogalactan protein 10-like [Vitis vinifera]
VIT_14s0068g02010	-3.13749	2.35e-99	--	Uncharacterized protein isoform 1 [Theobroma cacao]
VIT_18s0041g01270	-1.37459	1.88e-05	Amino acid permease 8 GN=AAP8 OS=Arabidopsis thaliana (Mouse-ear cress) PE=1 SV=1	unnamed protein product [Vitis vinifera]
VIT_09s0018g00680	1.33403	9e-05	--	unnamed protein product [Vitis vinifera]
VIT_19s0093g00310	1.09509	2.24e-45	Probable glutathione S-transferase OS=Nicotiana tabacum (Common tobacco) PE=2 SV=1	PREDICTED: probable glutathione S-transferase [Vitis vinifera]
VIT_06s0061g01110	-2.74261	5.99e-52	Putative phospholipid:diacylglycerol acyltransferase 2 GN=PDAT2 OS=Arabidopsis thaliana (Mouse-ear cress) PE=3 SV=1	unnamed protein product [Vitis vinifera]
VIT_00s0324g00050	2.89383	1.69e-22	UDP-glycosyltransferase 85A7 GN=UGT85A7 OS=Arabidopsis thaliana (Mouse-ear cress) PE=2 SV=1	PREDICTED: UDP-glycosyltransferase 85A1 [Vitis vinifera]
VIT_02s0025g01040	-2.2569	1.4e-106	Probable inactive receptor kinase At4g23740 (Precursor) GN=At4g23740 OS=Arabidopsis thaliana (Mouse-ear cress) PE=1 SV=1	PREDICTED: probable inactive receptor kinase At4g23740-like [Vitis vinifera]
VIT_06s0004g08210	-1.53499	4.87e-96	Probable inactive receptor kinase At5g58300 (Precursor) GN=At5g58300 OS=Arabidopsis thaliana (Mouse-ear cress) PE=1 SV=1	PREDICTED: probable inactive receptor kinase At5g58300 [Vitis vinifera]
VIT_11s0052g01650	-1.17834	7.48e-66	Pathogenesis-related protein PR-1 (Precursor) GN=PR-1 OS=Medicago truncatula (Barrel medic) PE=2 SV=1	PREDICTED: pathogenesis-related protein PR-1 [Vitis vinifera]
VIT_12s0134g00630	-1.31458	0.00117707	Anthocyanin 5-aromatic acyltransferase OS=Gentiana triflora (Clustered gentian) PE=1 SV=1	hypothetical protein VITISV_039456 [Vitis vinifera]
VIT_19s0014g04500	1.8077	9e-08	G-type lectin S-receptor-like serine/threonine-protein kinase At4g27290 (Precursor) GN=At4g27290 OS=Arabidopsis thaliana (Mouse-ear cress) PE=3 SV=4	unnamed protein product [Vitis vinifera]
VIT_04s0008g03950	-4.14799	6.09e-28	Dehydration-responsive protein RD22 (Precursor) GN=RD22 OS=Arabidopsis thaliana (Mouse-ear cress) PE=2 SV=1	rd22-c protein precursor [Vitis vinifera]
VIT_13s0067g03590	-1.06696	9.63e-10	Putative disease resistance RPP13-like protein 1 GN=RPPL1 OS=Arabidopsis thaliana (Mouse-ear cress) PE=3 SV=1	PREDICTED: putative disease resistance protein At3g14460-like [Vitis vinifera]
VIT_10s0003g00780	1.2707	0.000896865	Glutamate receptor 2.8 (Precursor) GN=T9I4.19 OS=Arabidopsis thaliana (Mouse-ear cress) PE=2 SV=2	hypothetical protein VITISV_000970 [Vitis vinifera]
VIT_09s0070g00640	3.23557	5.39e-65	Leucine-rich repeat receptor-like serine/threonine-protein kinase BAM3 (Precursor) GN=BAM3 OS=Arabidopsis thaliana (Mouse-ear cress) PE=2 SV=3	unnamed protein product [Vitis vinifera]
VIT_19s0014g01480	-1.60802	6.29e-07	--	unnamed protein product [Vitis vinifera]
VIT_13s0019g03100	-1.39953	1.15e-08	UDP-glycosyltransferase 85A1 GN=F12K8.26 OS=Arabidopsis thaliana (Mouse-ear cress) PE=1 SV=1	PREDICTED: UDP-glycosyltransferase 85A1 [Vitis vinifera]
VIT_01s0011g03950	1.83875	7.21e-31	Probable serine/threonine-protein kinase At1g18390 (Precursor) GN=At1g18390 OS=Arabidopsis thaliana (Mouse-ear cress) PE=1 SV=2	PREDICTED: probable serine/threonine-protein kinase At1g18390-like [Vitis vinifera]
VIT_10s0116g01830	-1.02253	1.16e-17	Uncharacterized protein At5g41620 GN=At5g41620 OS=Arabidopsis thaliana (Mouse-ear cress) PE=1 SV=2	PREDICTED: uncharacterized protein LOC100245273 [Vitis vinifera]
VIT_01s0137g00550	-1.66957	3.73e-41	Cytochrome P450 71B35 GN=CYP71B35 OS=Arabidopsis thaliana (Mouse-ear cress) PE=2 SV=1	PREDICTED: cytochrome P450 71B34 [Vitis vinifera]
VIT_14s0171g00050	1.11462	0.000875934	Leucine-rich repeat receptor protein kinase EXS (Precursor) GN=T28J14.220 OS=Arabidopsis thaliana (Mouse-ear cress) PE=1 SV=1	PREDICTED: probable leucine-rich repeat receptor-like protein kinase At1g35710-like [Vitis vinifera]
VIT_10s0003g03410	-2.12101	8.07e-30	--	unnamed protein product [Vitis vinifera]
VIT_15s0048g00640	1.58255	1.05e-08	L-lactate dehydrogenase A OS=Hordeum vulgare (Barley) PE=1 SV=1	PREDICTED: L-lactate dehydrogenase A-like [Vitis vinifera]
VIT_10s0003g04290	-1.95212	2.32e-07	--	PREDICTED: uncharacterized protein LOC100251421 [Vitis vinifera]
VIT_14s0060g01830	-1.58981	2.28e-09	Uncharacterized protein At5g01610 GN=At5g01610 OS=Arabidopsis thaliana (Mouse-ear cress) PE=1 SV=1	PREDICTED: uncharacterized protein At5g01610-like [Vitis vinifera]
VIT_09s0002g03070	3.71855	1.91e-94	Putative leucine-rich repeat receptor-like protein kinase At2g19210 (Precursor) GN=At2g19210 OS=Arabidopsis thaliana (Mouse-ear cress) PE=3 SV=1	PREDICTED: putative leucine-rich repeat receptor-like protein kinase At2g19210-like [Vitis vinifera]
VIT_00s1306g00010	-1.25028	7.84e-123	Type I inositol 1,4,5-trisphosphate 5-phosphatase 12 GN=F6E13.3 OS=Arabidopsis thaliana (Mouse-ear cress) PE=1 SV=1	PREDICTED: uncharacterized protein LOC100854548 [Vitis vinifera]
VIT_00s0186g00090	-1.24681	3.79e-77	--	PREDICTED: uncharacterized protein LOC100852917 isoform 1 [Vitis vinifera]
VIT_14s0030g00540	1.8292	4.16e-08	Protein BONZAI 3 GN=BON3 OS=Arabidopsis thaliana (Mouse-ear cress) PE=1 SV=1	unnamed protein product [Vitis vinifera]
VIT_11s0016g05840	-4.71246	1.93e-124	36.4 kDa proline-rich protein GN=TPRP-F1 OS=Solanum lycopersicum (Tomato) PE=2 SV=1	PREDICTED: repetitive proline-rich cell wall protein 1 [Vitis vinifera]
VIT_00s0388g00060	2.37937	2.93e-31	Putative RING-H2 finger protein ATL21A (Precursor) GN=ATL21A OS=Arabidopsis thaliana (Mouse-ear cress) PE=3 SV=1	PREDICTED: probable receptor-like protein kinase At5g39020-like [Vitis vinifera]
VIT_18s0122g00090	-1.26171	3.82e-60	UDP-galactose transporter 2 GN=UDP-GALT2 OS=Arabidopsis thaliana (Mouse-ear cress) PE=2 SV=1	PREDICTED: UDP-galactose transporter 2 isoform 1 [Vitis vinifera]
VIT_03s0038g00150	-2.649	1.34e-49	Beta-galactosidase 3 (Precursor) OS=Arabidopsis thaliana (Mouse-ear cress) PE=1 SV=1	PREDICTED: beta-galactosidase 3-like [Vitis vinifera]
VIT_13s0156g00580	1.23135	5.59e-18	G-type lectin S-receptor-like serine/threonine-protein kinase RLK1 (Precursor) GN=RLK1 OS=Arabidopsis thaliana (Mouse-ear cress) PE=2 SV=2	PREDICTED: G-type lectin S-receptor-like serine/threonine-protein kinase RLK1 [Vitis vinifera]
VIT_13s0067g00490	-1.01745	1.57e-40	Putative receptor-like protein kinase At3g47110 (Precursor) GN=At3g47110 OS=Arabidopsis thaliana (Mouse-ear cress) PE=3 SV=1	PREDICTED: probable LRR receptor-like serine/threonine-protein kinase At3g47570-like, partial [Vitis vinifera]
VIT_14s0060g01850	-1.54418	3.97e-20	Uncharacterized protein At5g01610 GN=At5g01610 OS=Arabidopsis thaliana (Mouse-ear cress) PE=1 SV=1	PREDICTED: uncharacterized protein LOC100247685 [Vitis vinifera]
VIT_17s0000g07260	-2.11831	1.66e-121	Glucan endo-1,3-beta-glucosidase-like protein 2 (Precursor) GN=At5g61130 OS=Arabidopsis thaliana (Mouse-ear cress) PE=1 SV=1	PREDICTED: glucan endo-1,3-beta-glucosidase-like protein 3 [Vitis vinifera]
VIT_11s0016g05010	2.27461	4.96e-09	--	PREDICTED: metallothiol transferase fosB [Vitis vinifera]
VIT_05s0020g03350	-2.90629	1.5e-26	Patellin-6 GN=PATL6 OS=Arabidopsis thaliana (Mouse-ear cress) PE=2 SV=1	PREDICTED: uncharacterized protein LOC100247799 [Vitis vinifera]
VIT_06s0004g04050	-1.49042	8.79e-23	Laccase-17 (Precursor) GN=LAC17 OS=Arabidopsis thaliana (Mouse-ear cress) PE=2 SV=1	unnamed protein product [Vitis vinifera]
VIT_04s0023g03360	-1.27535	1.17e-08	Protein FANTASTIC FOUR 1 GN=FAF1 OS=Arabidopsis thaliana (Mouse-ear cress) PE=2 SV=1	PREDICTED: uncharacterized protein LOC100266022 [Vitis vinifera]
VIT_00s1217g00020	1.55387	4.4e-11	--	unnamed protein product [Vitis vinifera]
VIT_00s0424g00030	1.53399	2.48e-05	Probable receptor-like protein kinase At5g39020 (Precursor) GN=At5g39020 OS=Arabidopsis thaliana (Mouse-ear cress) PE=2 SV=1	PREDICTED: probable receptor-like protein kinase At5g39020-like [Vitis vinifera]
VIT_08s0007g06520	-2.40867	2.75e-111	Actin OS=Gossypium hirsutum (Upland cotton) PE=3 SV=1	PREDICTED: actin [Vitis vinifera]
VIT_00s1955g00010	1.20626	1.11e-13	--	hypothetical protein VITISV_034780 [Vitis vinifera]
VIT_14s0066g01290	-1.14512	1.74e-05	Small RNA degrading nuclease 1 GN=SDN1 OS=Arabidopsis thaliana (Mouse-ear cress) PE=2 SV=1	unnamed protein product [Vitis vinifera]
VIT_00s0199g00120	-2.10224	5.99e-08	--	PREDICTED: uncharacterized protein LOC100259506 [Vitis vinifera]
VIT_18s0122g00900	-1.14609	5.5e-29	Peptidyl-prolyl cis-trans isomerase FKBP18, chloroplastic (Precursor) GN=FKBP18 OS=Arabidopsis thaliana (Mouse-ear cress) PE=1 SV=2	unnamed protein product [Vitis vinifera]
VIT_05s0049g01420	1.81633	6.79e-12	Peroxisomal membrane protein PMP22 GN=PMP22 OS=Arabidopsis thaliana (Mouse-ear cress) PE=1 SV=1	PREDICTED: peroxisomal membrane protein PMP22 [Vitis vinifera]
VIT_16s0050g02750	1.66918	1.11e-20	RING-H2 finger protein ATL22 (Precursor) GN=ATL22 OS=Arabidopsis thaliana (Mouse-ear cress) PE=2 SV=2	PREDICTED: probable receptor-like protein kinase At5g39030-like [Vitis vinifera]
VIT_14s0060g00760	2.20357	5.62e-15	Galactinol synthase 2 GN=GOLS2 OS=Solanum lycopersicum (Tomato) PE=2 SV=1	PREDICTED: glycogenin-2 [Vitis vinifera]
VIT_14s0128g00460	-1.3169	8.09e-09	Kinesin-4 GN=F2P16.12 OS=Arabidopsis thaliana (Mouse-ear cress) PE=1 SV=2	PREDICTED: kinesin-related protein 2-like [Vitis vinifera]
VIT_18s0122g01190	-1.07944	5.91e-138	HMG1/2-like protein OS=Glycine max (Soybean) PE=2 SV=1	PREDICTED: high mobility group-like isoform 1 [Vitis vinifera]
VIT_00s0429g00010	3.50589	9.45e-24	Cysteine-rich receptor-like protein kinase 10 (Precursor) GN=F21P8.70 OS=Arabidopsis thaliana (Mouse-ear cress) PE=1 SV=3	unnamed protein product [Vitis vinifera]
VIT_04s0079g00020	3.18366	1.88e-34	Cysteine-rich receptor-like protein kinase 2 (Precursor) GN=CRK2 OS=Arabidopsis thaliana (Mouse-ear cress) PE=2 SV=1	PREDICTED: cysteine-rich receptor-like protein kinase 2-like [Vitis vinifera]
VIT_16s0098g00410	1.17589	3.7e-16	Probable receptor-like protein kinase At5g39020 (Precursor) GN=At5g39020 OS=Arabidopsis thaliana (Mouse-ear cress) PE=2 SV=1	PREDICTED: probable receptor-like protein kinase At1g67000-like [Vitis vinifera]
VIT_00s0174g00070	1.70012	1.13e-20	Ankyrin repeat-containing protein At3g12360 GN=At3g12360 OS=Arabidopsis thaliana (Mouse-ear cress) PE=2 SV=1	unnamed protein product [Vitis vinifera]
VIT_02s0033g00800	1.17793	9.06e-39	Bifunctional nitrilase/nitrile hydratase NIT4B GN=NIT4B OS=Nicotiana tabacum (Common tobacco) PE=2 SV=1	PREDICTED: bifunctional nitrilase/nitrile hydratase NIT4B [Vitis vinifera]
VIT_00s0317g00050	1.26502	3.51e-108	Glutathione S-transferase DHAR2 GN=F22H5.1 OS=Arabidopsis thaliana (Mouse-ear cress) PE=1 SV=1	hypothetical protein VITISV_000080 [Vitis vinifera]
VIT_00s0218g00100	1.68884	4.46e-11	Metal transporter Nramp5 GN=OJ1057_E05.110 OS=Oryza sativa subsp. japonica (Rice) PE=2 SV=1	PREDICTED: metal transporter Nramp5 [Vitis vinifera]
VIT_16s0100g00760	4.4683	3.91e-18	Stilbene synthase 3 GN=VIT_16s0100g01030 OS=Vitis vinifera (Grape) PE=2 SV=2	hypothetical protein VITISV_016536 [Vitis vinifera]
VIT_08s0007g05500	-1.11931	1.69e-05	--	PREDICTED: condensin complex subunit 1-like [Vitis vinifera]
VIT_03s0017g01210	-1.20167	1.55e-92	Formin-like protein 14 GN=FH14 OS=Arabidopsis thaliana (Mouse-ear cress) PE=3 SV=3	PREDICTED: uncharacterized protein LOC100263311 [Vitis vinifera]
VIT_16s0039g02890	3.1239	1.79e-24	--	unnamed protein product [Vitis vinifera]
VIT_04s0008g05440	-1.80248	7.74e-30	Ethylene-responsive transcription factor SHINE 2 GN=F2I11.80 OS=Arabidopsis thaliana (Mouse-ear cress) PE=2 SV=1	PREDICTED: ethylene-responsive transcription factor SHINE 3-like [Vitis vinifera]
VIT_14s0066g00120	-1.54393	3.56e-06	Probable nucleoredoxin 2 OS=Oryza sativa subsp. japonica (Rice) PE=2 SV=1	PREDICTED: uncharacterized protein LOC100244128 isoform 2 [Vitis vinifera]
VIT_06s0004g00070	-2.6117	2.81e-06	Expansin-A10 (Precursor) OS=Arabidopsis thaliana (Mouse-ear cress) PE=2 SV=1	hypothetical protein VITISV_024594 [Vitis vinifera]
VIT_19s0014g05000	-4.15327	1.6e-150	Sulfated surface glycoprotein 185 (Precursor) OS=Volvox carteri (Green alga) PE=1 SV=1	PREDICTED: uncharacterized protein LOC100260605 [Vitis vinifera]
VIT_18s0164g00070	-1.14252	4.88e-23	Somatic embryogenesis receptor kinase 1 (Precursor) OS=Arabidopsis thaliana (Mouse-ear cress) PE=1 SV=2	PREDICTED: somatic embryogenesis receptor kinase 1 [Vitis vinifera]
VIT_03s0091g01060	-2.95767	1e-156	Cyclin-D4-1 OS=Oryza sativa subsp. japonica (Rice) PE=2 SV=2	PREDICTED: cyclin-D4-1 [Vitis vinifera]
VIT_04s0044g01430	1.27274	3.68e-100	--	PREDICTED: uncharacterized protein LOC100255146 [Vitis vinifera]
VIT_00s0759g00010	-1.04384	1.35e-46	Porphobilinogen deaminase, chloroplastic (Precursor) GN=HEMC OS=Pisum sativum (Garden pea) PE=1 SV=1	unnamed protein product [Vitis vinifera]
VIT_16s0039g02820	-1.07928	0.0106668	Protein FANTASTIC FOUR 1 GN=FAF1 OS=Arabidopsis thaliana (Mouse-ear cress) PE=2 SV=1	unnamed protein product [Vitis vinifera]
VIT_08s0058g00540	-1.62998	4.1e-12	Probably inactive leucine-rich repeat receptor-like protein kinase IMK2 (Precursor) GN=IMK2 OS=Arabidopsis thaliana (Mouse-ear cress) PE=1 SV=1	PREDICTED: probably inactive leucine-rich repeat receptor-like protein kinase IMK2-like [Vitis vinifera]
VIT_05s0077g01560	1.27182	2.45e-06	Major allergen Pru av 1 GN=PRUA1 OS=Prunus avium (Cherry) PE=1 SV=1	PREDICTED: major allergen Pru av 1 [Vitis vinifera]
VIT_01s0011g04190	1.31502	0.00129396	--	PREDICTED: uncharacterized protein LOC100855409 [Vitis vinifera]
VIT_02s0025g03200	-1.21081	0.000640036	Probable methyltransferase PMT18 GN=At1g33170 OS=Arabidopsis thaliana (Mouse-ear cress) PE=2 SV=1	PREDICTED: probable methyltransferase PMT18 [Vitis vinifera]
VIT_16s0022g00700	1.79941	1.63e-05	Pectinesterase 17 (Precursor) GN=F4L23.27 OS=Arabidopsis thaliana (Mouse-ear cress) PE=2 SV=2	PREDICTED: pectinesterase 2-like isoform 2 [Vitis vinifera]
VIT_08s0007g07140	-1.21031	3.19e-06	Probable strigolactone esterase D14 homolog GN=D14 OS=Arabidopsis thaliana (Mouse-ear cress) PE=1 SV=1	PREDICTED: sigma factor sigB regulation protein rsbQ [Vitis vinifera]
VIT_11s0065g00130	1.65567	3.33e-07	Cytochrome P450 716B2 GN=CYP716B2 OS=Picea sitchensis (Sitka spruce) PE=2 SV=1	cytochrome P450 CYP716A15 [Vitis vinifera]
VIT_18s0122g00980	-2.69069	2.49e-09	Glucan endo-1,3-beta-glucosidase 12 (Precursor) GN=At4g29360 OS=Arabidopsis thaliana (Mouse-ear cress) PE=1 SV=1	unnamed protein product [Vitis vinifera]
VIT_12s0034g01930	4.77347	4.14e-155	11S globulin seed storage protein 2 basic chain (Precursor) OS=Sesamum indicum (Oriental sesame) PE=2 SV=1	PREDICTED: 11S globulin seed storage protein 2 [Vitis vinifera]
VIT_04s0008g01140	2.97841	9.28e-31	Beta-fructofuranosidase, insoluble isoenzyme CWINV1 (Precursor) GN=MMM17.26 OS=Arabidopsis thaliana (Mouse-ear cress) PE=1 SV=1	PREDICTED: beta-fructofuranosidase, insoluble isoenzyme CWINV1-like [Vitis vinifera]
VIT_02s0025g01380	-1.2892	2.98e-23	Endoglucanase 6 (Precursor) GN=At1g64390 OS=Arabidopsis thaliana (Mouse-ear cress) PE=2 SV=2	PREDICTED: endoglucanase 6 [Vitis vinifera]
VIT_04s0008g01800	1.79155	2.86e-09	Anthocyanin regulatory C1 protein GN=C1 OS=Zea mays (Maize) PE=2 SV=1	unnamed protein product [Vitis vinifera]
VIT_16s0039g01100	1.64245	2.19e-60	Phenylalanine ammonia-lyase GN=PAL OS=Camellia sinensis (Tea) PE=2 SV=1	PREDICTED: phenylalanine ammonia-lyase [Vitis vinifera]
VIT_05s0077g02280	-2.57264	1.22e-48	Phylloplanin (Precursor) OS=Nicotiana tabacum (Common tobacco) PE=1 SV=1	PREDICTED: phylloplanin [Vitis vinifera]
VIT_02s0087g00370	1.44703	2.02e-11	Omega-hydroxypalmitate O-feruloyl transferase GN=MEE6.11 OS=Arabidopsis thaliana (Mouse-ear cress) PE=1 SV=1	PREDICTED: omega-hydroxypalmitate O-feruloyl transferase [Vitis vinifera]
VIT_16s0098g00160	2.08336	7.95e-07	Probable receptor-like protein kinase At5g39020 (Precursor) GN=At5g39020 OS=Arabidopsis thaliana (Mouse-ear cress) PE=2 SV=1	PREDICTED: probable receptor-like protein kinase At1g67000-like [Vitis vinifera]
VIT_00s0187g00160	-1.09272	3.22e-15	Fruit protein pKIWI501 GN=pKIWI501 OS=Actinidia deliciosa (Kiwi) PE=2 SV=1	hypothetical protein VITISV_022311 [Vitis vinifera]
VIT_12s0055g00250	-1.06337	0.00974762	UDP-glucose flavonoid 3-O-glucosyltransferase 6 GN=GT6 OS=Fragaria ananassa (Strawberry) PE=1 SV=1	PREDICTED: UDP-glucose flavonoid 3-O-glucosyltransferase 6 [Vitis vinifera]
VIT_19s0015g00530	-3.33901	2.38e-23	Fasciclin-like arabinogalactan protein 1 (Precursor) GN=FLA1 OS=Arabidopsis thaliana (Mouse-ear cress) PE=1 SV=1	PREDICTED: fasciclin-like arabinogalactan protein 1-like [Vitis vinifera]
VIT_08s0007g04800	-1.27015	6.45e-07	Nectarin-2 (Precursor) GN=NEC3 OS=Nicotiana langsdorffii x Nicotiana sanderae (Ornamental tobacco) PE=1 SV=1	PREDICTED: bifunctional monodehydroascorbate reductase and carbonic anhydrase nectarin-3 [Vitis vinifera]
VIT_05s0102g00600	-1.00968	4.15e-08	--	unnamed protein product [Vitis vinifera]
VIT_01s0244g00090	-1.0244	0.00017446	Receptor-like protein kinase FERONIA (Precursor) GN=F26O13.190 OS=Arabidopsis thaliana (Mouse-ear cress) PE=1 SV=1	hypothetical protein VITISV_038194 [Vitis vinifera]
VIT_16s0013g01500	1.90783	1.05e-25	Receptor-like protein 2 (Precursor) GN=RLP2 OS=Arabidopsis thaliana (Mouse-ear cress) PE=2 SV=1	unnamed protein product [Vitis vinifera]
VIT_08s0040g02730	1.94256	7.31e-56	--	PREDICTED: uncharacterized protein LOC100267121 [Vitis vinifera]
VIT_18s0001g13300	1.87011	2.89e-56	--	unnamed protein product [Vitis vinifera]
VIT_07s0005g02550	-1.76992	4.66e-06	Auxin-responsive protein IAA4 OS=Oryza sativa subsp. japonica (Rice) PE=2 SV=1	PREDICTED: auxin-responsive protein IAA4 [Vitis vinifera]
VIT_09s0018g00710	2.44711	1.66e-11	LRR receptor-like serine/threonine-protein kinase GSO1 (Precursor) GN=GSO1 OS=Arabidopsis thaliana (Mouse-ear cress) PE=2 SV=1	unnamed protein product [Vitis vinifera]
VIT_14s0081g00010	-1.52734	7.06e-140	Auxin-induced protein AUX28 GN=AUX28 OS=Glycine max (Soybean) PE=2 SV=1	unnamed protein product [Vitis vinifera]
VIT_01s0137g00680	1.55709	1e-05	--	unnamed protein product [Vitis vinifera]
VIT_00s0804g00020	-3.17097	1.5e-208	--	PREDICTED: uncharacterized protein LOC100256691, partial [Vitis vinifera]
VIT_18s0122g00870	-1.39753	1.44e-32	RING-H2 finger protein ATL80 GN=ATL80 OS=Arabidopsis thaliana (Mouse-ear cress) PE=2 SV=1	PREDICTED: RING-H2 finger protein ATL80 [Vitis vinifera]
VIT_05s0102g00920	-1.51212	0.000291876	--	PREDICTED: uncharacterized protein LOC100242192 [Vitis vinifera]
VIT_13s0019g02050	1.06879	4.04e-83	Ribulose bisphosphate carboxylase/oxygenase activase, chloroplastic (Precursor) GN=RCA OS=Malus domestica (Apple) PE=2 SV=1	PREDICTED: ribulose bisphosphate carboxylase/oxygenase activase, chloroplastic [Vitis vinifera]
VIT_14s0006g00250	-2.34316	1.64e-50	Cysteine-rich repeat secretory protein 60 (Precursor) GN=CRRSP60 OS=Arabidopsis thaliana (Mouse-ear cress) PE=1 SV=1	PREDICTED: cysteine-rich repeat secretory protein 60-like [Vitis vinifera]
VIT_10s0003g04840	1.31621	2.03e-07	LRR receptor-like serine/threonine-protein kinase GSO1 (Precursor) GN=GSO1 OS=Arabidopsis thaliana (Mouse-ear cress) PE=2 SV=1	hypothetical protein VITISV_000078 [Vitis vinifera]
VIT_11s0016g00470	-1.34065	1.59e-181	Sucrose synthase GN=SS OS=Glycine max (Soybean) PE=1 SV=2	PREDICTED: sucrose synthase [Vitis vinifera]
VIT_08s0007g04150	-1.26011	5.38e-05	Probable leucine-rich repeat receptor-like protein kinase At1g68400 (Precursor) GN=At1g68400 OS=Arabidopsis thaliana (Mouse-ear cress) PE=2 SV=1	PREDICTED: probable leucine-rich repeat receptor-like protein kinase At1g68400 isoform 1 [Vitis vinifera]
VIT_11s0016g02180	-1.80646	2.34e-54	Probable polyamine oxidase 5 GN=PAO5 OS=Arabidopsis thaliana (Mouse-ear cress) PE=2 SV=1	PREDICTED: probable polyamine oxidase 5-like [Vitis vinifera]
VIT_06s0004g03110	-1.41653	7.61e-08	--	PREDICTED: uncharacterized protein LOC100246731 [Vitis vinifera]
VIT_11s0016g05640	1.3456	1.01e-05	Auxin-responsive protein IAA29 GN=IAA29 OS=Arabidopsis thaliana (Mouse-ear cress) PE=2 SV=2	unnamed protein product [Vitis vinifera]
VIT_12s0059g01000	-1.45041	6.1e-75	Cellulose synthase-like protein H1 GN=OSJNBa0035F15.9 OS=Oryza sativa subsp. japonica (Rice) PE=2 SV=2	PREDICTED: cellulose synthase-like protein H1-like isoform 2 [Vitis vinifera]
VIT_19s0014g00090	-2.76356	6.84e-23	Glucan endo-1,3-beta-D-glucosidase (Precursor) GN=OLE9 OS=Olea europaea (Common olive) PE=1 SV=1	PREDICTED: glucan endo-1,3-beta-glucosidase [Vitis vinifera]
VIT_13s0064g01040	-1.55231	0.000113959	--	unnamed protein product [Vitis vinifera]
VIT_07s0129g00240	1.81566	2.7e-168	Zinc finger protein AZF2 OS=Arabidopsis thaliana (Mouse-ear cress) PE=2 SV=1	PREDICTED: zinc finger protein ZAT10-like [Vitis vinifera]
VIT_01s0026g00030	-1.26338	4.1e-05	--	PREDICTED: uncharacterized protein LOC100260333 [Vitis vinifera]
VIT_19s0015g01310	1.25929	3.15e-06	Probable amino acid permease 7 GN=AAP7 OS=Arabidopsis thaliana (Mouse-ear cress) PE=1 SV=1	unnamed protein product [Vitis vinifera]
VIT_04s0023g02290	-2.74169	5.45e-43	Salicylate O-methyltransferase GN=SAMT OS=Clarkia breweri (Fairy fans) PE=1 SV=1	PREDICTED: salicylate O-methyltransferase [Vitis vinifera]
VIT_18s0001g07340	-6.9209	0	Aspartic proteinase nepenthesin-1 (Precursor) GN=nep1 OS=Nepenthes gracilis (Slender pitcher plant) PE=1 SV=1	PREDICTED: aspartic proteinase nepenthesin-1-like [Vitis vinifera]
VIT_07s0005g01070	-3.07109	2.4e-23	Leucine-rich repeat extensin-like protein 6 (Precursor) GN=LRX6 OS=Arabidopsis thaliana (Mouse-ear cress) PE=2 SV=1	hypothetical protein VITISV_002250 [Vitis vinifera]
VIT_18s0041g02430	1.09576	0.00257707	Indole-3-acetaldehyde oxidase GN=F22D1.130 OS=Arabidopsis thaliana (Mouse-ear cress) PE=1 SV=2	PREDICTED: aldehyde oxidase 4-like [Vitis vinifera]
VIT_17s0000g04420	2.76157	4.61e-85	Wall-associated receptor kinase-like 1 (Precursor) GN=WAKL1 OS=Arabidopsis thaliana (Mouse-ear cress) PE=1 SV=1	unnamed protein product [Vitis vinifera]
VIT_13s0067g03750	2.10148	2.74e-41	ABC transporter G family member 1 GN=T16B24.1 OS=Arabidopsis thaliana (Mouse-ear cress) PE=2 SV=1	PREDICTED: ABC transporter G family member 16-like [Vitis vinifera]
VIT_02s0025g02020	1.23108	8.48e-71	Protein ABIL3 GN=ABIL3 OS=Arabidopsis thaliana (Mouse-ear cress) PE=2 SV=1	PREDICTED: protein ABIL2-like [Vitis vinifera]
VIT_19s0093g00320	2.83143	1.64e-26	Probable glutathione S-transferase parA GN=PARA OS=Nicotiana tabacum (Common tobacco) PE=2 SV=1	hypothetical protein VITISV_031129 [Vitis vinifera]
VIT_09s0002g05400	1.71009	3.27e-54	Pleiotropic drug resistance protein 1 GN=PDR1 OS=Nicotiana tabacum (Common tobacco) PE=2 SV=1	unnamed protein product [Vitis vinifera]
VIT_08s0007g05670	-2.07814	4.68e-09	UPF0481 protein At3g47200 GN=At3g47200 OS=Arabidopsis thaliana (Mouse-ear cress) PE=1 SV=1	unnamed protein product [Vitis vinifera]
VIT_16s0050g00270	1.00361	7.86e-16	Receptor-like protein 12 (Precursor) GN=RLP12 OS=Arabidopsis thaliana (Mouse-ear cress) PE=2 SV=2	PREDICTED: leucine-rich repeat receptor protein kinase EXS-like [Vitis vinifera]
VIT_09s0070g00080	-1.46477	5.55e-14	Aquaporin NIP6-1 GN=NIP6-1 OS=Arabidopsis thaliana (Mouse-ear cress) PE=1 SV=1	PREDICTED: aquaporin NIP6-1 [Vitis vinifera]
VIT_03s0038g00830	-1.55309	5.21e-13	Protein argonaute 7 GN=F10D13.11 OS=Arabidopsis thaliana (Mouse-ear cress) PE=2 SV=1	PREDICTED: protein argonaute 7-like [Vitis vinifera]
VIT_13s0064g00560	-1.07584	3.17e-09	DNA topoisomerase 2 GN=TOP2 OS=Arabidopsis thaliana (Mouse-ear cress) PE=2 SV=2	PREDICTED: DNA topoisomerase 2-like [Vitis vinifera]
VIT_14s0066g00010	-2.65855	1e-79	Probable nucleoredoxin 2 OS=Oryza sativa subsp. japonica (Rice) PE=2 SV=1	PREDICTED: uncharacterized protein LOC100245845 [Vitis vinifera]
VIT_06s0061g01290	-1.95539	2.12e-05	Phytosulfokine-beta (Precursor) GN=T32N15.2 OS=Arabidopsis thaliana (Mouse-ear cress) PE=2 SV=2	PREDICTED: putative phytosulfokines 6 [Vitis vinifera]
VIT_01s0011g02920	-1.45518	0.000550521	Transcription factor TCP12 GN=F14K14.9 OS=Arabidopsis thaliana (Mouse-ear cress) PE=2 SV=1	unnamed protein product [Vitis vinifera]
VIT_01s0150g00210	-1.85968	1.76e-82	Sterol 14-demethylase GN=F25C20.17 OS=Arabidopsis thaliana (Mouse-ear cress) PE=1 SV=1	PREDICTED: sterol 14-demethylase [Vitis vinifera]
VIT_04s0008g00150	1.47261	1.37e-27	Protein BEARSKIN1 GN=T16O9.16 OS=Arabidopsis thaliana (Mouse-ear cress) PE=2 SV=1	PREDICTED: protein ATAF2 [Vitis vinifera]
VIT_11s0103g00040	-2.18411	7.96e-41	Sodium transporter HKT1 GN=HKT1 OS=Arabidopsis thaliana (Mouse-ear cress) PE=1 SV=1	unnamed protein product [Vitis vinifera]
VIT_14s0006g03180	1.66952	0.000266291	Probable carboxylesterase 17 GN=CXE17 OS=Arabidopsis thaliana (Mouse-ear cress) PE=2 SV=1	PREDICTED: probable carboxylesterase 17 [Vitis vinifera]
VIT_07s0031g00500	-3.11937	3.68e-26	Subtilisin-like protease (Precursor) GN=K8K14.8 OS=Arabidopsis thaliana (Mouse-ear cress) PE=1 SV=1	PREDICTED: subtilisin-like protease [Vitis vinifera]
VIT_03s0038g00470	-2.3497	6.55e-28	Subtilisin-like protease SDD1 (Precursor) GN=SDD1 OS=Arabidopsis thaliana (Mouse-ear cress) PE=2 SV=1	unnamed protein product [Vitis vinifera]
VIT_04s0023g02870	-2.10321	6.85e-18	Probable leucine-rich repeat receptor-like protein kinase At1g35710 (Precursor) GN=At1g35710 OS=Arabidopsis thaliana (Mouse-ear cress) PE=2 SV=1	PREDICTED: probable leucine-rich repeat receptor-like protein kinase At1g35710-like [Vitis vinifera]
VIT_14s0030g01870	-2.65421	4.2e-89	Serine/threonine-protein kinase Nek2 GN=NEK2 OS=Arabidopsis thaliana (Mouse-ear cress) PE=2 SV=1	PREDICTED: serine/threonine-protein kinase Nek2-like isoform 3 [Vitis vinifera]
VIT_05s0049g00740	-3.66478	1.56e-39	Early nodulin-75 (Precursor) GN=ENOD2B OS=Glycine max (Soybean) PE=2 SV=2	PREDICTED: proline-rich 33 kDa extensin-related protein-like [Vitis vinifera]
VIT_16s0050g00840	-1.34334	0.002247	UPF0496 protein At3g49070 GN=At3g49070 OS=Arabidopsis thaliana (Mouse-ear cress) PE=2 SV=1	PREDICTED: UPF0496 protein At3g49070-like [Vitis vinifera]
VIT_00s0499g00020	-1.47382	2.95e-11	--	PREDICTED: uncharacterized protein LOC100267455 [Vitis vinifera]
VIT_12s0057g01110	-2.80497	3.19e-28	Nudix hydrolase 2 GN=MNJ7.24 OS=Arabidopsis thaliana (Mouse-ear cress) PE=1 SV=1	unnamed protein product [Vitis vinifera]
VIT_18s0122g01160	-1.11036	1.88e-13	12-oxophytodienoate reductase 1 GN=OPR1 OS=Arabidopsis thaliana (Mouse-ear cress) PE=1 SV=2	PREDICTED: 12-oxophytodienoate reductase 2-like [Vitis vinifera]
VIT_00s0658g00020	1.09652	3.68e-05	LRR receptor-like serine/threonine-protein kinase GSO1 (Precursor) GN=GSO1 OS=Arabidopsis thaliana (Mouse-ear cress) PE=2 SV=1	PREDICTED: LRR receptor-like serine/threonine-protein kinase GSO1-like [Vitis vinifera]
VIT_01s0026g00530	-1.73065	8.75e-10	WAT1-related protein At5g40240 GN=At5g40240 OS=Arabidopsis thaliana (Mouse-ear cress) PE=2 SV=1	PREDICTED: auxin-induced protein 5NG4 [Vitis vinifera]
VIT_00s1404g00010	-1.30377	0.000921972	Myosin-6 GN=F6B6.4 OS=Arabidopsis thaliana (Mouse-ear cress) PE=1 SV=1	unnamed protein product [Vitis vinifera]
VIT_15s0048g01260	-1.61686	2.92e-05	Putative fructokinase-5 GN=At4g10260 OS=Arabidopsis thaliana (Mouse-ear cress) PE=2 SV=1	PREDICTED: putative fructokinase-5-like [Vitis vinifera]
VIT_15s0021g02670	3.54354	2.57e-20	Putative expansin-B2 (Precursor) OS=Arabidopsis thaliana (Mouse-ear cress) PE=3 SV=2	PREDICTED: putative expansin-B2 [Vitis vinifera]
VIT_14s0068g00380	-1.40835	0.000118059	--	PREDICTED: uncharacterized protein LOC100244680 [Vitis vinifera]
VIT_00s0471g00010	-1.02561	3.46e-16	U-box domain-containing protein 30 GN=PUB30 OS=Arabidopsis thaliana (Mouse-ear cress) PE=2 SV=1	PREDICTED: U-box domain-containing protein 30 [Vitis vinifera]
VIT_10s0003g01920	1.60995	3.17e-33	Probable LRR receptor-like serine/threonine-protein kinase At1g07650 (Precursor) GN=At1g07650 OS=Arabidopsis thaliana (Mouse-ear cress) PE=1 SV=1	unnamed protein product [Vitis vinifera]
VIT_05s0020g03190	1.20057	5.77e-11	--	PREDICTED: phosphate metabolism protein 8 [Vitis vinifera]
VIT_00s0424g00020	1.59621	4.36e-22	Putative RING-H2 finger protein ATL21B (Precursor) GN=ATL21B OS=Arabidopsis thaliana (Mouse-ear cress) PE=3 SV=1	PREDICTED: probable receptor-like protein kinase At5g39020-like [Vitis vinifera]
VIT_01s0026g01420	-1.94119	1.43e-43	Probable serine/threonine-protein kinase At1g18390 (Precursor) GN=At1g18390 OS=Arabidopsis thaliana (Mouse-ear cress) PE=1 SV=2	PREDICTED: probable serine/threonine-protein kinase At1g18390 [Vitis vinifera]
VIT_16s0022g02200	-2.57905	5.74e-145	Subtilisin-like protease (Precursor) GN=K8K14.8 OS=Arabidopsis thaliana (Mouse-ear cress) PE=1 SV=1	PREDICTED: subtilisin-like protease [Vitis vinifera]
VIT_03s0110g00430	-2.74442	2.99e-58	Copper transporter 3 GN=P0665A11.23 OS=Oryza sativa subsp. japonica (Rice) PE=2 SV=1	PREDICTED: copper transporter 2-like [Vitis vinifera]
VIT_12s0035g01900	-1.0437	0.00151263	Pectinesterase PPE8B (Precursor) OS=Prunus persica (Peach) PE=2 SV=1	pectin methylesterase PME1 precursor [Vitis vinifera]
VIT_01s0011g01050	1.19256	9.33e-81	Vacuolar-sorting receptor 6 (Precursor) GN=F17F8.23 OS=Arabidopsis thaliana (Mouse-ear cress) PE=2 SV=3	PREDICTED: vacuolar-sorting receptor 7-like [Vitis vinifera]
VIT_02s0025g01230	1.00667	6.87e-15	Probable GABA transporter 2 GN=At5g41800 OS=Arabidopsis thaliana (Mouse-ear cress) PE=2 SV=1	PREDICTED: lysine histidine transporter 1 [Vitis vinifera]
VIT_16s0022g00670	-3.69747	0	Beta-fructofuranosidase, soluble isoenzyme I (Precursor) GN=INV*DC4 OS=Daucus carota (Carrot) PE=1 SV=2	PREDICTED: beta-fructofuranosidase, soluble isoenzyme I-like [Vitis vinifera]
VIT_13s0019g02530	1.21498	1.67e-09	Cucumisin (Precursor) OS=Cucumis melo (Muskmelon) PE=1 SV=1	unnamed protein product [Vitis vinifera]
VIT_05s0049g01550	1.20263	4.2e-55	Peptide transporter PTR3-A GN=PTR3-A OS=Arabidopsis thaliana (Mouse-ear cress) PE=2 SV=1	PREDICTED: peptide transporter PTR3-A [Vitis vinifera]
VIT_15s0048g01000	1.17739	0.00309535	Dihydroflavonol-4-reductase GN=F OS=Callistephus chinensis (China aster) PE=2 SV=1	PREDICTED: dihydroflavonol-4-reductase-like [Vitis vinifera]
VIT_10s0003g00580	1.18683	8.3e-18	Pathogenesis-related genes transcriptional activator PTI5 GN=PTI5 OS=Solanum lycopersicum (Tomato) PE=2 SV=1	hypothetical protein VITISV_020434 [Vitis vinifera]
VIT_00s0480g00040	1.09093	5.51e-06	Polyphenol oxidase, chloroplastic (Precursor) OS=Vitis vinifera (Grape) PE=1 SV=1	PREDICTED: LOW QUALITY PROTEIN: polyphenol oxidase, chloroplastic-like isoform 1 [Vitis vinifera]
VIT_06s0004g04590	1.90371	1.03e-18	Clathrin interactor EPSIN 1 GN=T22P22.100 OS=Arabidopsis thaliana (Mouse-ear cress) PE=1 SV=1	PREDICTED: uncharacterized protein LOC100251857 [Vitis vinifera]
VIT_08s0007g06000	1.42229	6.92e-37	Glucan endo-1,3-beta-glucosidase, basic isoform (Precursor) GN=GNS1 OS=Prunus persica (Peach) PE=3 SV=1	PREDICTED: glucan endo-1,3-beta-glucosidase, basic isoform-like [Vitis vinifera]
VIT_02s0234g00130	1.48124	6.23e-136	Ethylene-responsive transcription factor 1A OS=Arabidopsis thaliana (Mouse-ear cress) PE=1 SV=2	PREDICTED: ethylene-responsive transcription factor 2-like [Vitis vinifera]
VIT_12s0028g00310	-1.37238	1.84e-20	Probable receptor-like protein kinase At2g42960 GN=At2g42960 OS=Arabidopsis thaliana (Mouse-ear cress) PE=3 SV=1	unnamed protein product [Vitis vinifera]
VIT_03s0091g01090	-4.72698	1.05e-72	--	PREDICTED: uncharacterized protein LOC100241214 [Vitis vinifera]
VIT_16s0050g00370	1.10083	3.29e-09	Receptor-like protein 12 (Precursor) GN=RLP12 OS=Arabidopsis thaliana (Mouse-ear cress) PE=2 SV=2	PREDICTED: LRR receptor-like serine/threonine-protein kinase GSO2-like [Vitis vinifera]
VIT_14s0006g02760	-1.0779	2.24e-88	--	PREDICTED: uncharacterized protein LOC100263470 [Vitis vinifera]
VIT_13s0067g01500	-1.545	9.67e-08	Putative Myb family transcription factor At1g14600 GN=At1g14600 OS=Arabidopsis thaliana (Mouse-ear cress) PE=2 SV=2	unnamed protein product [Vitis vinifera]
VIT_10s0003g00760	1.11304	3.32e-12	Glutamate receptor 2.7 (Precursor) GN=GLR2.7 OS=Arabidopsis thaliana (Mouse-ear cress) PE=2 SV=3	unnamed protein product [Vitis vinifera]
VIT_00s0179g00030	-1.53027	1.91e-05	Ankyrin repeat-containing protein At5g02620 GN=At5g02620 OS=Arabidopsis thaliana (Mouse-ear cress) PE=1 SV=1	unnamed protein product [Vitis vinifera]
VIT_13s0047g00050	-1.75071	8.29e-08	Protein ZINC INDUCED FACILITATOR-LIKE 1 GN=ZIFL1 OS=Arabidopsis thaliana (Mouse-ear cress) PE=2 SV=1	unnamed protein product [Vitis vinifera]
VIT_04s0008g04230	-1.24261	4.69e-07	ABC transporter G family member 32 GN=F12C20.5 OS=Arabidopsis thaliana (Mouse-ear cress) PE=1 SV=1	PREDICTED: ABC transporter G family member 32-like [Vitis vinifera]
VIT_09s0002g02320	1.12671	2.53e-40	Beta-fructofuranosidase, insoluble isoenzyme CWINV1 (Precursor) GN=MMM17.26 OS=Arabidopsis thaliana (Mouse-ear cress) PE=1 SV=1	unnamed protein product [Vitis vinifera]
VIT_09s0002g08810	-2.59306	2.83e-11	Ankyrin repeat-containing protein At3g12360 GN=At3g12360 OS=Arabidopsis thaliana (Mouse-ear cress) PE=2 SV=1	unnamed protein product [Vitis vinifera]
VIT_08s0056g00290	1.24679	2.19e-92	Calcium-binding allergen Bet v 3 GN=BETVIII OS=Betula pendula (European white birch) PE=1 SV=1	calcium binding [Vitis vinifera]
VIT_17s0000g09470	1.09938	2.65e-46	High-affinity nitrate transporter 3.1 (Precursor) GN=At5g50200 OS=Arabidopsis thaliana (Mouse-ear cress) PE=1 SV=1	PREDICTED: high-affinity nitrate transporter 3.2 [Vitis vinifera]
VIT_10s0003g00350	-1.34018	1.48e-24	NAC domain-containing protein 8 GN=NAC008 OS=Arabidopsis thaliana (Mouse-ear cress) PE=2 SV=1	unnamed protein product [Vitis vinifera]
VIT_05s0062g00840	-1.01747	2.69e-15	Ras-related protein RABA5c GN=F14B2.7 OS=Arabidopsis thaliana (Mouse-ear cress) PE=1 SV=1	hypothetical protein VITISV_043978 [Vitis vinifera]
VIT_16s0050g01900	2.07353	2.64e-63	Probably inactive leucine-rich repeat receptor-like protein kinase IMK2 (Precursor) GN=IMK2 OS=Arabidopsis thaliana (Mouse-ear cress) PE=1 SV=1	unnamed protein product [Vitis vinifera]
VIT_08s0040g00980	-1.62075	1.49e-23	Tubulin beta-1 chain OS=Oryza sativa subsp. japonica (Rice) PE=2 SV=2	PREDICTED: tubulin beta-1 chain [Vitis vinifera]
VIT_09s0002g02440	-1.25853	1.01e-27	ABC transporter C family member 8 (Precursor) GN=MXL8.11 OS=Arabidopsis thaliana (Mouse-ear cress) PE=2 SV=3	PREDICTED: ABC transporter C family member 8-like [Vitis vinifera]
VIT_01s0026g00200	-3.21298	9.73e-120	Probable xyloglucan endotransglucosylase/hydrolase protein 33 (Precursor) GN=XTH33 OS=Arabidopsis thaliana (Mouse-ear cress) PE=2 SV=2	PREDICTED: probable xyloglucan endotransglucosylase/hydrolase protein 33 [Vitis vinifera]
VIT_06s0009g02970	-1.97296	7.97e-124	Flavonoid 3&apos;,5&apos;-hydroxylase 2 GN=CYP75A3 OS=Petunia hybrida (Petunia) PE=2 SV=1	PREDICTED: flavonoid 3&apos;,5&apos;-hydroxylase 2-like [Vitis vinifera]
VIT_13s0047g00210	2.05046	9.15e-163	Flavanone 3-dioxygenase GN=FHT OS=Petroselinum crispum (Parsley) PE=1 SV=1	PREDICTED: flavanone 3-dioxygenase [Vitis vinifera]
VIT_12s0028g03050	-1.5208	1.03e-10	NAC domain-containing protein 8 GN=NAC008 OS=Arabidopsis thaliana (Mouse-ear cress) PE=2 SV=1	PREDICTED: NAC domain-containing protein 8 [Vitis vinifera]
VIT_16s0100g01010	1.21962	1.09e-20	Stilbene synthase 2 OS=Vitis vinifera (Grape) PE=2 SV=2	PREDICTED: stilbene synthase 2-like [Vitis vinifera]
VIT_03s0091g00420	-1.61414	1.81e-14	Classical arabinogalactan protein 9 (Precursor) GN=AGP9 OS=Arabidopsis thaliana (Mouse-ear cress) PE=1 SV=2	PREDICTED: uncharacterized protein LOC100252521 [Vitis vinifera]
VIT_05s0077g01440	-1.33444	6.04e-06	--	P-loop containing nucleoside triphosphate hydrolases superfamily protein [Theobroma cacao]
VIT_02s0025g04000	-2.00647	3.42e-12	Scarecrow-like protein 28 GN=SCL28 OS=Arabidopsis thaliana (Mouse-ear cress) PE=2 SV=1	PREDICTED: scarecrow-like protein 28 [Vitis vinifera]
VIT_02s0154g00260	-1.50343	4.43e-61	Nitrate transporter 1.1 OS=Arabidopsis thaliana (Mouse-ear cress) PE=1 SV=1	PREDICTED: nitrate transporter 1.1 [Vitis vinifera]
VIT_09s0002g06990	-1.49171	7.6e-45	--	PREDICTED: uncharacterized protein LOC100242207 [Vitis vinifera]
VIT_01s0113g00420	-1.69535	4.19e-100	Probable protein S-acyltransferase 22 GN=PAT22 OS=Arabidopsis thaliana (Mouse-ear cress) PE=2 SV=2	PREDICTED: probable S-acyltransferase At1g69420-like [Vitis vinifera]
VIT_13s0019g00480	1.17243	2.61e-13	Zinc finger protein ZAT12 GN=MMN10.11 OS=Arabidopsis thaliana (Mouse-ear cress) PE=2 SV=1	PREDICTED: zinc finger protein ZAT12-like [Vitis vinifera]
VIT_14s0068g00040	-1.1499	0.000246115	--	PREDICTED: uncharacterized protein LOC100853270 [Vitis vinifera]
VIT_06s0061g00680	-1.7028	1.25e-20	Leucine-rich repeat extensin-like protein 6 (Precursor) GN=LRX6 OS=Arabidopsis thaliana (Mouse-ear cress) PE=2 SV=1	PREDICTED: uncharacterized protein LOC100251777 [Vitis vinifera]
VIT_08s0007g01850	-1.33432	9e-26	UPF0503 protein At3g09070, chloroplastic (Precursor) GN=At3g09070 OS=Arabidopsis thaliana (Mouse-ear cress) PE=1 SV=1	PREDICTED: UPF0503 protein At3g09070, chloroplastic-like [Vitis vinifera]
VIT_18s0001g06170	-1.49556	1.56e-54	--	PREDICTED: uncharacterized protein LOC100264214 [Vitis vinifera]
VIT_16s0148g00070	1.90351	3.66e-65	Probable receptor-like protein kinase At5g39020 (Precursor) GN=At5g39020 OS=Arabidopsis thaliana (Mouse-ear cress) PE=2 SV=1	PREDICTED: probable receptor-like protein kinase At5g39020-like [Vitis vinifera]
VIT_05s0020g00890	2.54914	1.74e-41	ABC transporter B family member 11 GN=T14P4.15 OS=Arabidopsis thaliana (Mouse-ear cress) PE=2 SV=1	PREDICTED: ABC transporter B family member 11-like [Vitis vinifera]
VIT_08s0007g02000	-4.33818	1.46e-72	Glycerol-3-phosphate 2-O-acyltransferase 6 GN=GPAT6 OS=Arabidopsis thaliana (Mouse-ear cress) PE=1 SV=1	PREDICTED: glycerol-3-phosphate acyltransferase 6 [Vitis vinifera]
VIT_05s0094g00220	2.28532	1.81e-34	Endochitinase PR4 (Precursor) GN=CHI4 OS=Phaseolus vulgaris (Kidney bean) PE=2 SV=1	PREDICTED: endochitinase PR4 [Vitis vinifera]
VIT_10s0003g00650	-3.98099	1.05e-13	Peroxidase 19 (Precursor) GN=T14G11.18 OS=Arabidopsis thaliana (Mouse-ear cress) PE=2 SV=1	PREDICTED: peroxidase 19-like [Vitis vinifera]
VIT_14s0030g01790	-2.62637	1.4e-79	Pollen-specific protein SF21 GN=SF21 OS=Helianthus annuus (Common sunflower) PE=2 SV=1	PREDICTED: pollen-specific protein SF21 [Vitis vinifera]
VIT_13s0019g00300	1.54878	3.37e-05	--	unnamed protein product [Vitis vinifera]
VIT_18s0001g04280	5.43479	2.3e-48	Valencene synthase GN=ValCS OS=Vitis vinifera (Grape) PE=1 SV=1	unnamed protein product [Vitis vinifera]
VIT_00s0386g00040	-2.7699	4.12e-15	EPIDERMAL PATTERNING FACTOR-like protein 2 (Precursor) GN=EPFL2 OS=Arabidopsis thaliana (Mouse-ear cress) PE=2 SV=1	hypothetical protein VITISV_037684 [Vitis vinifera]
VIT_19s0177g00350	-1.58964	3.45e-09	--	PREDICTED: uncharacterized protein LOC100243568 [Vitis vinifera]
VIT_11s0118g00510	1.06645	3.38e-44	--	PREDICTED: NEDD8 ultimate buster 1 [Vitis vinifera]
VIT_03s0167g00190	3.70261	4.68e-33	Cytochrome P450 714C2 GN=OsJ_35025 OS=Oryza sativa subsp. japonica (Rice) PE=2 SV=1	PREDICTED: cytochrome P450 734A1 [Vitis vinifera]
VIT_13s0067g03630	-1.27821	0.00108081	--	unnamed protein product [Vitis vinifera]
VIT_15s0024g01270	2.57154	5.46e-17	Receptor-like protein kinase HSL1 (Precursor) GN=HSL1 OS=Arabidopsis thaliana (Mouse-ear cress) PE=2 SV=1	PREDICTED: receptor-like protein kinase HSL1-like [Vitis vinifera]
VIT_10s0003g00790	1.00576	2.8e-21	Glutamate receptor 2.7 (Precursor) GN=GLR2.7 OS=Arabidopsis thaliana (Mouse-ear cress) PE=2 SV=3	PREDICTED: glutamate receptor 2.7-like [Vitis vinifera]
VIT_04s0008g00700	-2.32926	7.55e-184	Arabinogalactan peptide 15 (Precursor) GN=AGP15 OS=Arabidopsis thaliana (Mouse-ear cress) PE=1 SV=1	PREDICTED: uncharacterized protein LOC100257725 [Vitis vinifera]
VIT_11s0037g00660	2.49092	3.5e-24	Probable leucine-rich repeat receptor-like protein kinase At1g35710 (Precursor) GN=At1g35710 OS=Arabidopsis thaliana (Mouse-ear cress) PE=2 SV=1	PREDICTED: probable leucine-rich repeat receptor-like protein kinase At1g35710-like [Vitis vinifera]
VIT_01s0010g03230	2.83681	5.18e-29	--	unnamed protein product [Vitis vinifera]
VIT_04s0023g02070	1.22417	1.35e-52	Auxilin-related protein 2 GN=At4g12770 OS=Arabidopsis thaliana (Mouse-ear cress) PE=1 SV=1	unnamed protein product [Vitis vinifera]
VIT_01s0011g04080	-3.54841	1.3e-95	E3 ubiquitin ligase BIG BROTHER-related GN=BBR OS=Arabidopsis thaliana (Mouse-ear cress) PE=2 SV=1	PREDICTED: uncharacterized protein LOC100252628 [Vitis vinifera]
VIT_08s0007g08680	-1.20895	2.15e-40	Lysine-rich arabinogalactan protein 19 (Precursor) GN=AGP19 OS=Arabidopsis thaliana (Mouse-ear cress) PE=2 SV=2	PREDICTED: uncharacterized protein LOC100255467 [Vitis vinifera]
VIT_08s0056g01520	-1.32395	6.62e-17	Proline-rich receptor-like protein kinase PERK1 GN=PERK1 OS=Arabidopsis thaliana (Mouse-ear cress) PE=1 SV=1	PREDICTED: xylosyltransferase 1-like [Vitis vinifera]
VIT_16s0100g01170	2.34835	3.01e-47	Stilbene synthase 3 GN=VIT_16s0100g01030 OS=Vitis vinifera (Grape) PE=2 SV=2	PREDICTED: stilbene synthase 1 [Vitis vinifera]
VIT_07s0005g04730	-1.04929	4.35e-11	Receptor-like serine/threonine-protein kinase ALE2 (Precursor) GN=ALE2 OS=Arabidopsis thaliana (Mouse-ear cress) PE=1 SV=1	PREDICTED: receptor-like serine/threonine-protein kinase ALE2-like [Vitis vinifera]
VIT_06s0004g06960	-2.20234	6.84e-20	BAG family molecular chaperone regulator 4 GN=BAG4 OS=Arabidopsis thaliana (Mouse-ear cress) PE=1 SV=1	unnamed protein product [Vitis vinifera]
VIT_01s0150g00630	-1.19042	4.23e-07	Probable glycosyltransferase At5g03795 GN=At5g03795 OS=Arabidopsis thaliana (Mouse-ear cress) PE=3 SV=2	PREDICTED: probable glycosyltransferase At5g03795-like [Vitis vinifera]
VIT_07s0031g03090	1.17213	1.72e-67	Beta-1,3-galactosyltransferase 7 OS=Arabidopsis thaliana (Mouse-ear cress) PE=2 SV=1	PREDICTED: beta-1,3-galactosyltransferase 7 [Vitis vinifera]
VIT_06s0004g00440	-2.23498	0	Arabinogalactan peptide 13 (Precursor) GN=AGP13 OS=Arabidopsis thaliana (Mouse-ear cress) PE=1 SV=1	PREDICTED: arabinogalactan peptide 14-like [Vitis vinifera]
VIT_16s0100g00770	2.43237	5.88e-10	Stilbene synthase 3 GN=VIT_16s0100g01030 OS=Vitis vinifera (Grape) PE=2 SV=2	PREDICTED: stilbene synthase 2 [Vitis vinifera]
VIT_13s0067g03820	1.28067	4.19e-72	Chalcone--flavonone isomerase 2 GN=CHI2 OS=Vitis vinifera (Grape) PE=2 SV=1	RecName: Full=Chalcone--flavonone isomerase 2; Short=Chalcone isomerase 2
VIT_19s0014g03290	1.50793	2.32e-61	NAC domain-containing protein 72 GN=F27G19.10 OS=Arabidopsis thaliana (Mouse-ear cress) PE=2 SV=1	PREDICTED: NAC domain-containing protein 72 [Vitis vinifera]
VIT_11s0065g00040	1.55159	8.32e-09	Cytochrome P450 716B2 GN=CYP716B2 OS=Picea sitchensis (Sitka spruce) PE=2 SV=1	cytochrome P450 CYP716A17 [Vitis vinifera]
VIT_18s0001g00800	-1.31357	0.000510336	--	PREDICTED: hippocampus abundant transcript 1 protein [Vitis vinifera]
VIT_00s0301g00100	-1.31731	7.4e-23	Endonuclease 1 (Precursor) GN=T28P6.14 OS=Arabidopsis thaliana (Mouse-ear cress) PE=1 SV=1	unnamed protein product [Vitis vinifera]
VIT_13s0158g00320	1.16198	6.42e-05	Cytokinin dehydrogenase 6 (Precursor) GN=MAA21_70 OS=Arabidopsis thaliana (Mouse-ear cress) PE=2 SV=2	unnamed protein product [Vitis vinifera]
VIT_12s0059g00990	-1.73058	1.4e-66	Cellulose synthase-like protein H1 GN=OSJNBa0035F15.9 OS=Oryza sativa subsp. japonica (Rice) PE=2 SV=2	unnamed protein product [Vitis vinifera]
VIT_10s0003g03490	-2.76083	6.86e-42	Gibberellin 2-beta-dioxygenase GN=GA2OX1 OS=Phaseolus coccineus (Scarlet runner bean) PE=2 SV=1	PREDICTED: gibberellin 2-beta-dioxygenase [Vitis vinifera]
VIT_11s0052g01810	-1.08139	0.00194213	Probable receptor-like serine/threonine-protein kinase At5g57670 GN=At5g57670 OS=Arabidopsis thaliana (Mouse-ear cress) PE=2 SV=1	PREDICTED: probable receptor-like serine/threonine-protein kinase At5g57670-like [Vitis vinifera]
VIT_08s0040g01970	-1.43807	4.9e-07	Fasciclin-like arabinogalactan protein 11 (Precursor) GN=FLA11 OS=Arabidopsis thaliana (Mouse-ear cress) PE=2 SV=2	PREDICTED: fasciclin-like arabinogalactan protein 11 [Vitis vinifera]
VIT_07s0151g00930	-1.07409	6.5e-06	--	PREDICTED: uncharacterized protein LOC100853449 [Vitis vinifera]
VIT_14s0066g02660	2.22871	2.11e-27	Probable LRR receptor-like serine/threonine-protein kinase At4g08850 (Precursor) GN=At4g08850 OS=Arabidopsis thaliana (Mouse-ear cress) PE=1 SV=3	PREDICTED: probable LRR receptor-like serine/threonine-protein kinase At4g08850-like [Vitis vinifera]
VIT_06s0004g00990	1.31628	3.2e-41	Dirigent protein 7 (Precursor) GN=DIR7 OS=Arabidopsis thaliana (Mouse-ear cress) PE=2 SV=1	unnamed protein product [Vitis vinifera]
VIT_13s0067g02640	1.10421	2.88e-89	Alpha-galactosidase (Precursor) OS=Cyamopsis tetragonoloba (Guar) PE=1 SV=1	PREDICTED: alpha-galactosidase [Vitis vinifera]
VIT_11s0016g04140	-4.8472	6.39e-28	Glycine-rich cell wall structural protein (Precursor) GN=At3g17050 OS=Arabidopsis thaliana (Mouse-ear cress) PE=4 SV=2	unnamed protein product [Vitis vinifera]
VIT_11s0103g00530	-1.21801	1.32e-36	Oxysterol-binding protein-related protein 4B GN=ORP4B OS=Arabidopsis thaliana (Mouse-ear cress) PE=2 SV=2	unnamed protein product [Vitis vinifera]
VIT_07s0005g02420	1.02353	4.92e-29	--	PREDICTED: suppressor of disruption of TFIIS-like [Vitis vinifera]
VIT_01s0011g03210	-2.62713	2.51e-56	Protein ASPARTIC PROTEASE IN GUARD CELL 1 (Precursor) GN=ASPG1 OS=Arabidopsis thaliana (Mouse-ear cress) PE=1 SV=1	PREDICTED: aspartic proteinase nepenthesin-2 [Vitis vinifera]
VIT_16s0050g01090	-1.01353	1.02e-23	Beta-carotene hydroxylase 2, chloroplastic (Precursor; Fragment) GN=CA2 OS=Capsicum annuum (Bell pepper) PE=2 SV=1	PREDICTED: beta-carotene hydroxylase 2, chloroplastic isoform 1 [Vitis vinifera]
VIT_01s0127g00850	-2.74072	1.59e-07	Probable polygalacturonase non-catalytic subunit JP650 (Precursor) GN=JP650 OS=Arabidopsis thaliana (Mouse-ear cress) PE=2 SV=2	PREDICTED: probable polygalacturonase non-catalytic subunit JP650-like [Vitis vinifera]
VIT_00s0895g00010	2.57843	1.18e-24	--	PREDICTED: probable glucan 1,3-beta-glucosidase A-like [Vitis vinifera]
VIT_07s0005g03120	-2.0156	1.36e-08	RING-H2 finger protein ATL1 GN=ATL1 OS=Arabidopsis thaliana (Mouse-ear cress) PE=2 SV=1	unnamed protein product [Vitis vinifera]
VIT_15s0048g01590	-1.20818	1.1e-24	Geraniol 8-hydroxylase GN=CYP76B6 OS=Catharanthus roseus (Madagascar periwinkle) PE=1 SV=1	unnamed protein product [Vitis vinifera]
VIT_19s0027g01230	1.47694	5.75e-26	Receptor-like protein 12 (Precursor) GN=RLP12 OS=Arabidopsis thaliana (Mouse-ear cress) PE=2 SV=2	unnamed protein product [Vitis vinifera]
VIT_10s0003g01860	1.59076	4.45e-15	Probable LRR receptor-like serine/threonine-protein kinase RFK1 (Precursor) GN=RKF1 OS=Arabidopsis thaliana (Mouse-ear cress) PE=1 SV=1	PREDICTED: probable LRR receptor-like serine/threonine-protein kinase RFK1-like [Vitis vinifera]
VIT_12s0028g00980	1.98505	0.000841276	Putative Myb family transcription factor At1g14600 GN=At1g14600 OS=Arabidopsis thaliana (Mouse-ear cress) PE=2 SV=2	hypothetical protein VITISV_032969 [Vitis vinifera]
VIT_01s0011g00350	-1.43947	2.88e-43	Cytochrome P450 78A5 GN=F21F23.15 OS=Arabidopsis thaliana (Mouse-ear cress) PE=2 SV=1	PREDICTED: cytochrome P450 78A4 [Vitis vinifera]
VIT_16s0050g02310	-2.20709	8.08e-21	Arabinogalactan peptide 20 (Precursor) GN=AGP20 OS=Arabidopsis thaliana (Mouse-ear cress) PE=3 SV=1	PREDICTED: arabinogalactan peptide 20 [Vitis vinifera]
VIT_07s0031g00850	-1.19965	0.041607	Patatin group D-2 (Precursor) OS=Solanum tuberosum (Potato) PE=2 SV=1	PREDICTED: patatin group A-3 [Vitis vinifera]
VIT_01s0011g05670	-1.13567	6.87e-13	Nudix hydrolase 18, mitochondrial (Precursor) GN=F10B6.26 OS=Arabidopsis thaliana (Mouse-ear cress) PE=2 SV=1	PREDICTED: nudix hydrolase 18, mitochondrial [Vitis vinifera]
VIT_02s0025g04930	-1.30725	6.51e-06	Guard cell S-type anion channel SLAC1 OS=Arabidopsis thaliana (Mouse-ear cress) PE=1 SV=1	unnamed protein product [Vitis vinifera]
VIT_05s0020g03980	-2.00849	1.43e-12	Protein IQ-DOMAIN 14 GN=IQD14 OS=Arabidopsis thaliana (Mouse-ear cress) PE=1 SV=1	PREDICTED: protein IQ-DOMAIN 14-like [Vitis vinifera]
VIT_13s0074g00090	2.18034	2.68e-28	--	PREDICTED: uncharacterized protein LOC100242107 [Vitis vinifera]
VIT_05s0049g02310	-1.36866	1.55e-14	Probable folate-biopterin transporter 8, chloroplastic (Precursor) GN=At1g04570 OS=Arabidopsis thaliana (Mouse-ear cress) PE=2 SV=1	unnamed protein product [Vitis vinifera]
VIT_00s0225g00070	-2.09376	2.47e-11	Protein TRANSPARENT TESTA 12 GN=F17J16_80 OS=Arabidopsis thaliana (Mouse-ear cress) PE=2 SV=1	PREDICTED: protein TRANSPARENT TESTA 12-like [Vitis vinifera]
VIT_00s0189g00010	-1.12469	0.00435103	Leucine-rich repeat extensin-like protein 5 (Precursor) GN=LRX5 OS=Arabidopsis thaliana (Mouse-ear cress) PE=2 SV=2	PREDICTED: uncharacterized protein LOC100259312 [Vitis vinifera]
VIT_09s0002g00760	-1.1315	0.000134363	--	PREDICTED: uncharacterized protein LOC100241213 [Vitis vinifera]
VIT_00s0270g00130	1.67877	1.81e-27	Cysteine-rich receptor-like protein kinase 2 (Precursor) GN=CRK2 OS=Arabidopsis thaliana (Mouse-ear cress) PE=2 SV=1	PREDICTED: cysteine-rich receptor-like protein kinase 2 [Vitis vinifera]
VIT_18s0122g00670	-1.20135	4.39e-22	SWI/SNF complex subunit SWI3B GN=F4P9.38 OS=Arabidopsis thaliana (Mouse-ear cress) PE=1 SV=1	PREDICTED: SWI/SNF complex subunit SWI3B [Vitis vinifera]
VIT_06s0004g06400	1.64881	2.3e-27	UDP-glycosyltransferase 71C4 GN=UGT71C4 OS=Arabidopsis thaliana (Mouse-ear cress) PE=2 SV=2	PREDICTED: UDP-glycosyltransferase 71C4 [Vitis vinifera]
VIT_15s0046g01680	-1.23405	1.88e-81	Delta(8)-fatty-acid desaturase GN=sld1 OS=Helianthus annuus (Common sunflower) PE=1 SV=1	PREDICTED: fatty acid desaturase 3 [Vitis vinifera]
VIT_06s0004g05910	-1.16681	1.91e-18	Probable sugar phosphate/phosphate translocator At3g11320 GN=At3g11320 OS=Arabidopsis thaliana (Mouse-ear cress) PE=2 SV=1	PREDICTED: probable sugar phosphate/phosphate translocator At3g11320 [Vitis vinifera]
VIT_05s0049g00520	3.37069	2.2e-16	Proline-rich extensin-like protein EPR1 (Precursor) GN=EPR1 OS=Arabidopsis thaliana (Mouse-ear cress) PE=2 SV=1	PREDICTED: uncharacterized protein LOC100245999 isoform 2 [Vitis vinifera]
VIT_04s0044g00880	-3.36063	1.84e-54	Protein HIRA GN=HIRA OS=Arabidopsis thaliana (Mouse-ear cress) PE=1 SV=2	PREDICTED: WD repeat-containing protein 44-like [Vitis vinifera]
VIT_05s0102g01010	1.08794	0.00548772	Disease resistance RPP8-like protein 3 GN=RPP8L3 OS=Arabidopsis thaliana (Mouse-ear cress) PE=2 SV=1	PREDICTED: uncharacterized protein LOC100852897 [Vitis vinifera]
VIT_13s0067g00460	3.99162	7.51e-14	Cinnamoyl-CoA reductase 1 GN=T24D18.5 OS=Arabidopsis thaliana (Mouse-ear cress) PE=1 SV=1	PREDICTED: bifunctional dihydroflavonol 4-reductase/flavanone 4-reductase [Vitis vinifera]
VIT_02s0025g01600	-2.19304	4.95e-29	--	PREDICTED: uncharacterized protein LOC100244412 [Vitis vinifera]
VIT_16s0098g00010	2.46802	4.04e-19	Probable receptor-like protein kinase At5g39020 (Precursor) GN=At5g39020 OS=Arabidopsis thaliana (Mouse-ear cress) PE=2 SV=1	PREDICTED: probable receptor-like protein kinase At5g39020-like [Vitis vinifera]
VIT_02s0241g00100	1.05889	2.37e-09	--	PREDICTED: uncharacterized protein LOC100249883 [Vitis vinifera]
VIT_13s0067g03430	1.72358	1.47e-65	Two-component response regulator ARR8 GN=F13H10.14 OS=Arabidopsis thaliana (Mouse-ear cress) PE=1 SV=1	PREDICTED: two-component response regulator ARR9 [Vitis vinifera]
VIT_18s0001g06690	-2.55766	4.62e-133	Thebaine 6-O-demethylase GN=T6ODM OS=Papaver somniferum (Opium poppy) PE=1 SV=1	unnamed protein product [Vitis vinifera]
VIT_16s0022g02170	-2.12225	5.27e-51	Alpha-L-fucosidase 1 (Precursor) GN=FUC1 OS=Arabidopsis thaliana (Mouse-ear cress) PE=1 SV=2	unnamed protein product [Vitis vinifera]
VIT_12s0028g00860	1.91417	4.98e-13	Transcription factor JUNGBRUNNEN 1 GN=F23E6.1 OS=Arabidopsis thaliana (Mouse-ear cress) PE=1 SV=1	PREDICTED: NAC domain-containing protein 42 [Vitis vinifera]
VIT_06s0004g02580	1.04586	1.47e-12	BEL1-like homeodomain protein 8 GN=BLH8 OS=Arabidopsis thaliana (Mouse-ear cress) PE=1 SV=1	unnamed protein product [Vitis vinifera]
VIT_08s0007g05530	-1.30239	2.95e-79	Uncharacterized protein At3g28850 GN=At3g28850 OS=Arabidopsis thaliana (Mouse-ear cress) PE=1 SV=1	PREDICTED: uncharacterized protein At5g39865-like [Vitis vinifera]
VIT_04s0044g02010	1.27423	7.44e-12	Gibberellin 3-beta-dioxygenase 4 GN=GA3OX4 OS=Arabidopsis thaliana (Mouse-ear cress) PE=1 SV=1	PREDICTED: gibberellin 3-beta-dioxygenase 4-like [Vitis vinifera]
VIT_13s0067g01020	1.21225	3.29e-14	Leucoanthocyanidin dioxygenase GN=ANS OS=Malus domestica (Apple) PE=2 SV=1	PREDICTED: leucoanthocyanidin dioxygenase [Vitis vinifera]
VIT_16s0148g00180	2.20969	6.53e-11	Probable receptor-like protein kinase At1g67000 (Precursor) GN=At1g67000 OS=Arabidopsis thaliana (Mouse-ear cress) PE=2 SV=2	PREDICTED: probable receptor-like protein kinase At5g39020-like [Vitis vinifera]
VIT_13s0019g02860	-1.11205	0.00107092	UDP-glycosyltransferase 76F1 GN=UGT76F1 OS=Arabidopsis thaliana (Mouse-ear cress) PE=2 SV=1	PREDICTED: UDP-glycosyltransferase 76F1 [Vitis vinifera]
VIT_06s0009g03000	-1.92922	2.22e-09	Flavonoid 3&apos;,5&apos;-hydroxylase 2 GN=CYP75A3 OS=Petunia hybrida (Petunia) PE=2 SV=1	PREDICTED: LOW QUALITY PROTEIN: flavonoid 3&apos;,5&apos;-hydroxylase 2-like [Vitis vinifera]
VIT_07s0005g01040	-1.21105	7.84e-54	Probable galacturonosyltransferase-like 7 GN=GATL7 OS=Arabidopsis thaliana (Mouse-ear cress) PE=2 SV=1	PREDICTED: probable galacturonosyltransferase-like 7-like [Vitis vinifera]
VIT_00s0615g00030	1.20664	8.56e-29	Probable mannitol dehydrogenase GN=CAD OS=Fragaria ananassa (Strawberry) PE=1 SV=1	PREDICTED: probable mannitol dehydrogenase-like isoform 2 [Vitis vinifera]
VIT_18s0001g03670	-3.18138	9.77e-146	--	PREDICTED: uncharacterized protein LOC100257501 [Vitis vinifera]
VIT_06s0009g00320	-1.17015	8.71e-11	E3 ubiquitin-protein ligase PUB23 GN=PUB23 OS=Arabidopsis thaliana (Mouse-ear cress) PE=1 SV=1	PREDICTED: E3 ubiquitin-protein ligase PUB23-like [Vitis vinifera]
VIT_09s0002g04660	1.09812	0.00144668	--	unnamed protein product [Vitis vinifera]
VIT_01s0010g03510	-1.04321	0.0493896	Flavonoid 3&apos;,5&apos;-methyltransferase GN=FAOMT OS=Vitis vinifera (Grape) PE=1 SV=1	unnamed protein product [Vitis vinifera]
VIT_09s0054g01220	1.85248	2.03e-06	Beta-amyrin synthase GN=OSCBPY OS=Betula platyphylla (Asian white birch) PE=1 SV=1	PREDICTED: beta-amyrin synthase [Vitis vinifera]
VIT_17s0000g10370	-1.51239	1.43e-07	--	PREDICTED: uncharacterized protein LOC100246199 [Vitis vinifera]
VIT_18s0001g05380	-1.81631	1.08e-10	TPR repeat-containing thioredoxin TTL1 GN=TTL1 OS=Arabidopsis thaliana (Mouse-ear cress) PE=1 SV=1	PREDICTED: TPR repeat-containing thioredoxin TTL1-like [Vitis vinifera]
VIT_18s0122g00840	-1.20039	0.000613292	Pentatricopeptide repeat-containing protein At2g13600 GN=PCMP-E76 OS=Arabidopsis thaliana (Mouse-ear cress) PE=3 SV=1	unnamed protein product [Vitis vinifera]
VIT_00s1365g00010	-1.27306	7.1e-20	Fimbrin-1 GN=FIM1 OS=Arabidopsis thaliana (Mouse-ear cress) PE=1 SV=2	PREDICTED: fimbrin-1-like, partial [Vitis vinifera]
VIT_02s0154g00020	-1.08262	0.00718882	NAC domain-containing protein 7 GN=T28K15.1 OS=Arabidopsis thaliana (Mouse-ear cress) PE=2 SV=2	PREDICTED: NAC domain-containing protein 7-like [Vitis vinifera]
VIT_13s0047g01190	-1.22711	2.87e-06	NADH--cytochrome b5 reductase 1 GN=MVA3.13 OS=Arabidopsis thaliana (Mouse-ear cress) PE=1 SV=1	PREDICTED: NADH-cytochrome b5 reductase 1-like [Vitis vinifera]
VIT_07s0031g01920	2.17259	2.89e-52	Probable serine/threonine-protein kinase At1g54610 GN=At1g54610 OS=Arabidopsis thaliana (Mouse-ear cress) PE=1 SV=1	unnamed protein product [Vitis vinifera]
VIT_17s0000g07580	1.38393	1.29e-16	Two-component response regulator ARR6 GN=ARR6 OS=Arabidopsis thaliana (Mouse-ear cress) PE=1 SV=2	unnamed protein product [Vitis vinifera]
VIT_07s0205g00140	-1.76227	2.97e-42	Kinesin-like protein FLA10 GN=FLA10 OS=Chlamydomonas reinhardtii (Chlamydomonas smithii) PE=1 SV=1	PREDICTED: kinesin-like protein KIF19-like [Vitis vinifera]
VIT_16s0039g02850	3.52787	1.41e-50	--	unnamed protein product [Vitis vinifera]
VIT_09s0002g01380	-1.19951	0.000270678	Transcription factor WER GN=T9L3.50 OS=Arabidopsis thaliana (Mouse-ear cress) PE=1 SV=1	PREDICTED: transcription factor WER [Vitis vinifera]
VIT_11s0016g00710	1.02751	4.36e-54	Protein TIFY 10A GN=T29M8.5 OS=Arabidopsis thaliana (Mouse-ear cress) PE=1 SV=1	PREDICTED: protein TIFY 10A [Vitis vinifera]
VIT_01s0011g05930	1.37533	1.54e-50	Probable S-adenosylmethionine-dependent methyltransferase At5g37990 GN=At5g37990 OS=Arabidopsis thaliana (Mouse-ear cress) PE=2 SV=2	PREDICTED: probable S-adenosylmethionine-dependent methyltransferase At5g37990-like [Vitis vinifera]
VIT_07s0005g01030	-1.10506	2.26e-08	Cellulose synthase-like protein D5 GN=CSLD5 OS=Arabidopsis thaliana (Mouse-ear cress) PE=2 SV=1	PREDICTED: cellulose synthase-like protein D5-like [Vitis vinifera]
VIT_19s0014g00620	1.1637	1.03e-27	Probable leucine-rich repeat receptor-like serine/threonine-protein kinase At3g14840 (Precursor) GN=LRR-RLK OS=Arabidopsis thaliana (Mouse-ear cress) PE=1 SV=1	unnamed protein product [Vitis vinifera]
VIT_11s0037g00530	-1.13274	8.61e-27	Cellulose synthase A catalytic subunit 7 [UDP-forming] GN=T10B6.80 OS=Arabidopsis thaliana (Mouse-ear cress) PE=1 SV=1	PREDICTED: cellulose synthase A catalytic subunit 7 [UDP-forming]-like isoform 2 [Vitis vinifera]
VIT_04s0044g00720	1.68554	1.67e-68	G-type lectin S-receptor-like serine/threonine-protein kinase RLK1 (Precursor) GN=RLK1 OS=Arabidopsis thaliana (Mouse-ear cress) PE=2 SV=2	PREDICTED: G-type lectin S-receptor-like serine/threonine-protein kinase RLK1-like [Vitis vinifera]
VIT_04s0044g00730	1.38124	8.97e-77	G-type lectin S-receptor-like serine/threonine-protein kinase RLK1 (Precursor) GN=RLK1 OS=Arabidopsis thaliana (Mouse-ear cress) PE=2 SV=2	PREDICTED: G-type lectin S-receptor-like serine/threonine-protein kinase RLK1 [Vitis vinifera]
VIT_05s0077g01980	-1.46324	7.67e-19	--	PREDICTED: uncharacterized protein LOC100248252 [Vitis vinifera]
VIT_01s0026g02030	-1.0407	4.69e-06	Transcription factor bHLH135 GN=At1g74500 OS=Arabidopsis thaliana (Mouse-ear cress) PE=1 SV=1	PREDICTED: transcription factor bHLH135 [Vitis vinifera]
VIT_12s0059g00770	-2.25492	9.81e-71	L-ascorbate oxidase homolog (Precursor) GN=Bp10 OS=Brassica napus (Rape) PE=2 SV=1	PREDICTED: L-ascorbate oxidase homolog [Vitis vinifera]
VIT_01s0011g00600	-1.05448	1.87e-11	Triose phosphate/phosphate translocator, chloroplastic (Precursor) GN=TPT OS=Zea mays (Maize) PE=1 SV=1	PREDICTED: triose phosphate/phosphate translocator, chloroplastic [Vitis vinifera]
VIT_08s0007g00830	1.27522	3.65e-05	L-type lectin-domain containing receptor kinase S.4 (Precursor) GN=LECRKS4 OS=Arabidopsis thaliana (Mouse-ear cress) PE=1 SV=1	PREDICTED: L-type lectin-domain containing receptor kinase IV.2-like [Vitis vinifera]
VIT_00s0313g00010	-1.22406	0.000287919	Uncharacterized protein At4g38062 GN=At4g38062 OS=Arabidopsis thaliana (Mouse-ear cress) PE=2 SV=1	hypothetical protein VITISV_028576 [Vitis vinifera]
VIT_09s0002g07810	3.81429	6.01e-161	--	PREDICTED: LRR receptor-like serine/threonine-protein kinase FLS2-like [Vitis vinifera]
VIT_03s0063g00710	1.52384	5.88e-06	Probable carboxylesterase 2 GN=CXE2 OS=Arabidopsis thaliana (Mouse-ear cress) PE=2 SV=1	PREDICTED: probable carboxylesterase 2-like [Vitis vinifera]
VIT_08s0007g03430	-1.10071	0.0154457	Germin-like protein subfamily 3 member 2 (Precursor) GN=At3g10080 OS=Arabidopsis thaliana (Mouse-ear cress) PE=2 SV=1	PREDICTED: germin-like protein subfamily 3 member 2-like [Vitis vinifera]
VIT_12s0057g01420	-1.36436	0.000365923	Probable glycosyltransferase At5g03795 GN=At5g03795 OS=Arabidopsis thaliana (Mouse-ear cress) PE=3 SV=2	unnamed protein product [Vitis vinifera]
VIT_16s0148g00030	2.37543	1.94e-68	Probable receptor-like protein kinase At5g39020 (Precursor) GN=At5g39020 OS=Arabidopsis thaliana (Mouse-ear cress) PE=2 SV=1	PREDICTED: probable receptor-like protein kinase At1g67000-like [Vitis vinifera]
VIT_06s0004g05170	1.72524	1.47e-12	L-type lectin-domain containing receptor kinase IV.1 (Precursor) GN=F13M22.21 OS=Arabidopsis thaliana (Mouse-ear cress) PE=1 SV=1	PREDICTED: L-type lectin-domain containing receptor kinase IV.2 [Vitis vinifera]
VIT_14s0068g01380	-1.64521	1.95e-14	Zinc finger protein CONSTANS-LIKE 15 GN=COL15 OS=Arabidopsis thaliana (Mouse-ear cress) PE=2 SV=1	hypothetical protein VITISV_043320 [Vitis vinifera]
VIT_15s0048g01940	-1.20123	1.36e-07	Probable methyltransferase PMT15 GN=At4g00750 OS=Arabidopsis thaliana (Mouse-ear cress) PE=1 SV=1	PREDICTED: probable methyltransferase PMT15-like [Vitis vinifera]
VIT_11s0016g04840	-1.42396	3.59e-05	Probable receptor-like protein kinase At5g20050 (Precursor) GN=At5g20050 OS=Arabidopsis thaliana (Mouse-ear cress) PE=2 SV=1	PREDICTED: probable receptor-like protein kinase At5g20050 [Vitis vinifera]
VIT_07s0141g00890	1.26944	8.82e-26	Cytochrome P450 94A1 GN=CYP94A1 OS=Vicia sativa (Spring vetch) PE=2 SV=2	PREDICTED: cytochrome P450 94A1 [Vitis vinifera]
VIT_13s0074g00700	1.18831	1e-40	Pleiotropic drug resistance protein 2 GN=PDR2 OS=Nicotiana plumbaginifolia (Leadwort-leaved tobacco) PE=2 SV=1	PREDICTED: pleiotropic drug resistance protein 2-like isoform 1 [Vitis vinifera]
VIT_00s0335g00020	1.46199	2.87e-07	TMV resistance protein N GN=N OS=Nicotiana glutinosa (Tobacco) PE=1 SV=1	hypothetical protein VITISV_018322 [Vitis vinifera]
VIT_10s0003g01040	-1.5534	0.000469697	Phospholipase A1-IIgamma GN=DSEL OS=Arabidopsis thaliana (Mouse-ear cress) PE=1 SV=1	PREDICTED: phospholipase A1-IIgamma [Vitis vinifera]
VIT_18s0122g01030	-1.40398	7.45e-70	F-box/kelch-repeat protein At5g42350 GN=At5g42350 OS=Arabidopsis thaliana (Mouse-ear cress) PE=2 SV=1	PREDICTED: F-box/kelch-repeat protein At5g42350-like [Vitis vinifera]
VIT_12s0057g00860	2.17083	1.04e-24	Receptor-like protein 12 (Precursor) GN=RLP12 OS=Arabidopsis thaliana (Mouse-ear cress) PE=2 SV=2	PREDICTED: receptor-like protein 12-like [Vitis vinifera]
VIT_18s0001g09550	1.72954	1.02e-21	Putative receptor-like protein kinase At3g47110 (Precursor) GN=At3g47110 OS=Arabidopsis thaliana (Mouse-ear cress) PE=3 SV=1	unnamed protein product [Vitis vinifera]
VIT_08s0007g00600	-1.12019	1.27e-07	Laccase-2 (Precursor) GN=LAC2 OS=Arabidopsis thaliana (Mouse-ear cress) PE=2 SV=1	PREDICTED: laccase-17-like [Vitis vinifera]
VIT_17s0000g10060	-1.22431	4.16e-40	GDSL esterase/lipase At3g48460 (Precursor) GN=At3g48460 OS=Arabidopsis thaliana (Mouse-ear cress) PE=2 SV=1	PREDICTED: GDSL esterase/lipase At3g48460 [Vitis vinifera]
VIT_16s0050g02430	-1.22492	8.34e-41	Probable inactive receptor kinase At4g23740 (Precursor) GN=At4g23740 OS=Arabidopsis thaliana (Mouse-ear cress) PE=1 SV=1	unnamed protein product [Vitis vinifera]
VIT_19s0015g00250	1.2617	1.57e-35	Zinc transporter 2 (Precursor) GN=ZIP2 OS=Oryza sativa subsp. japonica (Rice) PE=2 SV=1	PREDICTED: zinc transporter 11-like [Vitis vinifera]
VIT_06s0004g04610	-1.94168	3.54e-121	Fasciclin-like arabinogalactan protein 4 (Precursor) GN=F12A12.70 OS=Arabidopsis thaliana (Mouse-ear cress) PE=1 SV=1	PREDICTED: fasciclin-like arabinogalactan protein 4 [Vitis vinifera]
VIT_08s0040g01060	1.87892	1.7e-06	Serine carboxypeptidase-like 45 (Precursor) GN=SCPL45 OS=Arabidopsis thaliana (Mouse-ear cress) PE=2 SV=1	PREDICTED: serine carboxypeptidase-like 45-like [Vitis vinifera]
VIT_06s0004g02010	4.04025	2.76e-24	Leucine-rich repeat extensin-like protein 2 (Precursor) GN=LRX2 OS=Arabidopsis thaliana (Mouse-ear cress) PE=1 SV=1	unnamed protein product [Vitis vinifera]
VIT_11s0052g01200	-4.59512	1.15e-89	Probable xyloglucan endotransglucosylase/hydrolase protein 23 (Precursor) GN=F14M19.90 OS=Arabidopsis thaliana (Mouse-ear cress) PE=2 SV=1	PREDICTED: probable xyloglucan endotransglucosylase/hydrolase protein 23-like [Vitis vinifera]
VIT_12s0028g03800	-1.1828	2.61e-49	GPI-anchored protein LORELEI (Precursor) GN=LRE OS=Arabidopsis thaliana (Mouse-ear cress) PE=2 SV=1	PREDICTED: GPI-anchored protein LORELEI [Vitis vinifera]
VIT_13s0067g03890	-1.04396	4.39e-91	3-ketoacyl-CoA synthase 21 GN=KCS21 OS=Arabidopsis thaliana (Mouse-ear cress) PE=2 SV=1	PREDICTED: 3-ketoacyl-CoA synthase 21, partial [Vitis vinifera]
VIT_12s0059g00280	1.51748	1.13e-26	Ethylene-responsive transcription factor ERF053 GN=ERF053 OS=Arabidopsis thaliana (Mouse-ear cress) PE=2 SV=1	PREDICTED: ethylene-responsive transcription factor ERF054-like [Vitis vinifera]
VIT_14s0060g01970	1.06333	4.76e-38	F-box/LRR-repeat protein 3 GN=FBL3 OS=Arabidopsis thaliana (Mouse-ear cress) PE=2 SV=1	unnamed protein product [Vitis vinifera]
VIT_06s0009g02500	-1.78278	2.67e-61	Cucumber peeling cupredoxin OS=Cucumis sativus (Cucumber) PE=1 SV=3	unnamed protein product [Vitis vinifera]
VIT_13s0019g01830	-1.76085	2.51e-74	Protein IQ-DOMAIN 14 GN=IQD14 OS=Arabidopsis thaliana (Mouse-ear cress) PE=1 SV=1	PREDICTED: uncharacterized protein LOC100256816 [Vitis vinifera]
VIT_12s0059g00870	1.15391	0.0012068	Mitogen-activated protein kinase kinase kinase 2 GN=ANP2 OS=Arabidopsis thaliana (Mouse-ear cress) PE=2 SV=1	PREDICTED: mitogen-activated protein kinase kinase kinase A [Vitis vinifera]
VIT_14s0128g00080	-2.34681	1.42e-45	GDSL esterase/lipase At1g54790 (Precursor) GN=At1g54790 OS=Arabidopsis thaliana (Mouse-ear cress) PE=2 SV=1	PREDICTED: GDSL esterase/lipase At1g54790 [Vitis vinifera]
VIT_08s0007g06560	1.14737	1.12e-49	Probable L-type lectin-domain containing receptor kinase S.5 (Precursor) GN=LECRKS5 OS=Arabidopsis thaliana (Mouse-ear cress) PE=2 SV=1	PREDICTED: probable L-type lectin-domain containing receptor kinase S.5 [Vitis vinifera]
VIT_00s0515g00050	-1.19596	5.4e-06	Serine/threonine-protein kinase HT1 GN=HT1 OS=Arabidopsis thaliana (Mouse-ear cress) PE=1 SV=1	unnamed protein product [Vitis vinifera]
VIT_15s0046g00310	-1.8824	4.45e-20	Ethylene-responsive transcription factor ERF023 GN=ERF023 OS=Arabidopsis thaliana (Mouse-ear cress) PE=2 SV=1	PREDICTED: ethylene-responsive transcription factor ERF023 [Vitis vinifera]
VIT_09s0002g05180	-1.08135	7.94e-123	--	PREDICTED: uncharacterized protein LOC100855085 [Vitis vinifera]
VIT_13s0067g02310	1.01242	8.23e-05	Vegetative cell wall protein gp1 (Precursor) GN=GP1 OS=Chlamydomonas reinhardtii (Chlamydomonas smithii) PE=2 SV=1	PREDICTED: uncharacterized protein LOC100250135 [Vitis vinifera]
VIT_14s0030g01950	-2.0428	7.13e-55	Shikimate O-hydroxycinnamoyltransferase GN=HST OS=Nicotiana tabacum (Common tobacco) PE=1 SV=1	PREDICTED: hydroxycinnamoyl-Coenzyme A shikimate/quinate hydroxycinnamoyltransferase [Vitis vinifera]
VIT_19s0015g02780	1.82555	9.36e-110	Secologanin synthase GN=CYP72A1 OS=Catharanthus roseus (Madagascar periwinkle) PE=2 SV=1	PREDICTED: secologanin synthase-like [Vitis vinifera]
VIT_01s0011g06010	-1.96955	4.24e-19	Vacuolar iron transporter 1 GN=VIT1 OS=Arabidopsis thaliana (Mouse-ear cress) PE=2 SV=1	PREDICTED: vacuolar iron transporter 1 [Vitis vinifera]
VIT_16s0050g00900	1.39122	0.000703711	Protein TRANSPARENT TESTA 12 GN=F17J16_80 OS=Arabidopsis thaliana (Mouse-ear cress) PE=2 SV=1	unnamed protein product [Vitis vinifera]
VIT_05s0077g01250	-1.31299	5.71e-37	Chitinase-like protein 2 (Precursor) GN=CTL2 OS=Arabidopsis thaliana (Mouse-ear cress) PE=2 SV=1	PREDICTED: chitinase-like protein 2 [Vitis vinifera]
VIT_05s0049g00800	3.52392	2.2e-24	Early nodulin-75 (Precursor) GN=ENOD2B OS=Glycine max (Soybean) PE=2 SV=2	PREDICTED: uncharacterized protein LOC100259740 [Vitis vinifera]
VIT_12s0035g02080	-2.03258	1.37e-50	--	unnamed protein product [Vitis vinifera]
VIT_06s0004g04010	1.57706	1.6e-17	--	PREDICTED: uncharacterized protein LOC100248374 [Vitis vinifera]
VIT_11s0016g04540	-2.49892	0	ABC transporter G family member 32 GN=F12C20.5 OS=Arabidopsis thaliana (Mouse-ear cress) PE=1 SV=1	PREDICTED: ABC transporter G family member 32 [Vitis vinifera]
VIT_10s0003g02220	-1.77311	2.94e-06	Subtilisin-like protease (Precursor) GN=K8K14.8 OS=Arabidopsis thaliana (Mouse-ear cress) PE=1 SV=1	PREDICTED: subtilisin-like protease-like [Vitis vinifera]
VIT_15s0046g01450	-3.25222	3.03e-101	GDSL esterase/lipase At4g01130 (Precursor) GN=At4g01130 OS=Arabidopsis thaliana (Mouse-ear cress) PE=2 SV=1	PREDICTED: GDSL esterase/lipase At4g01130 [Vitis vinifera]
VIT_02s0087g00340	-1.41136	2.17e-32	--	PREDICTED: uncharacterized protein LOC100263024 isoform 2 [Vitis vinifera]
VIT_03s0038g02050	-1.79346	1.19e-12	Dirigent protein 23 (Precursor) GN=DIR23 OS=Arabidopsis thaliana (Mouse-ear cress) PE=2 SV=1	PREDICTED: disease resistance response protein 206-like [Vitis vinifera]
VIT_04s0008g02070	3.10438	1.85e-28	Serine/threonine-protein kinase At5g01020 GN=At5g01020 OS=Arabidopsis thaliana (Mouse-ear cress) PE=1 SV=1	PREDICTED: serine/threonine-protein kinase At5g01020 [Vitis vinifera]
VIT_01s0011g01000	1.08006	4.85e-09	Disease resistance protein RPM1 GN=F17A9.20 OS=Arabidopsis thaliana (Mouse-ear cress) PE=1 SV=1	hypothetical protein VITISV_010416 [Vitis vinifera]
VIT_02s0025g04230	3.42189	0	Thaumatin-like protein (Precursor) GN=tlp OS=Actinidia deliciosa (Kiwi) PE=1 SV=2	PREDICTED: thaumatin-like protein [Vitis vinifera]
VIT_17s0000g08480	-4.59703	2.06e-82	Transcription factor WER GN=T9L3.50 OS=Arabidopsis thaliana (Mouse-ear cress) PE=1 SV=1	PREDICTED: transcription factor WER-like [Vitis vinifera]
VIT_04s0008g00880	-2.58405	8.16e-29	Homeobox protein ATH1 GN=ATH1 OS=Arabidopsis thaliana (Mouse-ear cress) PE=1 SV=1	PREDICTED: homeobox protein ATH1 [Vitis vinifera]
VIT_18s0001g06060	-1.109	4.2e-34	UDP-glycosyltransferase 85A2 GN=UGT85A2 OS=Arabidopsis thaliana (Mouse-ear cress) PE=2 SV=1	PREDICTED: UDP-glycosyltransferase 85A2 [Vitis vinifera]
VIT_14s0066g00920	-1.07425	1.68e-07	Polyribonucleotide nucleotidyltransferase 2, mitochondrial (Precursor) GN=PNP2 OS=Arabidopsis thaliana (Mouse-ear cress) PE=2 SV=1	PREDICTED: polyribonucleotide nucleotidyltransferase-like [Vitis vinifera]
VIT_02s0012g01590	-1.30021	5.14e-18	--	PREDICTED: uncharacterized protein LOC100245547 [Vitis vinifera]
VIT_00s0366g00020	3.37794	1.48e-135	Cysteine-rich receptor-like protein kinase 10 (Precursor) GN=F21P8.70 OS=Arabidopsis thaliana (Mouse-ear cress) PE=1 SV=3	unnamed protein product [Vitis vinifera]
VIT_07s0129g00800	4.57222	6.44e-19	Isoflavone 2&apos;-hydroxylase GN=CYP81E1 OS=Glycyrrhiza echinata (Licorice) PE=1 SV=2	PREDICTED: isoflavone 2&apos;-hydroxylase [Vitis vinifera]
VIT_03s0038g00630	-1.86098	1.9e-20	Endoglucanase 24 (Precursor) GN=At4g39010 OS=Arabidopsis thaliana (Mouse-ear cress) PE=2 SV=1	PREDICTED: endoglucanase 24 [Vitis vinifera]
VIT_01s0150g00540	-1.60597	1.68e-05	--	PREDICTED: heparan-alpha-glucosaminide N-acetyltransferase-like [Vitis vinifera]
VIT_14s0068g00150	-2.46432	2e-136	--	PREDICTED: uncharacterized protein LOC100852574 [Vitis vinifera]
VIT_06s0009g03470	1.43768	0.00172861	--	unnamed protein product [Vitis vinifera]
VIT_12s0028g00340	-1.4108	7.05e-13	Receptor-like serine/threonine-protein kinase At1g78530 GN=At1g78530 OS=Arabidopsis thaliana (Mouse-ear cress) PE=2 SV=1	PREDICTED: receptor-like serine/threonine-protein kinase At1g78530 [Vitis vinifera]
VIT_08s0056g00990	-1.26628	0.000921456	Protein TRANSPARENT TESTA 12 GN=F17J16_80 OS=Arabidopsis thaliana (Mouse-ear cress) PE=2 SV=1	unnamed protein product [Vitis vinifera]
VIT_13s0074g00110	-1.53991	1.14e-13	Bark storage protein A (Precursor) GN=BSPA OS=Populus deltoides (Eastern poplar) PE=2 SV=1	PREDICTED: bark storage protein A [Vitis vinifera]
VIT_14s0108g00450	1.28559	0.000117506	Proline-rich receptor-like protein kinase PERK2 GN=PERK2 OS=Arabidopsis thaliana (Mouse-ear cress) PE=2 SV=3	PREDICTED: uncharacterized protein LOC100242238 [Vitis vinifera]
VIT_04s0044g00680	2.72284	5.05e-15	G-type lectin S-receptor-like serine/threonine-protein kinase RLK1 (Precursor) GN=RLK1 OS=Arabidopsis thaliana (Mouse-ear cress) PE=2 SV=2	PREDICTED: G-type lectin S-receptor-like serine/threonine-protein kinase RLK1-like [Vitis vinifera]
VIT_00s0181g00200	-1.28672	0.000514834	Chlorophyll a-b binding protein 13, chloroplastic (Precursor) GN=CAB13 OS=Solanum lycopersicum (Tomato) PE=1 SV=1	PREDICTED: chlorophyll a-b binding protein 13, chloroplastic-like [Vitis vinifera]
VIT_05s0020g04220	-2.12584	1.91e-87	Putative calcium-transporting ATPase 13, plasma membrane-type GN=ACA13 OS=Arabidopsis thaliana (Mouse-ear cress) PE=3 SV=1	PREDICTED: putative calcium-transporting ATPase 13, plasma membrane-type-like [Vitis vinifera]
VIT_04s0008g05350	4.01175	3.31e-27	Probable carboxylesterase 17 GN=CXE17 OS=Arabidopsis thaliana (Mouse-ear cress) PE=2 SV=1	PREDICTED: probable carboxylesterase 17 [Vitis vinifera]
VIT_08s0058g01420	-1.04206	0.00986661	High mobility group B protein 13 OS=Arabidopsis thaliana (Mouse-ear cress) PE=2 SV=1	PREDICTED: uncharacterized protein LOC100267058 [Vitis vinifera]
VIT_00s0424g00010	2.36956	1.33e-101	Probable receptor-like protein kinase At5g39020 (Precursor) GN=At5g39020 OS=Arabidopsis thaliana (Mouse-ear cress) PE=2 SV=1	PREDICTED: probable receptor-like protein kinase At5g39020-like [Vitis vinifera]
VIT_00s0399g00030	-1.52613	1.16e-14	--	unnamed protein product [Vitis vinifera]
VIT_14s0030g02310	-1.2969	1.69e-05	Auxin-induced protein 22D GN=AUX22D OS=Vigna radiata var. radiata (Mung bean) PE=2 SV=1	PREDICTED: auxin-induced protein 22D [Vitis vinifera]
VIT_14s0083g00620	-1.25186	5.36e-42	Protein NSP-INTERACTING KINASE 1 (Precursor) GN=NIK1 OS=Arabidopsis thaliana (Mouse-ear cress) PE=1 SV=1	unnamed protein product [Vitis vinifera]
VIT_18s0001g09790	1.47825	0.00120995	G-type lectin S-receptor-like serine/threonine-protein kinase At2g19130 (Precursor) GN=At2g19130 OS=Arabidopsis thaliana (Mouse-ear cress) PE=2 SV=1	PREDICTED: putative receptor protein kinase ZmPK1-like [Vitis vinifera]
VIT_05s0077g02330	-2.96427	2.56e-245	Putative E3 ubiquitin-protein ligase LIN-1 GN=CERBERUS OS=Lotus japonicus (Lotus corniculatus var. japonicus) PE=2 SV=2	PREDICTED: putative E3 ubiquitin-protein ligase LIN-1-like [Vitis vinifera]
VIT_15s0048g01240	1.49113	3.1e-28	Agamous-like MADS-box protein AGL14 GN=AGL14 OS=Arabidopsis thaliana (Mouse-ear cress) PE=1 SV=2	Transcription factor, MADS-box [Medicago truncatula]
VIT_08s0040g02840	3.57202	7.18e-15	ABC transporter G family member 20 GN=F4P12.210 OS=Arabidopsis thaliana (Mouse-ear cress) PE=2 SV=1	PREDICTED: ABC transporter G family member 2 [Vitis vinifera]
VIT_12s0034g00140	1.34192	1.68e-28	UDP-glucose flavonoid 3-O-glucosyltransferase 6 GN=GT6 OS=Fragaria ananassa (Strawberry) PE=1 SV=1	PREDICTED: UDP-glucose flavonoid 3-O-glucosyltransferase 6-like [Vitis vinifera]
VIT_17s0000g02470	-3.10644	1.04e-38	Thaumatin-like protein (Precursor) GN=At1g18250 OS=Arabidopsis thaliana (Mouse-ear cress) PE=2 SV=2	PREDICTED: thaumatin-like protein-like [Vitis vinifera]
VIT_06s0004g04640	-3.65219	1.23e-100	Metallothionein-like protein 2A OS=Oryza sativa subsp. japonica (Rice) PE=2 SV=1	PREDICTED: metallothionein-like protein type 2-like isoform 5 [Vitis vinifera]
VIT_06s0009g02840	-1.90752	1.99e-192	Flavonoid 3&apos;,5&apos;-hydroxylase 2 GN=CYP75A3 OS=Petunia hybrida (Petunia) PE=2 SV=1	flavonoid-3,5&apos;-hydroxylase [Vitis vinifera]
VIT_11s0016g05360	-1.72125	1.09e-13	Phospholipase D alpha 1 (Precursor) GN=PLD1 OS=Ricinus communis (Castor bean) PE=1 SV=1	PREDICTED: phospholipase D alpha 1-like [Vitis vinifera]
VIT_19s0135g00230	1.52648	3.3e-62	Secologanin synthase GN=CYP72A1 OS=Catharanthus roseus (Madagascar periwinkle) PE=2 SV=1	unnamed protein product [Vitis vinifera]
VIT_04s0008g02260	4.82298	6.36e-22	Probable flavin-containing monooxygenase 1 GN=FMO1 OS=Arabidopsis thaliana (Mouse-ear cress) PE=2 SV=1	PREDICTED: probable flavin-containing monooxygenase 1-like [Vitis vinifera]
VIT_14s0068g02300	2.39326	2.7e-16	Protein BRASSINOSTEROID INSENSITIVE 1 (Precursor) GN=BRI1 OS=Arabidopsis thaliana (Mouse-ear cress) PE=1 SV=1	hypothetical protein VITISV_019846 [Vitis vinifera]
VIT_13s0156g00110	-1.08511	9.72e-10	DNA-directed RNA polymerase II subunit RPB1 GN=F4B14.70 OS=Arabidopsis thaliana (Mouse-ear cress) PE=1 SV=3	PREDICTED: ATPase family gene 2 protein-like [Vitis vinifera]
VIT_02s0012g01660	-1.47876	2.39e-116	ABC transporter B family member 2 (Precursor) GN=F20B18.70 OS=Arabidopsis thaliana (Mouse-ear cress) PE=1 SV=3	PREDICTED: ABC transporter B family member 2 [Vitis vinifera]
VIT_19s0014g01120	-4.33367	1.04e-16	Epidermis-specific secreted glycoprotein EP1 (Precursor) GN=EP1 OS=Daucus carota (Carrot) PE=1 SV=1	PREDICTED: epidermis-specific secreted glycoprotein EP1-like [Vitis vinifera]
VIT_12s0035g00330	-1.0584	0.00776779	ATP-dependent zinc metalloprotease FtsH GN=ftsH OS=Odontella sinensis (Marine centric diatom) PE=3 SV=1	PREDICTED: probable mitochondrial chaperone BCS1-B-like [Vitis vinifera]
VIT_02s0025g00510	1.12513	1.2e-32	Respiratory burst oxidase homolog protein A GN=RBOHA OS=Solanum tuberosum (Potato) PE=1 SV=1	PREDICTED: respiratory burst oxidase homolog protein A [Vitis vinifera]
VIT_04s0008g06140	-1.43913	4.51e-09	--	PREDICTED: uncharacterized protein LOC100854026 [Vitis vinifera]
VIT_19s0027g00040	1.95585	7.86e-94	Secologanin synthase GN=CYP72A1 OS=Catharanthus roseus (Madagascar periwinkle) PE=2 SV=1	unnamed protein product [Vitis vinifera]
VIT_01s0011g05900	1.82446	1.34e-88	Probable S-adenosylmethionine-dependent methyltransferase At5g37990 GN=At5g37990 OS=Arabidopsis thaliana (Mouse-ear cress) PE=2 SV=2	PREDICTED: probable S-adenosylmethionine-dependent methyltransferase At5g37990 [Vitis vinifera]
VIT_18s0001g11240	1.43003	7.64e-26	Mitogen-activated protein kinase kinase kinase YODA GN=YDA OS=Arabidopsis thaliana (Mouse-ear cress) PE=1 SV=1	PREDICTED: uncharacterized protein LOC100257467 [Vitis vinifera]
VIT_17s0000g09700	-1.18934	0.000994465	--	unnamed protein product [Vitis vinifera]
VIT_15s0046g01460	-1.26994	0.000267265	--	predicted protein [Populus trichocarpa]
VIT_01s0011g06050	-1.44351	3.34e-60	--	PREDICTED: protein vip1-like [Vitis vinifera]
VIT_01s0137g00720	-2.74858	1.77e-43	GDSL esterase/lipase At3g26430 (Precursor) GN=At3g26430 OS=Arabidopsis thaliana (Mouse-ear cress) PE=2 SV=1	PREDICTED: GDSL esterase/lipase At3g26430 [Vitis vinifera]
VIT_07s0129g00560	-3.30833	6.79e-50	Lysine-rich arabinogalactan protein 18 (Precursor) GN=AGP18 OS=Arabidopsis thaliana (Mouse-ear cress) PE=2 SV=1	PREDICTED: lysine-rich arabinogalactan protein 17 [Vitis vinifera]
VIT_11s0016g03640	-2.80407	4.96e-36	Rac-like GTP-binding protein ARAC7 GN=F25O24.70 OS=Arabidopsis thaliana (Mouse-ear cress) PE=1 SV=1	PREDICTED: rac-like GTP-binding protein ARAC7 isoform 1 [Vitis vinifera]
VIT_00s0294g00040	2.50965	3.66e-42	Probable receptor-like protein kinase At5g39030 (Precursor) GN=At5g39030 OS=Arabidopsis thaliana (Mouse-ear cress) PE=2 SV=1	PREDICTED: probable receptor-like protein kinase At5g39030-like [Vitis vinifera]
VIT_13s0064g01380	-1.36296	4.21e-12	Synaptotagmin-4 GN=T5K6.90 OS=Arabidopsis thaliana (Mouse-ear cress) PE=2 SV=1	PREDICTED: uncharacterized protein LOC100257873 [Vitis vinifera]
VIT_12s0034g01090	-1.20414	8.03e-20	--	PREDICTED: transmembrane protein 87B [Vitis vinifera]
VIT_18s0001g00210	-1.64567	1.06e-37	Cytokinin riboside 5&apos;-monophosphate phosphoribohydrolase LOG5 GN=LOG5 OS=Arabidopsis thaliana (Mouse-ear cress) PE=1 SV=1	PREDICTED: cytokinin riboside 5&apos;-monophosphate phosphoribohydrolase LOG5-like isoform 2 [Vitis vinifera]
VIT_10s0003g01740	-1.34496	0.000121913	--	unnamed protein product [Vitis vinifera]
VIT_04s0023g02840	-1.64474	1.78e-66	Leucine-rich repeat receptor-like protein kinase PXL2 (Precursor) GN=PXL2 OS=Arabidopsis thaliana (Mouse-ear cress) PE=2 SV=1	PREDICTED: LRR receptor-like serine/threonine-protein kinase FLS2 [Vitis vinifera]
VIT_01s0011g03720	1.27995	5.37e-05	Transcription factor BEE 1 OS=Arabidopsis thaliana (Mouse-ear cress) PE=2 SV=1	PREDICTED: transcription factor bHLH75 [Vitis vinifera]
VIT_12s0028g02370	-1.03402	1.74e-21	2-phytyl-1,4-beta-naphthoquinone methyltransferase, chloroplastic (Precursor) GN=MENG OS=Arabidopsis thaliana (Mouse-ear cress) PE=1 SV=2	unnamed protein product [Vitis vinifera]
VIT_08s0007g05130	-3.00764	2.41e-49	UDP-glycosyltransferase 76C2 GN=UGT76C2 OS=Arabidopsis thaliana (Mouse-ear cress) PE=1 SV=1	PREDICTED: UDP-glycosyltransferase 76C4 [Vitis vinifera]
VIT_14s0066g02130	-1.00491	6.08e-09	Thaumatin-like protein (Precursor) GN=At1g18250 OS=Arabidopsis thaliana (Mouse-ear cress) PE=2 SV=2	PREDICTED: thaumatin-like protein-like [Vitis vinifera]
VIT_12s0055g01110	-1.22069	7.14e-111	Chlorophyll a-b binding protein CP24 10A, chloroplastic (Precursor) GN=CAP10A OS=Solanum lycopersicum (Tomato) PE=3 SV=1	PREDICTED: chlorophyll a-b binding protein CP24 10A, chloroplastic [Vitis vinifera]
VIT_15s0021g00540	-1.18119	7.15e-05	Putative invertase inhibitor (Precursor) OS=Platanus acerifolia (London plane tree) PE=1 SV=1	PREDICTED: putative invertase inhibitor-like [Vitis vinifera]
VIT_00s0333g00060	-1.25587	6.81e-06	--	unnamed protein product [Vitis vinifera]
VIT_01s0010g00020	-1.40167	1.11e-11	--	PREDICTED: uncharacterized protein LOC100256507 [Vitis vinifera]
VIT_02s0012g00990	-1.09966	8.01e-34	Protein LOL1 GN=LOL1 OS=Arabidopsis thaliana (Mouse-ear cress) PE=2 SV=1	unnamed protein product [Vitis vinifera]
VIT_10s0116g00560	-2.16125	7.61e-10	Polyphenol oxidase, chloroplastic (Precursor) OS=Vitis vinifera (Grape) PE=1 SV=1	unnamed protein product [Vitis vinifera]
VIT_14s0068g01160	1.26363	1.95e-72	Light-regulated protein (Precursor) OS=Oryza sativa subsp. japonica (Rice) PE=2 SV=1	PREDICTED: light-regulated protein [Vitis vinifera]
VIT_00s0388g00010	1.81603	5.95e-26	Putative RING-H2 finger protein ATL21C (Precursor) GN=ATL21C OS=Arabidopsis thaliana (Mouse-ear cress) PE=3 SV=1	PREDICTED: probable receptor-like protein kinase At1g67000-like [Vitis vinifera]
VIT_08s0105g00500	-1.30298	0.000314441	--	unnamed protein product [Vitis vinifera]
VIT_11s0016g00040	-1.40348	2.53e-30	Probable LRR receptor-like serine/threonine-protein kinase At2g24230 (Precursor) GN=At2g24230 OS=Arabidopsis thaliana (Mouse-ear cress) PE=2 SV=1	PREDICTED: probable LRR receptor-like serine/threonine-protein kinase At2g24230 [Vitis vinifera]
VIT_09s0002g01110	1.23345	0.00437607	Putative receptor-like protein kinase At1g72540 GN=At1g72540 OS=Arabidopsis thaliana (Mouse-ear cress) PE=2 SV=1	PREDICTED: putative receptor-like protein kinase At1g72540-like [Vitis vinifera]
VIT_13s0019g00380	1.45554	1.4e-06	Putative disease resistance RPP13-like protein 1 GN=RPPL1 OS=Arabidopsis thaliana (Mouse-ear cress) PE=3 SV=1	PREDICTED: putative disease resistance protein At3g14460-like [Vitis vinifera]
VIT_17s0000g01010	-1.38515	5.79e-05	Classical arabinogalactan protein 9 (Precursor) GN=AGP9 OS=Arabidopsis thaliana (Mouse-ear cress) PE=1 SV=2	PREDICTED: monoglyceride lipase [Vitis vinifera]
VIT_12s0028g01850	-1.71931	6.04e-18	LRR receptor-like serine/threonine-protein kinase FLS2 (Precursor) GN=FLS2 OS=Arabidopsis thaliana (Mouse-ear cress) PE=1 SV=1	PREDICTED: probable LRR receptor-like serine/threonine-protein kinase At3g47570-like [Vitis vinifera]
VIT_04s0008g07140	1.00787	0.000714408	Protein ASPARTIC PROTEASE IN GUARD CELL 2 (Precursor) GN=ASPG2 OS=Arabidopsis thaliana (Mouse-ear cress) PE=2 SV=1	PREDICTED: LOW QUALITY PROTEIN: aspartic proteinase nepenthesin-2-like [Vitis vinifera]
VIT_13s0019g02690	-1.02417	0.0121873	Putative lipid-transfer protein DIR1 (Precursor) GN=DIR1 OS=Arabidopsis thaliana (Mouse-ear cress) PE=1 SV=1	PREDICTED: uncharacterized protein LOC100246108 [Vitis vinifera]
VIT_00s0615g00020	1.31284	1.14e-05	Probable mannitol dehydrogenase GN=CAD OS=Fragaria ananassa (Strawberry) PE=1 SV=1	PREDICTED: probable mannitol dehydrogenase-like [Vitis vinifera]
VIT_18s0001g15510	-1.18004	1.63e-09	Leucine-rich repeat extensin-like protein 3 (Precursor) GN=LRX3 OS=Arabidopsis thaliana (Mouse-ear cress) PE=1 SV=1	PREDICTED: uncharacterized protein LOC100247264 [Vitis vinifera]
VIT_18s0001g15130	1.0925	1.5e-07	--	PREDICTED: uncharacterized protein LOC100243642 [Vitis vinifera]
VIT_15s0048g02820	-1.38643	5.1e-16	Transcription factor MYC4 GN=T6K21.60 OS=Arabidopsis thaliana (Mouse-ear cress) PE=2 SV=1	PREDICTED: transcription factor MYC2-like [Vitis vinifera]
VIT_00s0274g00080	2.38334	3.02e-29	--	PREDICTED: flavoprotein wrbA-like [Vitis vinifera]
VIT_13s0064g01750	-2.18178	0.000238465	Beta-glucosidase 13 (Precursor) OS=Oryza sativa subsp. japonica (Rice) PE=2 SV=2	unnamed protein product [Vitis vinifera]
VIT_05s0077g01150	2.55031	1.1e-76	Glucan endo-1,3-beta-glucosidase major form (Precursor) GN=HGN1 OS=Hevea brasiliensis (Para rubber tree) PE=1 SV=2	beta-1,3-glucanase [Vitis vinifera]
VIT_08s0007g04820	-1.9405	5.5e-19	Probable pectate lyase 12 (Precursor) GN=At3g53190 OS=Arabidopsis thaliana (Mouse-ear cress) PE=2 SV=2	pectate lyase-like protein 3 [Vitis vinifera]
VIT_18s0001g11590	-1.48222	3.86e-83	Inactive protein kinase SELMODRAFT_444075 GN=SELMODRAFT_444075 OS=Selaginella moellendorffii (Spikemoss) PE=2 SV=1	PREDICTED: proline-rich receptor-like protein kinase PERK13-like [Vitis vinifera]
VIT_09s0002g04240	-2.03881	5.33e-34	--	PREDICTED: uncharacterized protein LOC100266912 [Vitis vinifera]
VIT_13s0019g02660	1.23452	5.38e-06	--	PREDICTED: uncharacterized protein LOC100854960 [Vitis vinifera]
VIT_16s0022g02370	-1.91061	2.23e-47	--	unnamed protein product [Vitis vinifera]
VIT_08s0040g01570	1.33303	1.85e-51	Probable receptor-like protein kinase At5g15080 GN=At5g15080 OS=Arabidopsis thaliana (Mouse-ear cress) PE=1 SV=1	unnamed protein product [Vitis vinifera]
VIT_18s0001g11630	1.15293	4.31e-105	Allene oxide synthase, chloroplastic (Precursor) GN=MJB21.2 OS=Arabidopsis thaliana (Mouse-ear cress) PE=1 SV=3	PREDICTED: allene oxide synthase, chloroplastic [Vitis vinifera]
VIT_18s0001g02000	-1.33703	2.26e-09	--	PREDICTED: uncharacterized protein LOC100252363 [Vitis vinifera]
VIT_08s0040g00630	-1.28358	2.52e-54	Extensin-2 (Precursor) GN=T14E10_160 OS=Arabidopsis thaliana (Mouse-ear cress) PE=2 SV=1	PREDICTED: uncharacterized protein LOC100248215 [Vitis vinifera]
VIT_15s0021g00270	-1.14644	0.0102326	Ent-kaurenoic acid oxidase 2 GN=T32F6.4 OS=Arabidopsis thaliana (Mouse-ear cress) PE=2 SV=2	PREDICTED: ent-kaurenoic acid oxidase 2 [Vitis vinifera]
VIT_05s0049g00780	2.62766	2.53e-08	Early nodulin-75 (Precursor) GN=ENOD2B OS=Glycine max (Soybean) PE=2 SV=2	PREDICTED: proline-rich 33 kDa extensin-related protein-like isoform 2 [Vitis vinifera]
VIT_00s2015g00020	-2.43945	2.86e-09	F-box protein FBW2 GN=T3H13.1 OS=Arabidopsis thaliana (Mouse-ear cress) PE=1 SV=1	PREDICTED: F-box protein FBW2-like [Vitis vinifera]
VIT_13s0067g01970	1.77573	2.66e-17	Laccase-12 (Precursor) GN=LAC12 OS=Arabidopsis thaliana (Mouse-ear cress) PE=2 SV=1	PREDICTED: laccase-12-like [Vitis vinifera]
VIT_13s0156g00590	1.55505	1.25e-09	G-type lectin S-receptor-like serine/threonine-protein kinase RLK1 (Precursor) GN=RLK1 OS=Arabidopsis thaliana (Mouse-ear cress) PE=2 SV=2	PREDICTED: LOW QUALITY PROTEIN: G-type lectin S-receptor-like serine/threonine-protein kinase RLK1 [Vitis vinifera]
VIT_15s0046g00520	-6.90397	8.86e-125	O-acyltransferase WSD1 GN=WSD1 OS=Arabidopsis thaliana (Mouse-ear cress) PE=2 SV=1	PREDICTED: O-acyltransferase WSD1-like [Vitis vinifera]
VIT_10s0003g03340	-2.02991	6.16e-22	--	unnamed protein product [Vitis vinifera]
VIT_00s0505g00040	1.7955	6.33e-22	--	unnamed protein product [Vitis vinifera]
VIT_07s0005g00890	-1.14936	6.93e-09	Probable polygalacturonase OS=Vitis vinifera (Grape) PE=1 SV=1	unnamed protein product [Vitis vinifera]
VIT_14s0128g00210	-5.26942	0	Basic 7S globulin low kDa subunit (Precursor) GN=BG OS=Glycine max (Soybean) PE=1 SV=2	PREDICTED: basic 7S globulin-like [Vitis vinifera]
VIT_13s0074g00040	-1.08856	3.59e-20	Probable phytol kinase 1, chloroplastic (Precursor) OS=Glycine max (Soybean) PE=2 SV=1	PREDICTED: probable phytol kinase 1, chloroplastic [Vitis vinifera]
VIT_19s0177g00200	-1.15142	0.00407378	Early nodulin-like protein 1 (Precursor) GN=At2g25060 OS=Arabidopsis thaliana (Mouse-ear cress) PE=1 SV=2	PREDICTED: early nodulin-like protein 1 [Vitis vinifera]
VIT_18s0117g00590	5.07821	1.27e-59	Laccase-14 (Precursor) GN=LAC14 OS=Arabidopsis thaliana (Mouse-ear cress) PE=2 SV=1	PREDICTED: putative laccase-9-like [Vitis vinifera]
VIT_03s0038g02920	-1.46895	1.05e-55	24-methylenesterol C-methyltransferase 2 GN=F14O10.7 OS=Arabidopsis thaliana (Mouse-ear cress) PE=1 SV=2	PREDICTED: 24-methylenesterol C-methyltransferase 2 [Vitis vinifera]
VIT_00s0291g00020	-1.42196	2.72e-26	--	PREDICTED: uncharacterized protein LOC100247775 [Vitis vinifera]
VIT_03s0088g00890	1.36886	4.96e-06	Basic form of pathogenesis-related protein 1 (Precursor) OS=Nicotiana tabacum (Common tobacco) PE=3 SV=1	PREDICTED: basic form of pathogenesis-related protein 1 [Vitis vinifera]
VIT_12s0028g01670	-1.77446	5.45e-23	Probable alpha,alpha-trehalose-phosphate synthase [UDP-forming] 7 GN=T2D23.11 OS=Arabidopsis thaliana (Mouse-ear cress) PE=1 SV=1	PREDICTED: probable alpha,alpha-trehalose-phosphate synthase [UDP-forming] 7-like [Vitis vinifera]
VIT_16s0100g00950	1.09584	5.54e-10	Stilbene synthase 2 OS=Vitis vinifera (Grape) PE=2 SV=2	stilbene synthase [Vitis vinifera]
VIT_01s0011g01810	2.15061	4.22e-19	Pollen-specific leucine-rich repeat extensin-like protein 3 (Precursor) GN=PEX3 OS=Arabidopsis thaliana (Mouse-ear cress) PE=2 SV=1	PREDICTED: uncharacterized protein LOC100244000 [Vitis vinifera]
VIT_09s0002g02990	2.33856	6.99e-199	Senescence-induced receptor-like serine/threonine-protein kinase (Precursor) GN=T20K24.21 OS=Arabidopsis thaliana (Mouse-ear cress) PE=2 SV=1	unnamed protein product [Vitis vinifera]
VIT_09s0002g02760	1.48321	5.26e-25	Putative leucine-rich repeat receptor-like serine/threonine-protein kinase At2g19230 (Precursor) GN=At2g19230 OS=Arabidopsis thaliana (Mouse-ear cress) PE=2 SV=3	PREDICTED: putative leucine-rich repeat receptor-like protein kinase At2g19210-like [Vitis vinifera]
VIT_08s0007g08030	-1.43885	8.83e-07	--	PREDICTED: uncharacterized protein LOC100854383 [Vitis vinifera]
VIT_12s0057g00250	1.50526	0.000255615	External alternative NAD(P)H-ubiquinone oxidoreductase B3, mitochondrial (Precursor) GN=NDB3 OS=Arabidopsis thaliana (Mouse-ear cress) PE=2 SV=1	unnamed protein product [Vitis vinifera]
VIT_09s0002g03100	3.47414	4.85e-31	Receptor-like protein kinase At3g21340 (Precursor) GN=At3g21340 OS=Arabidopsis thaliana (Mouse-ear cress) PE=1 SV=1	unnamed protein product [Vitis vinifera]
VIT_18s0089g00700	2.55926	2.15e-12	Cytochrome P450 714C2 GN=OsJ_35025 OS=Oryza sativa subsp. japonica (Rice) PE=2 SV=1	PREDICTED: cytochrome P450 734A1-like [Vitis vinifera]
VIT_12s0028g00050	-1.24288	3.1e-06	Glucan endo-1,3-beta-glucosidase 12 (Precursor) GN=At4g29360 OS=Arabidopsis thaliana (Mouse-ear cress) PE=1 SV=1	PREDICTED: glucan endo-1,3-beta-glucosidase 13-like [Vitis vinifera]
VIT_06s0004g01430	2.02517	3.33e-06	Beta-glucosidase 12 (Precursor) OS=Oryza sativa subsp. japonica (Rice) PE=2 SV=2	unnamed protein product [Vitis vinifera]
VIT_04s0008g06530	-1.35389	2.82e-12	Formin-like protein 18 GN=FH18 OS=Arabidopsis thaliana (Mouse-ear cress) PE=2 SV=2	unnamed protein product [Vitis vinifera]
VIT_02s0025g03190	-1.18327	8.27e-05	--	PREDICTED: uncharacterized protein LOC100254752 [Vitis vinifera]
VIT_00s0199g00160	-2.27333	8.07e-11	--	unnamed protein product [Vitis vinifera]
VIT_02s0025g03610	-4.06544	1.69e-24	Xyloglucan galactosyltransferase KATAMARI1 GN=F11A3.8 OS=Arabidopsis thaliana (Mouse-ear cress) PE=1 SV=1	PREDICTED: uncharacterized protein LOC100264973 [Vitis vinifera]
VIT_15s0107g00290	-1.1243	0.0101011	TMV resistance protein N GN=N OS=Nicotiana glutinosa (Tobacco) PE=1 SV=1	PREDICTED: TMV resistance protein N-like [Vitis vinifera]
VIT_10s0003g00620	-4.53666	3.65e-55	GDSL esterase/lipase At5g45950 (Precursor) GN=At5g45950 OS=Arabidopsis thaliana (Mouse-ear cress) PE=2 SV=1	PREDICTED: GDSL esterase/lipase At5g45950-like isoform 1 [Vitis vinifera]
VIT_07s0005g03200	3.70064	4.64e-23	Ethylene-responsive transcription factor ERF098 GN=ERF098 OS=Arabidopsis thaliana (Mouse-ear cress) PE=1 SV=1	hypothetical protein VITISV_029562 [Vitis vinifera]
VIT_02s0025g00080	-1.23265	7.94e-71	--	PREDICTED: uncharacterized protein LOC100258615 [Vitis vinifera]
VIT_05s0077g01670	-3.68068	3.04e-92	Major allergen Pru ar 1 OS=Prunus armeniaca (Apricot) PE=1 SV=1	PREDICTED: major allergen Pru ar 1 [Vitis vinifera]
VIT_06s0061g00150	-1.22062	2.61e-69	Zinc finger CCCH domain-containing protein 53 GN=OSJNBa0008J01.35 OS=Oryza sativa subsp. japonica (Rice) PE=2 SV=1	PREDICTED: zinc finger CCCH domain-containing protein 53-like [Vitis vinifera]
VIT_11s0016g01640	2.04587	3.52e-18	Phenylalanine ammonia-lyase GN=PAL OS=Camellia sinensis (Tea) PE=2 SV=1	unnamed protein product [Vitis vinifera]
VIT_03s0091g00550	-1.14575	0.00135464	Golgin candidate 3 GN=F2A19.170 OS=Arabidopsis thaliana (Mouse-ear cress) PE=1 SV=1	PREDICTED: uncharacterized protein LOC100251578 [Vitis vinifera]
VIT_13s0147g00230	-1.32292	6.18e-12	--	PREDICTED: uncharacterized protein LOC100251081 [Vitis vinifera]
VIT_18s0001g08110	-1.36631	6.5e-90	Glutamyl-tRNA reductase 1, chloroplastic (Precursor) GN=HEMA1 OS=Cucumis sativus (Cucumber) PE=2 SV=1	PREDICTED: glutamyl-tRNA reductase 1, chloroplastic [Vitis vinifera]
VIT_15s0048g02630	-1.81831	8.01e-23	Glycine-rich RNA-binding protein 4, mitochondrial (Precursor) GN=At3g23830 OS=Arabidopsis thaliana (Mouse-ear cress) PE=2 SV=1	PREDICTED: uncharacterized protein LOC100257521 [Vitis vinifera]
VIT_05s0020g00950	-1.94324	7.86e-07	Aspartic proteinase (Precursor) GN=OJ1127_B08.13 OS=Oryza sativa subsp. japonica (Rice) PE=2 SV=2	unnamed protein product [Vitis vinifera]
VIT_04s0069g01120	-6.03254	1.62e-47	Probable acyl-activating enzyme 5, peroxisomal GN=MQK4.9 OS=Arabidopsis thaliana (Mouse-ear cress) PE=2 SV=1	unnamed protein product [Vitis vinifera]
VIT_17s0053g00990	-1.4305	9.44e-07	Expansin-A15 (Precursor) GN=T17M13.26 OS=Arabidopsis thaliana (Mouse-ear cress) PE=2 SV=2	PREDICTED: expansin-A15 [Vitis vinifera]
VIT_08s0007g03370	-1.02323	6.86e-07	--	hypothetical protein VITISV_018276 [Vitis vinifera]
VIT_06s0004g07700	-3.0263	1.24e-22	Transcription factor bHLH61 GN=F12B17.80 OS=Arabidopsis thaliana (Mouse-ear cress) PE=2 SV=1	unnamed protein product [Vitis vinifera]
VIT_13s0019g02210	-1.48042	1.36e-43	Methylsterol monooxygenase 2-2 GN=F22G5.23 OS=Arabidopsis thaliana (Mouse-ear cress) PE=2 SV=1	unnamed protein product [Vitis vinifera]
VIT_10s0116g00810	-1.1289	0.000962693	Protein ROOT HAIR DEFECTIVE 3 homolog 1 GN=At1g72960 OS=Arabidopsis thaliana (Mouse-ear cress) PE=2 SV=2	unnamed protein product [Vitis vinifera]
VIT_19s0014g03840	-1.14189	3.88e-10	--	PREDICTED: uncharacterized protein LOC100258913 [Vitis vinifera]
VIT_17s0000g02700	-3.49891	3.17e-49	Alpha-dioxygenase 2 (Precursor) GN=F25P22.10 OS=Arabidopsis thaliana (Mouse-ear cress) PE=2 SV=1	PREDICTED: prostaglandin G/H synthase 1 [Vitis vinifera]
VIT_03s0088g00270	1.40424	1.49e-20	--	PREDICTED: uncharacterized protein LOC100258330 [Vitis vinifera]
VIT_11s0052g01180	-1.91454	5.7e-13	Xyloglucan endotransglucosylase/hydrolase protein 22 (Precursor) GN=MUA2.13 OS=Arabidopsis thaliana (Mouse-ear cress) PE=1 SV=1	PREDICTED: probable xyloglucan endotransglucosylase/hydrolase protein 23-like [Vitis vinifera]
VIT_11s0016g00540	1.05579	2.73e-08	Respiratory burst oxidase homolog protein E GN=RBOHE OS=Arabidopsis thaliana (Mouse-ear cress) PE=2 SV=2	PREDICTED: respiratory burst oxidase homolog protein E [Vitis vinifera]
VIT_10s0042g00700	1.31448	6.57e-09	Probable LRR receptor-like serine/threonine-protein kinase At4g08850 (Precursor) GN=At4g08850 OS=Arabidopsis thaliana (Mouse-ear cress) PE=1 SV=3	PREDICTED: probable LRR receptor-like serine/threonine-protein kinase At4g08850-like [Vitis vinifera]
VIT_01s0011g03550	-1.45743	2.11e-09	CLE27p (Precursor) GN=CLE27 OS=Arabidopsis thaliana (Mouse-ear cress) PE=2 SV=1	PREDICTED: CLAVATA3/ESR (CLE)-related protein 43-like [Vitis vinifera]
VIT_08s0040g03390	-1.01974	0.010095	--	PREDICTED: uncharacterized protein LOC100241385 [Vitis vinifera]
VIT_16s0039g00880	-2.6727	3.28e-32	Cytochrome P450 89A2 GN=F13O11.20 OS=Arabidopsis thaliana (Mouse-ear cress) PE=2 SV=2	PREDICTED: cytochrome P450 89A2-like [Vitis vinifera]
VIT_14s0006g02990	-1.39391	1.68e-172	3-ketoacyl-CoA synthase 6 GN=T26J14.10 OS=Arabidopsis thaliana (Mouse-ear cress) PE=1 SV=1	PREDICTED: 3-ketoacyl-CoA synthase 6 [Vitis vinifera]
VIT_14s0066g01000	-1.38922	3.39e-51	Phosphoenolpyruvate/phosphate translocator 2, chloroplastic (Precursor) GN=PPT2 OS=Arabidopsis thaliana (Mouse-ear cress) PE=2 SV=1	PREDICTED: phosphoenolpyruvate/phosphate translocator 2, chloroplastic-like [Vitis vinifera]
VIT_18s0122g01010	-1.20916	7.23e-119	Probable protein phosphatase 2C 27 GN=At2g33700 OS=Arabidopsis thaliana (Mouse-ear cress) PE=2 SV=1	PREDICTED: probable protein phosphatase 2C 27 isoform 2 [Vitis vinifera]
VIT_19s0093g00350	1.63139	9.88e-31	Probable glutathione S-transferase parA GN=PARA OS=Nicotiana tabacum (Common tobacco) PE=2 SV=1	PREDICTED: probable glutathione S-transferase parA [Vitis vinifera]
VIT_05s0029g00050	-2.36264	3.79e-63	Transcription factor FAMA GN=MUJ8.4 OS=Arabidopsis thaliana (Mouse-ear cress) PE=1 SV=1	PREDICTED: transcription factor FAMA [Vitis vinifera]
VIT_18s0001g01300	1.47086	4.65e-56	Putative wall-associated receptor kinase-like 16 (Precursor) GN=WAKL16 OS=Arabidopsis thaliana (Mouse-ear cress) PE=3 SV=1	unnamed protein product [Vitis vinifera]
VIT_12s0034g02580	3.75782	5.24e-15	Probable leucine-rich repeat receptor-like protein kinase At1g35710 (Precursor) GN=At1g35710 OS=Arabidopsis thaliana (Mouse-ear cress) PE=2 SV=1	unnamed protein product [Vitis vinifera]
VIT_00s0271g00110	1.53655	1.35e-14	--	PREDICTED: flavoprotein wrbA-like [Vitis vinifera]
VIT_04s0023g03720	-1.37934	4.78e-05	--	PREDICTED: uncharacterized protein LOC100257355 [Vitis vinifera]
VIT_01s0010g00380	-1.22222	0.00173184	LRR receptor-like serine/threonine-protein kinase GSO1 (Precursor) GN=GSO1 OS=Arabidopsis thaliana (Mouse-ear cress) PE=2 SV=1	PREDICTED: LRR receptor-like serine/threonine-protein kinase GSO1-like [Vitis vinifera]
VIT_14s0066g01110	-1.57219	2.18e-191	50S ribosomal protein L12, chloroplastic (Precursor) GN=RPL12 OS=Nicotiana tabacum (Common tobacco) PE=1 SV=1	PREDICTED: 50S ribosomal protein L12, chloroplastic [Vitis vinifera]
VIT_09s0002g01320	5.05319	6.22e-44	Germin-like protein (Precursor) OS=Morus alba (White mulberry) PE=1 SV=1	PREDICTED: auxin-binding protein ABP19a-like [Vitis vinifera]
VIT_10s0003g03170	-1.15562	4.56e-13	Cytochrome P450 710A1 GN=CYP710A1 OS=Arabidopsis thaliana (Mouse-ear cress) PE=1 SV=1	PREDICTED: cytochrome P450 710A1-like [Vitis vinifera]
VIT_15s0046g01360	-2.20576	1.33e-26	Arabinogalactan peptide 20 (Precursor) GN=AGP20 OS=Arabidopsis thaliana (Mouse-ear cress) PE=3 SV=1	PREDICTED: arabinogalactan peptide 20 [Vitis vinifera]
VIT_11s0016g01970	1.11051	1.44e-09	--	PREDICTED: uncharacterized protein LOC100256072 [Vitis vinifera]
VIT_15s0048g00370	-2.35993	2.23e-276	Transketolase, chloroplastic (Precursor) OS=Solanum tuberosum (Potato) PE=2 SV=1	PREDICTED: transketolase, chloroplastic-like [Vitis vinifera]
VIT_12s0028g01840	-1.64367	0.000274615	Peroxidase 52 (Precursor) GN=K18I23.14 OS=Arabidopsis thaliana (Mouse-ear cress) PE=2 SV=1	PREDICTED: peroxidase 4 [Vitis vinifera]
VIT_06s0004g04120	1.74584	4.16e-13	Aquaporin TIP1-1 GN=T1J8.1 OS=Arabidopsis thaliana (Mouse-ear cress) PE=1 SV=1	PREDICTED: aquaporin TIP1-1 [Vitis vinifera]
VIT_15s0048g02690	-1.1749	0.000168216	--	PREDICTED: uncharacterized protein LOC100260872 [Vitis vinifera]
VIT_11s0016g03130	-1.36314	2.66e-95	--	PREDICTED: uncharacterized protein LOC100264719 [Vitis vinifera]
VIT_06s0061g00700	-1.17143	5.08e-29	--	PREDICTED: uncharacterized protein LOC100253409 [Vitis vinifera]
VIT_18s0075g00600	3.17799	1.12e-09	Putative laccase-9 (Precursor) OS=Oryza sativa subsp. japonica (Rice) PE=2 SV=1	PREDICTED: laccase-14-like [Vitis vinifera]
VIT_10s0003g05030	-2.34005	4.91e-132	Probable LRR receptor-like serine/threonine-protein kinase At4g20940 GN=At4g20940 OS=Arabidopsis thaliana (Mouse-ear cress) PE=1 SV=1	PREDICTED: probable LRR receptor-like serine/threonine-protein kinase At4g20940-like isoform 1 [Vitis vinifera]
VIT_09s0096g00920	-1.75198	4.24e-06	Bifunctional aspartate aminotransferase and glutamate/aspartate-prephenate aminotransferase (Precursor) OS=Petunia hybrida (Petunia) PE=1 SV=1	unnamed protein product [Vitis vinifera]
VIT_18s0001g01630	1.57786	1.04e-82	Probable calcium-binding protein CML44 GN=CML44 OS=Arabidopsis thaliana (Mouse-ear cress) PE=2 SV=2	PREDICTED: probable calcium-binding protein CML44-like [Vitis vinifera]
VIT_01s0182g00130	-2.81955	3.05e-221	Phosphate transporter PHO1 homolog 3 OS=Arabidopsis thaliana (Mouse-ear cress) PE=2 SV=2	PREDICTED: phosphate transporter PHO1 homolog 3-like [Vitis vinifera]
VIT_16s0100g00780	1.77104	1.09e-32	Stilbene synthase 5 OS=Vitis vinifera (Grape) PE=3 SV=1	PREDICTED: stilbene synthase 5 [Vitis vinifera]
VIT_08s0007g08840	1.2018	3.99e-32	--	PREDICTED: uncharacterized protein LOC100245312 isoform 1 [Vitis vinifera]
VIT_15s0021g02510	-2.42278	2.33e-27	GATA transcription factor 2 GN=GATA2 OS=Arabidopsis thaliana (Mouse-ear cress) PE=2 SV=1	PREDICTED: GATA transcription factor 2 [Vitis vinifera]
VIT_02s0025g00730	-3.45353	1.13e-16	Disease resistance response protein 206 (Precursor) GN=PI206 OS=Pisum sativum (Garden pea) PE=2 SV=2	PREDICTED: disease resistance response protein 206-like [Vitis vinifera]
VIT_09s0002g08750	-1.2335	0.00248491	Ankyrin repeat-containing protein At3g12360 GN=At3g12360 OS=Arabidopsis thaliana (Mouse-ear cress) PE=2 SV=1	unnamed protein product [Vitis vinifera]
VIT_16s0013g00070	2.88393	2.16e-25	Probable non-specific lipid-transfer protein AKCS9 (Precursor) OS=Vigna unguiculata (Cowpea) PE=2 SV=1	PREDICTED: uncharacterized protein LOC100852902 [Vitis vinifera]
VIT_12s0059g02530	1.09379	5.96e-06	--	PREDICTED: uncharacterized protein LOC100241450 [Vitis vinifera]
VIT_09s0002g05190	-1.38765	2.32e-07	--	unnamed protein product [Vitis vinifera]
VIT_17s0000g00950	2.62569	1.2e-16	Omega-hydroxypalmitate O-feruloyl transferase GN=MEE6.11 OS=Arabidopsis thaliana (Mouse-ear cress) PE=1 SV=1	PREDICTED: omega-hydroxypalmitate O-feruloyl transferase-like [Vitis vinifera]
VIT_11s0016g02960	-2.22609	1.5e-90	Glucan endo-1,3-beta-glucosidase 13 (Precursor) GN=At5g56590 OS=Arabidopsis thaliana (Mouse-ear cress) PE=1 SV=1	PREDICTED: glucan endo-1,3-beta-glucosidase 13 [Vitis vinifera]
VIT_14s0060g00790	2.50134	2.05e-40	Galactinol synthase 2 GN=GOLS2 OS=Solanum lycopersicum (Tomato) PE=2 SV=1	PREDICTED: glycogenin-2 [Vitis vinifera]
VIT_15s0021g01260	1.15579	1.49e-07	--	PREDICTED: uncharacterized protein LOC100242687 [Vitis vinifera]
VIT_03s0017g01400	1.11228	0.00052409	CYSTM1 family protein A GN=At2g41420 OS=Arabidopsis thaliana (Mouse-ear cress) PE=3 SV=1	PREDICTED: uncharacterized protein LOC100266732 [Vitis vinifera]
VIT_16s0100g01200	2.86287	6.91e-18	Stilbene synthase 6 GN=STS OS=Vitis vinifera (Grape) PE=2 SV=1	stilbene synthase 6 [Vitis vinifera]
VIT_16s0098g01910	-1.03074	0.000487305	Germin-like protein 11-1 (Precursor) OS=Oryza sativa subsp. japonica (Rice) PE=2 SV=1	PREDICTED: germin-like protein 11-1 [Vitis vinifera]
VIT_00s1830g00010	1.84748	1.43e-40	Probable receptor-like protein kinase At5g39030 (Precursor) GN=At5g39030 OS=Arabidopsis thaliana (Mouse-ear cress) PE=2 SV=1	PREDICTED: probable receptor-like protein kinase At1g67000, partial [Vitis vinifera]
VIT_00s0425g00030	1.36653	2.88e-28	Probable receptor-like protein kinase At5g39020 (Precursor) GN=At5g39020 OS=Arabidopsis thaliana (Mouse-ear cress) PE=2 SV=1	PREDICTED: probable receptor-like protein kinase At5g39020-like [Vitis vinifera]
VIT_19s0014g02390	-2.92131	4.38e-86	--	PREDICTED: uncharacterized protein LOC100854133 [Vitis vinifera]
VIT_09s0002g03710	-2.18896	3e-28	--	PREDICTED: uncharacterized protein LOC100254824 [Vitis vinifera]
VIT_08s0040g00130	1.37775	0.000203255	Heavy metal-associated isoprenylated plant protein 26 (Precursor) GN=F20M13.140 OS=Arabidopsis thaliana (Mouse-ear cress) PE=1 SV=1	PREDICTED: uncharacterized protein LOC100248113 [Vitis vinifera]
VIT_04s0008g06670	-2.3404	1.44e-26	Early nodulin-like protein 3 (Precursor) GN=At5g25090 OS=Arabidopsis thaliana (Mouse-ear cress) PE=1 SV=2	PREDICTED: early nodulin-like protein 1 [Vitis vinifera]
VIT_11s0037g01350	-2.20385	4.57e-21	Ankyrin repeat-containing protein At5g02620 GN=At5g02620 OS=Arabidopsis thaliana (Mouse-ear cress) PE=1 SV=1	unnamed protein product [Vitis vinifera]
VIT_18s0001g00160	-2.21454	1.77e-10	--	PREDICTED: uncharacterized protein LOC100245335 [Vitis vinifera]
VIT_19s0014g02670	-1.00184	5.93e-40	Probable serine/threonine-protein kinase At1g09600 GN=At1g09600 OS=Arabidopsis thaliana (Mouse-ear cress) PE=2 SV=1	PREDICTED: probable serine/threonine-protein kinase At1g54610-like [Vitis vinifera]
VIT_07s0005g03990	-1.53085	2.31e-08	--	unnamed protein product [Vitis vinifera]
VIT_00s0179g00280	1.67754	1.93e-05	Calmodulin-like protein 8 OS=Arabidopsis thaliana (Mouse-ear cress) PE=2 SV=1	PREDICTED: calmodulin-like protein 8 [Vitis vinifera]
VIT_03s0063g01890	-1.01558	1.38e-21	RING-H2 finger protein ATL65 GN=ATL65 OS=Arabidopsis thaliana (Mouse-ear cress) PE=2 SV=2	PREDICTED: RING-H2 finger protein ATL65-like [Vitis vinifera]
VIT_19s0014g02070	-2.01174	4.72e-10	UDP-glycosyltransferase 79B9 GN=UGT79B9 OS=Arabidopsis thaliana (Mouse-ear cress) PE=2 SV=1	PREDICTED: UDP-glycosyltransferase 79B9-like [Vitis vinifera]
VIT_02s0025g01020	-1.01853	1.87e-11	Common plant regulatory factor 1 GN=CPRF1 OS=Petroselinum crispum (Parsley) PE=2 SV=1	PREDICTED: common plant regulatory factor 1-like isoform 2 [Vitis vinifera]
VIT_13s0019g02170	-1.08378	5.02e-06	Tropinone reductase homolog OS=Datura stramonium (Jimsonweed) PE=2 SV=1	PREDICTED: tropinone reductase homolog At1g07440 [Vitis vinifera]
VIT_01s0011g00750	1.09264	3.35e-06	Beta-glucosidase 40 (Precursor) GN=BGLU40 OS=Arabidopsis thaliana (Mouse-ear cress) PE=2 SV=1	PREDICTED: beta-glucosidase 40-like [Vitis vinifera]
VIT_00s0258g00040	1.06759	7.64e-07	Probable receptor-like protein kinase At5g39020 (Precursor) GN=At5g39020 OS=Arabidopsis thaliana (Mouse-ear cress) PE=2 SV=1	PREDICTED: probable receptor-like protein kinase At5g39020-like [Vitis vinifera]
VIT_17s0000g05320	1.57968	2.48e-14	--	PREDICTED: uncharacterized protein LOC100251925 [Vitis vinifera]
VIT_03s0063g00770	-1.26136	7.74e-20	Probable carboxylesterase 12 GN=CXE12 OS=Arabidopsis thaliana (Mouse-ear cress) PE=2 SV=1	PREDICTED: probable carboxylesterase 7-like [Vitis vinifera]
VIT_02s0025g01790	1.07808	1.53e-05	Cellulose synthase-like protein G3 OS=Arabidopsis thaliana (Mouse-ear cress) PE=2 SV=2	unnamed protein product [Vitis vinifera]
VIT_07s0104g01800	-1.85798	6.32e-30	Glutathione S-transferase F13 GN=GSTF13 OS=Arabidopsis thaliana (Mouse-ear cress) PE=3 SV=1	PREDICTED: glutathione S-transferase F13 [Vitis vinifera]
VIT_04s0023g00130	-1.79065	7.9e-05	--	unnamed protein product [Vitis vinifera]
VIT_01s0011g06290	-1.10759	6.93e-70	Purple acid phosphatase 3 (Precursor) GN=PAP3 OS=Arabidopsis thaliana (Mouse-ear cress) PE=2 SV=1	PREDICTED: purple acid phosphatase 3 isoform 1 [Vitis vinifera]
VIT_11s0016g02410	-1.30303	1.43e-73	Transcription factor MYB1R1 OS=Solanum tuberosum (Potato) PE=2 SV=1	PREDICTED: uncharacterized protein LOC100247499 [Vitis vinifera]
VIT_02s0025g00600	-3.23179	1.75e-12	--	PREDICTED: uncharacterized protein LOC100245045 [Vitis vinifera]
VIT_07s0031g00520	-2.45499	3.26e-12	--	PREDICTED: uncharacterized protein LOC100249074 [Vitis vinifera]
VIT_18s0089g00690	1.71873	1.67e-10	Receptor-like protein 12 (Precursor) GN=RLP12 OS=Arabidopsis thaliana (Mouse-ear cress) PE=2 SV=2	PREDICTED: receptor-like protein 12-like [Vitis vinifera]
VIT_17s0000g02010	-3.64145	0	Probable inactive receptor kinase At1g48480 (Precursor) GN=RKL1 OS=Arabidopsis thaliana (Mouse-ear cress) PE=1 SV=1	PREDICTED: probable inactive receptor kinase At1g48480-like [Vitis vinifera]
VIT_07s0151g00250	-4.48055	7.61e-38	Chlorophyllase-1 GN=F6F9.28 OS=Arabidopsis thaliana (Mouse-ear cress) PE=1 SV=1	PREDICTED: chlorophyllase-1-like [Vitis vinifera]
VIT_11s0016g02800	2.004	2.19e-12	Probable inositol oxygenase OS=Oryza sativa subsp. japonica (Rice) PE=2 SV=1	PREDICTED: probable inositol oxygenase [Vitis vinifera]
VIT_17s0000g07350	1.33568	2.66e-74	--	PREDICTED: uncharacterized protein LOC100265529 [Vitis vinifera]
VIT_18s0001g00470	-2.93174	0	L-ascorbate oxidase homolog (Precursor) GN=Bp10 OS=Brassica napus (Rape) PE=2 SV=1	PREDICTED: L-ascorbate oxidase homolog [Vitis vinifera]
VIT_00s0262g00090	1.60446	9.43e-41	Cysteine-rich receptor-like protein kinase 29 (Precursor) GN=CRK29 OS=Arabidopsis thaliana (Mouse-ear cress) PE=2 SV=1	unnamed protein product [Vitis vinifera]
VIT_08s0007g08750	1.56627	5.76e-06	Heat stress transcription factor B-3 GN=T32G6.21 OS=Arabidopsis thaliana (Mouse-ear cress) PE=2 SV=1	PREDICTED: heat stress transcription factor B-3-like [Vitis vinifera]
VIT_01s0011g02000	1.67627	1.11e-36	Serine carboxypeptidase-like 35 (Precursor) GN=SCPL35 OS=Arabidopsis thaliana (Mouse-ear cress) PE=2 SV=1	PREDICTED: serine carboxypeptidase-like 35-like [Vitis vinifera]
VIT_07s0129g00230	-2.86974	8.03e-20	Glucan endo-1,3-beta-glucosidase 1 (Precursor) OS=Arabidopsis thaliana (Mouse-ear cress) PE=1 SV=3	PREDICTED: probable glucan endo-1,3-beta-glucosidase A6-like [Vitis vinifera]
VIT_05s0062g01070	-1.45654	2.62e-174	Probably inactive leucine-rich repeat receptor-like protein kinase At3g28040 (Precursor) GN=At3g28040 OS=Arabidopsis thaliana (Mouse-ear cress) PE=2 SV=1	PREDICTED: probably inactive leucine-rich repeat receptor-like protein kinase At3g28040-like [Vitis vinifera]
VIT_04s0023g02160	1.37339	2.83e-05	--	PREDICTED: uncharacterized protein LOC100263337 [Vitis vinifera]
VIT_01s0011g03430	1.30791	2.35e-08	Protein NIM1-INTERACTING 2 GN=NIMIN-2 OS=Arabidopsis thaliana (Mouse-ear cress) PE=1 SV=1	PREDICTED: protein NIM1-INTERACTING 2-like [Vitis vinifera]
VIT_16s0098g00860	2.69802	8.75e-29	Naringenin,2-oxoglutarate 3-dioxygenase (Fragment) GN=FHT OS=Matthiola incana (Common stock) PE=2 SV=1	uncharacterized protein LOC100854106 [Vitis vinifera]
VIT_08s0040g02650	-3.96024	9.41e-87	--	PREDICTED: uncharacterized protein LOC100256772 [Vitis vinifera]
VIT_01s0026g00950	-1.09674	2.52e-08	Formin-like protein 4 (Precursor) GN=FH4 OS=Arabidopsis thaliana (Mouse-ear cress) PE=1 SV=2	PREDICTED: formin-like protein 4 [Vitis vinifera]
VIT_15s0048g02510	-4.34906	3.43e-225	Transcription factor bHLH70 GN=F19D11.9 OS=Arabidopsis thaliana (Mouse-ear cress) PE=2 SV=1	PREDICTED: transcription factor bHLH70-like [Vitis vinifera]
VIT_02s0154g00220	-1.40601	9.67e-28	Leucine-rich repeat extensin-like protein 5 (Precursor) GN=LRX5 OS=Arabidopsis thaliana (Mouse-ear cress) PE=2 SV=2	PREDICTED: uncharacterized protein LOC100257409 [Vitis vinifera]
VIT_00s0322g00020	-1.55438	1.67e-15	--	unnamed protein product [Vitis vinifera]
VIT_10s0003g01050	-4.26087	2.86e-290	Protein CHUP1, chloroplastic GN=CHUP1 OS=Arabidopsis thaliana (Mouse-ear cress) PE=1 SV=1	PREDICTED: uncharacterized protein LOC100248051 [Vitis vinifera]
VIT_01s0026g00550	1.14672	0.00437463	WAT1-related protein At1g70260 GN=At1g70260 OS=Arabidopsis thaliana (Mouse-ear cress) PE=2 SV=1	unnamed protein product [Vitis vinifera]
VIT_18s0001g07650	-1.1233	0.000220352	VIN3-like protein 2 GN=F9N11.50 OS=Arabidopsis thaliana (Mouse-ear cress) PE=1 SV=1	PREDICTED: protein VERNALIZATION INSENSITIVE 3-like [Vitis vinifera]
VIT_06s0004g06790	-1.00918	9.25e-52	Gibberellin 2-beta-dioxygenase 8 GN=GA2OX8 OS=Arabidopsis thaliana (Mouse-ear cress) PE=1 SV=2	PREDICTED: gibberellin 2-beta-dioxygenase 8 [Vitis vinifera]
VIT_07s0151g01130	-4.43939	4.24e-139	Patatin-16 (Precursor) OS=Solanum tuberosum (Potato) PE=2 SV=1	PREDICTED: patatin group A-3 [Vitis vinifera]
VIT_18s0001g13360	-1.01897	8.71e-07	Protein WALLS ARE THIN 1 GN=WAT1 OS=Arabidopsis thaliana (Mouse-ear cress) PE=1 SV=1	PREDICTED: auxin-induced protein 5NG4-like [Vitis vinifera]
VIT_13s0019g02540	1.46896	8.7e-37	Cucumisin (Precursor) OS=Cucumis melo (Muskmelon) PE=1 SV=1	PREDICTED: cucumisin-like [Vitis vinifera]
VIT_15s0048g00510	3.61586	8.38e-17	Pectinesterase 2 (Precursor) GN=PECS-2.1 OS=Citrus sinensis (Sweet orange) PE=2 SV=1	PREDICTED: pectinesterase 2 [Vitis vinifera]
VIT_06s0004g07220	-1.5532	7.31e-38	UDP-glycosyltransferase 87A2 GN=UGT87A2 OS=Arabidopsis thaliana (Mouse-ear cress) PE=2 SV=1	PREDICTED: UDP-glycosyltransferase 87A2-like [Vitis vinifera]
VIT_18s0157g00170	1.24307	2.87e-62	Tryptophan aminotransferase-related protein 3 GN=TAR3 OS=Arabidopsis thaliana (Mouse-ear cress) PE=3 SV=1	unnamed protein product [Vitis vinifera]
VIT_15s0045g00380	-1.13454	8.15e-35	--	PREDICTED: phospholipase C 3-like isoform 1 [Vitis vinifera]
VIT_11s0016g00660	2.13355	6.14e-15	Ethylene-responsive transcription factor ERF017 GN=ERF017 OS=Arabidopsis thaliana (Mouse-ear cress) PE=2 SV=1	PREDICTED: ethylene-responsive transcription factor ERF017-like [Vitis vinifera]
VIT_19s0014g02120	1.87217	6.85e-16	--	PREDICTED: uncharacterized protein LOC100245332 [Vitis vinifera]
VIT_01s0011g03540	-2.84019	2.85e-33	LOB domain-containing protein 41 GN=F16B3.18 OS=Arabidopsis thaliana (Mouse-ear cress) PE=2 SV=1	PREDICTED: LOB domain-containing protein 41 [Vitis vinifera]
VIT_09s0002g03750	-2.13779	4.72e-16	GATA transcription factor 12 GN=GATA12 OS=Arabidopsis thaliana (Mouse-ear cress) PE=2 SV=1	PREDICTED: GATA transcription factor 9 [Vitis vinifera]
VIT_01s0011g06490	1.70401	5.09e-10	Non-functional NADPH-dependent codeinone reductase 2 GN=COR2 OS=Papaver somniferum (Opium poppy) PE=1 SV=1	PREDICTED: LOW QUALITY PROTEIN: probable NAD(P)H-dependent oxidoreductase 1-like [Vitis vinifera]
VIT_00s0274g00090	2.90534	4.41e-79	--	unnamed protein product [Vitis vinifera]
VIT_19s0090g00830	-2.19152	3.32e-121	Aspartic proteinase (Precursor) OS=Cucurbita pepo (Vegetable marrow) PE=2 SV=1	PREDICTED: aspartic proteinase [Vitis vinifera]
VIT_09s0018g00720	1.1673	0.00102104	--	unnamed protein product [Vitis vinifera]
VIT_13s0073g00600	-1.8682	1.27e-78	Probable inactive leucine-rich repeat receptor-like protein kinase At3g03770 (Precursor) GN=At3g03770 OS=Arabidopsis thaliana (Mouse-ear cress) PE=2 SV=1	PREDICTED: probable inactive leucine-rich repeat receptor-like protein kinase At3g03770-like [Vitis vinifera]
VIT_07s0005g01290	-2.37866	3.4e-234	--	PREDICTED: uncharacterized protein LOC100264117 [Vitis vinifera]
VIT_00s0445g00030	-1.60954	3.42e-19	--	hypothetical protein VITISV_021768 [Vitis vinifera]
VIT_02s0025g01100	-1.06475	6.46e-05	Protein kinase GN=PHY1 OS=Ceratodon purpureus (Fire moss) PE=3 SV=3	PREDICTED: uncharacterized protein LOC100251959 [Vitis vinifera]
VIT_16s0050g01980	2.04161	1.83e-38	Receptor-like protein 12 (Precursor) GN=RLP12 OS=Arabidopsis thaliana (Mouse-ear cress) PE=2 SV=2	hypothetical protein VITISV_018647 [Vitis vinifera]
VIT_00s0203g00160	-1.82458	2.87e-17	Putative cyclin-D6-1 GN=CYCD6-1 OS=Arabidopsis thaliana (Mouse-ear cress) PE=3 SV=1	unnamed protein product [Vitis vinifera]
VIT_18s0075g00280	4.03905	3.91e-36	--	unnamed protein product [Vitis vinifera]
VIT_18s0001g13590	-3.01768	8.79e-12	Probable LRR receptor-like serine/threonine-protein kinase At4g36180 (Precursor) GN=At4g36180 OS=Arabidopsis thaliana (Mouse-ear cress) PE=1 SV=1	PREDICTED: probable LRR receptor-like serine/threonine-protein kinase At4g36180 [Vitis vinifera]
VIT_12s0134g00380	1.11956	1.73e-24	G-type lectin S-receptor-like serine/threonine-protein kinase At4g03230 (Precursor) GN=At4g03230 OS=Arabidopsis thaliana (Mouse-ear cress) PE=3 SV=3	unnamed protein product [Vitis vinifera]
VIT_06s0009g03350	-4.65359	3.71e-202	Vegetative cell wall protein gp1 (Precursor) GN=GP1 OS=Chlamydomonas reinhardtii (Chlamydomonas smithii) PE=2 SV=1	PREDICTED: phospholipase C 4-like [Vitis vinifera]
VIT_08s0058g00960	-2.99687	3.17e-33	Transcription factor bHLH61 GN=F12B17.80 OS=Arabidopsis thaliana (Mouse-ear cress) PE=2 SV=1	PREDICTED: transcription factor bHLH61-like [Vitis vinifera]
VIT_02s0025g02590	1.26797	3.16e-25	Homeobox-leucine zipper protein ATHB-12 GN=ATHB-12 OS=Arabidopsis thaliana (Mouse-ear cress) PE=2 SV=1	PREDICTED: homeobox-leucine zipper protein ATHB-12 [Vitis vinifera]
VIT_12s0059g02630	1.20434	3.51e-07	Ankyrin repeat-containing protein At3g12360 GN=At3g12360 OS=Arabidopsis thaliana (Mouse-ear cress) PE=2 SV=1	PREDICTED: ankyrin repeat-containing protein At3g12360-like [Vitis vinifera]
VIT_07s0129g00600	-1.1377	0.000726297	Aspartic proteinase-like protein 2 (Precursor) GN=At1g65240 OS=Arabidopsis thaliana (Mouse-ear cress) PE=1 SV=2	unnamed protein product [Vitis vinifera]
VIT_05s0049g00510	1.75542	2.28e-12	Ethylene-responsive transcription factor 1B GN=K14B15.15 OS=Arabidopsis thaliana (Mouse-ear cress) PE=1 SV=2	PREDICTED: LOW QUALITY PROTEIN: ethylene-responsive transcription factor 1B [Vitis vinifera]
VIT_01s0026g00520	-1.04673	0.000233068	WAT1-related protein At5g40240 GN=At5g40240 OS=Arabidopsis thaliana (Mouse-ear cress) PE=2 SV=1	PREDICTED: auxin-induced protein 5NG4-like [Vitis vinifera]
VIT_07s0151g01070	3.58419	3.16e-29	Ent-copalyl diphosphate synthase, chloroplastic (Precursor) OS=Pisum sativum (Garden pea) PE=2 SV=1	hypothetical protein VITISV_001829 [Vitis vinifera]
VIT_02s0154g00590	-1.40501	6.84e-09	--	PREDICTED: uncharacterized protein LOC100855263 [Vitis vinifera]
VIT_12s0134g00200	-1.47101	3.18e-06	Vegetative cell wall protein gp1 (Precursor) GN=GP1 OS=Chlamydomonas reinhardtii (Chlamydomonas smithii) PE=2 SV=1	PREDICTED: uncharacterized protein LOC100243023 isoform 1 [Vitis vinifera]
VIT_06s0004g02750	-1.22412	1.09e-46	Auxin response factor 18 OS=Oryza sativa subsp. japonica (Rice) PE=2 SV=1	PREDICTED: auxin response factor 18-like [Vitis vinifera]
VIT_15s0046g01690	-3.81477	1.72e-24	Lysozyme (Precursor) OS=Hevea brasiliensis (Para rubber tree) PE=1 SV=2	PREDICTED: acidic endochitinase-like [Vitis vinifera]
VIT_14s0030g01860	-1.12951	2.78e-68	Trihelix transcription factor GTL2 GN=At5g28300 OS=Arabidopsis thaliana (Mouse-ear cress) PE=2 SV=1	PREDICTED: trihelix transcription factor GTL2-like [Vitis vinifera]
VIT_14s0108g01180	-1.15399	1.49e-15	--	PREDICTED: uncharacterized protein LOC100249192 [Vitis vinifera]
VIT_18s0001g01210	-1.48426	6.97e-37	--	unnamed protein product [Vitis vinifera]
VIT_00s0945g00010	-3.42276	1.83e-74	--	unnamed protein product [Vitis vinifera]
VIT_00s0425g00040	1.49981	7.28e-22	Probable receptor-like protein kinase At5g39020 (Precursor) GN=At5g39020 OS=Arabidopsis thaliana (Mouse-ear cress) PE=2 SV=1	PREDICTED: probable receptor-like protein kinase At5g39020-like [Vitis vinifera]
VIT_00s0516g00020	-1.06394	0.0017528	--	unnamed protein product [Vitis vinifera]
VIT_05s0077g01130	-1.36091	3.29e-07	Seed maturation protein PM36 GN=PM36 OS=Glycine max (Soybean) PE=2 SV=1	PREDICTED: seed maturation protein PM36 [Vitis vinifera]
VIT_02s0025g03500	-1.45483	1.1e-07	--	PREDICTED: uncharacterized protein LOC100246220 [Vitis vinifera]
VIT_00s0533g00050	-2.21196	0	Lysine-rich arabinogalactan protein 19 (Precursor) GN=AGP19 OS=Arabidopsis thaliana (Mouse-ear cress) PE=2 SV=2	PREDICTED: uncharacterized protein LOC100852642 [Vitis vinifera]
VIT_11s0052g00630	-1.8527	6.82e-31	Uncharacterized protein At4g30180 GN=At4g30180 OS=Arabidopsis thaliana (Mouse-ear cress) PE=2 SV=1	PREDICTED: uncharacterized protein At4g30180-like [Vitis vinifera]
VIT_04s0044g01490	-1.13254	1.09e-18	2-oxoisovalerate dehydrogenase subunit alpha 2, mitochondrial (Precursor) GN=At5g09300 OS=Arabidopsis thaliana (Mouse-ear cress) PE=1 SV=1	PREDICTED: 2-oxoisovalerate dehydrogenase subunit alpha, mitochondrial [Vitis vinifera]
VIT_06s0061g00560	-1.73413	2.05e-145	Probable glucuronoxylan glucuronosyltransferase IRX7 GN=F24D13.10 OS=Arabidopsis thaliana (Mouse-ear cress) PE=2 SV=1	PREDICTED: probable glucuronoxylan glucuronosyltransferase IRX7 [Vitis vinifera]
VIT_19s0090g01800	3.04817	4.33e-52	U-box domain-containing protein 4 GN=PUB4 OS=Arabidopsis thaliana (Mouse-ear cress) PE=1 SV=3	PREDICTED: vacuolar protein 8 [Vitis vinifera]
VIT_11s0052g01020	1.75906	1.14e-05	Glutamate receptor 2.2 (Precursor) GN=GLR2.2 OS=Arabidopsis thaliana (Mouse-ear cress) PE=2 SV=1	unnamed protein product [Vitis vinifera]
VIT_18s0001g14640	1.12504	4.21e-27	--	PREDICTED: uncharacterized protein LOC100249003 [Vitis vinifera]
VIT_05s0020g03880	-1.30168	2.01e-47	Protein tesmin/TSO1-like CXC 2 OS=Arabidopsis thaliana (Mouse-ear cress) PE=1 SV=1	unnamed protein product [Vitis vinifera]
VIT_08s0058g00250	-1.13413	1.35e-06	Putative Myb family transcription factor At1g14600 GN=At1g14600 OS=Arabidopsis thaliana (Mouse-ear cress) PE=2 SV=2	PREDICTED: uncharacterized protein LOC100265991 [Vitis vinifera]
VIT_00s0181g00020	-1.92277	1.26e-235	U-box domain-containing protein 4 GN=PUB4 OS=Arabidopsis thaliana (Mouse-ear cress) PE=1 SV=3	PREDICTED: vacuolar protein 8-like [Vitis vinifera]
VIT_01s0011g05390	-4.17762	5.74e-106	21 kDa protein (Precursor) OS=Daucus carota (Carrot) PE=2 SV=1	hypothetical protein VITISV_026597 [Vitis vinifera]
VIT_14s0066g01670	1.52011	1.25e-05	Alpha-dioxygenase 1 (Precursor) GN=T13O15.6 OS=Arabidopsis thaliana (Mouse-ear cress) PE=1 SV=1	unnamed protein product [Vitis vinifera]
VIT_00s0388g00090	1.7614	2.36e-68	Probable receptor-like protein kinase At1g67000 (Precursor) GN=At1g67000 OS=Arabidopsis thaliana (Mouse-ear cress) PE=2 SV=2	hypothetical protein VITISV_023171 [Vitis vinifera]
VIT_16s0022g00860	-2.2608	4.83e-07	21 kDa protein (Precursor) OS=Daucus carota (Carrot) PE=2 SV=1	PREDICTED: 21 kDa protein [Vitis vinifera]
VIT_02s0025g04300	2.09799	1.02e-12	Thaumatin-like protein (Precursor) GN=tlp OS=Actinidia deliciosa (Kiwi) PE=1 SV=2	PREDICTED: thaumatin-like protein [Vitis vinifera]
VIT_18s0001g11470	1.85755	4.82e-224	Cytochrome P450 82A3 GN=CYP82A3 OS=Glycine max (Soybean) PE=2 SV=1	PREDICTED: cytochrome P450 82A3-like [Vitis vinifera]
VIT_19s0014g03970	-2.43807	4.23e-12	Calcium-binding protein PBP1 GN=F24B18.11 OS=Arabidopsis thaliana (Mouse-ear cress) PE=1 SV=1	PREDICTED: calcium-binding protein PBP1 [Vitis vinifera]
VIT_18s0001g02060	-1.10495	4.21e-05	Cyclin-A1-1 GN=CYCA1-1 OS=Arabidopsis thaliana (Mouse-ear cress) PE=1 SV=1	unnamed protein product [Vitis vinifera]
VIT_10s0003g01170	1.07978	3.31e-36	Transcription factor AIG1 GN=K13N2.1 OS=Arabidopsis thaliana (Mouse-ear cress) PE=1 SV=1	PREDICTED: transcription factor bHLH30-like [Vitis vinifera]
VIT_14s0068g01620	-2.10835	3.36e-52	Pollen-specific protein-like At4g18596 (Precursor) GN=At4g18596 OS=Arabidopsis thaliana (Mouse-ear cress) PE=2 SV=1	unnamed protein product [Vitis vinifera]
VIT_19s0085g01110	-2.29442	5.12e-82	Aspartic proteinase nepenthesin-2 (Precursor) GN=nep2 OS=Nepenthes gracilis (Slender pitcher plant) PE=1 SV=1	PREDICTED: aspartic proteinase nepenthesin-2-like [Vitis vinifera]
VIT_16s0148g00140	1.44655	4.8e-35	Probable receptor-like protein kinase At5g39020 (Precursor) GN=At5g39020 OS=Arabidopsis thaliana (Mouse-ear cress) PE=2 SV=1	PREDICTED: probable receptor-like protein kinase At5g39020-like [Vitis vinifera]
VIT_13s0156g00190	-1.15261	1.87e-10	--	PREDICTED: uncharacterized protein LOC100259569 [Vitis vinifera]
VIT_01s0026g02620	-3.26499	4.96e-89	Expansin-A10 (Precursor) OS=Arabidopsis thaliana (Mouse-ear cress) PE=2 SV=1	PREDICTED: expansin-A1 [Vitis vinifera]
VIT_00s1916g00010	1.44809	2.09e-159	--	unnamed protein product [Vitis vinifera]
VIT_16s0100g00910	2.09653	9.94e-46	Stilbene synthase 5 OS=Vitis vinifera (Grape) PE=3 SV=1	PREDICTED: stilbene synthase 5 [Vitis vinifera]
VIT_09s0002g02460	1.05037	3.91e-11	Inorganic pyrophosphatase 2 GN=At1g17710 OS=Arabidopsis thaliana (Mouse-ear cress) PE=2 SV=1	PREDICTED: inorganic pyrophosphatase 2 [Vitis vinifera]
VIT_17s0000g08240	-1.08648	8.48e-26	Serine/threonine-protein kinase HT1 GN=HT1 OS=Arabidopsis thaliana (Mouse-ear cress) PE=1 SV=1	hypothetical protein VITISV_012751 [Vitis vinifera]
VIT_08s0032g00100	-1.23359	0.00250554	22.0 kDa heat shock protein (Precursor) GN=HSP22.0 OS=Arabidopsis thaliana (Mouse-ear cress) PE=2 SV=1	unnamed protein product [Vitis vinifera]
VIT_03s0017g01380	-1.29418	3.29e-10	Disease resistance RPP13-like protein 4 GN=RPP13L4 OS=Arabidopsis thaliana (Mouse-ear cress) PE=2 SV=2	unnamed protein product [Vitis vinifera]
VIT_18s0001g04920	-1.30049	1.9e-05	--	unnamed protein product [Vitis vinifera]
VIT_08s0007g08020	-1.28059	4.23e-07	--	PREDICTED: uncharacterized protein LOC100255628 isoform 1 [Vitis vinifera]
VIT_18s0041g00090	-1.75533	2.09e-16	Metal tolerance protein 10 GN=MTP10 OS=Arabidopsis thaliana (Mouse-ear cress) PE=2 SV=1	unnamed protein product [Vitis vinifera]
VIT_04s0008g05620	1.00421	1.95e-07	Adenine phosphoribosyltransferase 2 GN=APT2 OS=Arabidopsis thaliana (Mouse-ear cress) PE=2 SV=1	PREDICTED: adenine phosphoribosyltransferase 2 [Vitis vinifera]
VIT_16s0148g00320	1.97507	6.4e-35	Probable receptor-like protein kinase At5g39020 (Precursor) GN=At5g39020 OS=Arabidopsis thaliana (Mouse-ear cress) PE=2 SV=1	PREDICTED: probable receptor-like protein kinase At1g67000-like [Vitis vinifera]
VIT_01s0011g01850	-1.29634	1.07e-16	Cytochrome c6, chloroplastic (Precursor) GN=petJ OS=Arabidopsis thaliana (Mouse-ear cress) PE=1 SV=1	PREDICTED: cytochrome c6, chloroplastic isoform 2 [Vitis vinifera]
VIT_02s0025g02920	1.8903	4.38e-15	Caffeic acid 3-O-methyltransferase GN=COMT1 OS=Rosa chinensis (China rose) PE=2 SV=1	unnamed protein product [Vitis vinifera]
VIT_16s0100g00830	2.27606	3.71e-50	Stilbene synthase 5 OS=Vitis vinifera (Grape) PE=3 SV=1	PREDICTED: stilbene synthase 5-like [Vitis vinifera]
VIT_08s0007g06170	-2.36615	4.47e-126	C2 and GRAM domain-containing protein At1g03370 GN=At1g03370 OS=Arabidopsis thaliana (Mouse-ear cress) PE=2 SV=4	PREDICTED: multiple C2 and transmembrane domain-containing protein 2 [Vitis vinifera]
VIT_01s0011g03490	-2.4383	5.46e-44	3-ketoacyl-CoA synthase 6 GN=T26J14.10 OS=Arabidopsis thaliana (Mouse-ear cress) PE=1 SV=1	PREDICTED: 3-ketoacyl-CoA synthase 6 [Vitis vinifera]
VIT_07s0031g00480	-1.95313	1.57e-22	Probable serine/threonine-protein kinase At1g01540 GN=At1g01540 OS=Arabidopsis thaliana (Mouse-ear cress) PE=1 SV=2	PREDICTED: probable serine/threonine-protein kinase At1g01540-like [Vitis vinifera]
VIT_18s0001g03470	-1.72635	0.00433812	Flavonol synthase/flavanone 3-hydroxylase GN=FLS OS=Citrus unshiu (Satsuma mandarin) PE=1 SV=1	PREDICTED: flavonol synthase/flavanone 3-hydroxylase [Vitis vinifera]
VIT_18s0089g00630	1.65239	1.22e-30	Receptor-like protein 12 (Precursor) GN=RLP12 OS=Arabidopsis thaliana (Mouse-ear cress) PE=2 SV=2	PREDICTED: LRR receptor-like serine/threonine-protein kinase GSO2-like [Vitis vinifera]
VIT_05s0049g01100	1.37281	1.88e-07	Probable glutathione S-transferase GN=HSP26-A OS=Glycine max (Soybean) PE=2 SV=1	PREDICTED: probable glutathione S-transferase [Vitis vinifera]
VIT_05s0049g00550	3.89115	1.16e-19	Early nodulin-75 (Precursor) GN=ENOD2B OS=Glycine max (Soybean) PE=2 SV=2	PREDICTED: uncharacterized protein LOC100240909 [Vitis vinifera]
VIT_11s0016g05460	-1.14729	7.25e-45	Protein WVD2-like 1 GN=WDL1 OS=Arabidopsis thaliana (Mouse-ear cress) PE=2 SV=1	unnamed protein product [Vitis vinifera]
VIT_00s0187g00360	-1.02965	1.03e-08	Early nodulin-like protein 1 (Precursor) GN=At2g25060 OS=Arabidopsis thaliana (Mouse-ear cress) PE=1 SV=2	PREDICTED: blue copper protein [Vitis vinifera]
VIT_10s0116g01180	-1.32052	5.29e-09	--	PREDICTED: uncharacterized protein LOC100250418 [Vitis vinifera]
VIT_00s0479g00020	-1.59265	2.24e-07	Transcription factor bHLH36 GN=MIO24.9 OS=Arabidopsis thaliana (Mouse-ear cress) PE=2 SV=1	PREDICTED: transcription factor bHLH36-like, partial [Vitis vinifera]
VIT_08s0040g01790	-1.51961	2.78e-05	Laccase-11 (Precursor) OS=Arabidopsis thaliana (Mouse-ear cress) PE=2 SV=1	PREDICTED: laccase-11-like [Vitis vinifera]
VIT_13s0067g02360	3.12655	1.55e-18	Peroxidase 4 (Precursor) OS=Vitis vinifera (Grape) PE=1 SV=1	PREDICTED: peroxidase 4 [Vitis vinifera]
VIT_07s0005g01890	-1.88472	5.83e-16	Patatin group M-2 (Precursor) OS=Solanum tuberosum (Potato) PE=2 SV=1	PREDICTED: patatin group A-3 [Vitis vinifera]
VIT_12s0057g01130	1.32442	2.14e-21	Disease resistance protein RPM1 GN=F17A9.20 OS=Arabidopsis thaliana (Mouse-ear cress) PE=1 SV=1	unnamed protein product [Vitis vinifera]
VIT_17s0000g00330	-1.14791	2.32e-09	Transcription factor ICE1 OS=Arabidopsis thaliana (Mouse-ear cress) PE=1 SV=1	PREDICTED: transcription factor ICE1-like [Vitis vinifera]
VIT_12s0059g01250	-2.53213	7.21e-60	Endoglucanase 11 (Precursor) GN=At2g32990 OS=Arabidopsis thaliana (Mouse-ear cress) PE=2 SV=1	PREDICTED: endoglucanase 11-like [Vitis vinifera]
VIT_01s0010g00790	-1.83744	3.1e-08	--	conserved hypothetical protein [Ricinus communis]
VIT_02s0025g03320	-4.82705	0	Cytochrome P450 86A2 OS=Arabidopsis thaliana (Mouse-ear cress) PE=2 SV=1	PREDICTED: cytochrome P450 86A2 [Vitis vinifera]
VIT_17s0000g03330	1.69639	1.78e-40	Probable receptor-like protein kinase At1g67000 (Precursor) GN=At1g67000 OS=Arabidopsis thaliana (Mouse-ear cress) PE=2 SV=2	PREDICTED: uncharacterized protein LOC100261246 [Vitis vinifera]
VIT_08s0058g00790	1.21428	6.33e-07	Short-chain dehydrogenase reductase 2a GN=T18N14.60 OS=Arabidopsis thaliana (Mouse-ear cress) PE=3 SV=1	PREDICTED: sex determination protein tasselseed-2-like [Vitis vinifera]
VIT_01s0026g00670	-1.50232	3.06e-07	--	PREDICTED: uncharacterized protein LOC100260319 [Vitis vinifera]
VIT_00s0701g00010	1.03775	3.76e-16	Probable LRR receptor-like serine/threonine-protein kinase At5g10290 (Precursor) GN=At5g10290 OS=Arabidopsis thaliana (Mouse-ear cress) PE=1 SV=1	unnamed protein product [Vitis vinifera]
VIT_18s0001g06580	-1.74056	1.13e-11	Blue copper protein (Precursor) OS=Pisum sativum (Garden pea) PE=2 SV=1	PREDICTED: blue copper protein-like [Vitis vinifera]
VIT_07s0031g00040	-1.35782	6.86e-14	UPF0481 protein At3g47200 GN=At3g47200 OS=Arabidopsis thaliana (Mouse-ear cress) PE=1 SV=1	PREDICTED: UPF0481 protein At3g47200-like [Vitis vinifera]
VIT_00s0444g00010	2.46812	2.33e-07	Laccase-15 (Precursor) GN=MDN11.18 OS=Arabidopsis thaliana (Mouse-ear cress) PE=1 SV=1	PREDICTED: laccase-14-like [Vitis vinifera]
VIT_13s0073g00520	-1.43138	0.000525818	Uncharacterized protein At5g39865 GN=At5g39865 OS=Arabidopsis thaliana (Mouse-ear cress) PE=1 SV=1	PREDICTED: uncharacterized protein At5g39865-like [Vitis vinifera]
VIT_08s0007g04380	-1.95381	1e-24	Polyadenylate-binding protein 7 GN=PAB7 OS=Arabidopsis thaliana (Mouse-ear cress) PE=2 SV=1	PREDICTED: probable polyadenylate-binding protein At2g36660 [Vitis vinifera]
VIT_15s0021g01690	-1.17156	0.000524266	--	unnamed protein product [Vitis vinifera]
VIT_13s0067g01770	-1.7535	1.42e-11	--	PREDICTED: trans-2,3-enoyl-CoA reductase [Vitis vinifera]
VIT_01s0011g00400	1.26493	1.06e-17	Probable glycine-rich RNA-binding protein 1 GN=F16F14.24 OS=Arabidopsis thaliana (Mouse-ear cress) PE=2 SV=2	unnamed protein product [Vitis vinifera]
VIT_18s0122g01250	-1.97659	4.58e-24	--	unnamed protein product [Vitis vinifera]
VIT_01s0026g00620	-4.09456	1.3e-14	Snakin-2 (Precursor) GN=SN2 OS=Solanum tuberosum (Potato) PE=1 SV=1	PREDICTED: gibberellin-regulated protein 14 [Vitis vinifera]
VIT_09s0002g03120	1.17695	5.44e-05	Senescence-induced receptor-like serine/threonine-protein kinase (Precursor) GN=T20K24.21 OS=Arabidopsis thaliana (Mouse-ear cress) PE=2 SV=1	PREDICTED: putative leucine-rich repeat receptor-like protein kinase At2g19210-like [Vitis vinifera]
VIT_00s0371g00100	-1.1141	0.000688316	Probable mannitol dehydrogenase GN=CAD OS=Fragaria ananassa (Strawberry) PE=1 SV=1	PREDICTED: probable mannitol dehydrogenase-like [Vitis vinifera]
VIT_14s0066g01970	2.26513	2.77e-22	Metalloendoproteinase 1 (Precursor) OS=Glycine max (Soybean) PE=1 SV=2	PREDICTED: metalloendoproteinase 1-like [Vitis vinifera]
VIT_08s0007g05860	-2.21513	7.35e-161	Protein GAST1 (Precursor) GN=GAST1 OS=Solanum lycopersicum (Tomato) PE=2 SV=1	PREDICTED: protein GAST1-like [Vitis vinifera]
VIT_10s0003g04770	1.29828	0.000149234	LRR receptor-like serine/threonine-protein kinase FLS2 (Precursor) GN=FLS2 OS=Arabidopsis thaliana (Mouse-ear cress) PE=1 SV=1	unnamed protein product [Vitis vinifera]
VIT_02s0025g01950	3.67949	6.97e-17	Cellulose synthase-like protein G3 OS=Arabidopsis thaliana (Mouse-ear cress) PE=2 SV=2	unnamed protein product [Vitis vinifera]
VIT_19s0090g00900	-1.57969	6.08e-10	Classical arabinogalactan protein 9 (Precursor) GN=AGP9 OS=Arabidopsis thaliana (Mouse-ear cress) PE=1 SV=2	PREDICTED: ferric-chelate reductase 1 [Vitis vinifera]
VIT_10s0116g01610	-3.5464	2.07e-70	L-ascorbate oxidase homolog (Precursor) GN=Bp10 OS=Brassica napus (Rape) PE=2 SV=1	PREDICTED: L-ascorbate oxidase homolog [Vitis vinifera]
VIT_05s0077g01530	3.61412	1.2e-26	Major allergen Pru av 1 GN=PRUA1 OS=Prunus avium (Cherry) PE=1 SV=1	PREDICTED: major allergen Pru ar 1 [Vitis vinifera]
VIT_02s0012g01140	-1.74546	6.65e-29	Probable serine/threonine-protein kinase At4g35230 GN=At4g35230 OS=Arabidopsis thaliana (Mouse-ear cress) PE=1 SV=1	PREDICTED: probable serine/threonine-protein kinase At4g35230 [Vitis vinifera]
VIT_14s0030g00650	1.28347	2.03e-12	Shikimate dehydrogenase (Precursor) GN=EMB3004 OS=Arabidopsis thaliana (Mouse-ear cress) PE=1 SV=1	unnamed protein product [Vitis vinifera]
VIT_04s0008g01910	-2.30469	1.06e-61	--	PREDICTED: uncharacterized protein LOC100257849 [Vitis vinifera]
VIT_14s0083g00250	3.9192	1.77e-59	--	PREDICTED: uncharacterized protein LOC100853032 [Vitis vinifera]
VIT_06s0004g06730	-2.31911	2.29e-08	Temperature-sensitive omega-3 fatty acid desaturase, chloroplastic (Precursor) GN=FAD8 OS=Arabidopsis thaliana (Mouse-ear cress) PE=2 SV=1	PREDICTED: temperature-sensitive omega-3 fatty acid desaturase, chloroplastic-like [Vitis vinifera]
VIT_06s0004g03350	1.77112	8.96e-09	LOB domain-containing protein 11 GN=T17D12.6 OS=Arabidopsis thaliana (Mouse-ear cress) PE=2 SV=2	unnamed protein product [Vitis vinifera]
VIT_16s0050g01530	2.06502	5e-56	Receptor-like protein 12 (Precursor) GN=RLP12 OS=Arabidopsis thaliana (Mouse-ear cress) PE=2 SV=2	PREDICTED: receptor-like protein 12-like [Vitis vinifera]
VIT_17s0000g01280	1.10694	0.000224058	Probable WRKY transcription factor 75 GN=WRKY75 OS=Arabidopsis thaliana (Mouse-ear cress) PE=2 SV=1	WRKY-type DNA binding protein 1 [Vitis vinifera]
VIT_18s0001g15230	2.89609	8.78e-40	--	PREDICTED: uncharacterized protein LOC100255793 [Vitis vinifera]
VIT_03s0038g00740	-1.13684	5.08e-25	--	PREDICTED: epimerase family protein slr1223 [Vitis vinifera]
VIT_09s0002g06900	3.31681	1.6e-52	Cucumber peeling cupredoxin OS=Cucumis sativus (Cucumber) PE=1 SV=3	PREDICTED: uncharacterized protein LOC100250809 [Vitis vinifera]
VIT_16s0013g02150	1.0992	0.00530373	--	unnamed protein product [Vitis vinifera]
VIT_17s0000g00940	1.27079	3.86e-08	Putative F-box protein At1g46984 GN=At1g46984 OS=Arabidopsis thaliana (Mouse-ear cress) PE=4 SV=1	unnamed protein product [Vitis vinifera]
VIT_16s0148g00160	2.03316	8.67e-29	Probable receptor-like protein kinase At5g39020 (Precursor) GN=At5g39020 OS=Arabidopsis thaliana (Mouse-ear cress) PE=2 SV=1	PREDICTED: probable receptor-like protein kinase At5g39020-like [Vitis vinifera]
VIT_01s0011g05910	1.4882	1.47e-25	Probable S-adenosylmethionine-dependent methyltransferase At5g37990 GN=At5g37990 OS=Arabidopsis thaliana (Mouse-ear cress) PE=2 SV=2	unnamed protein product [Vitis vinifera]
VIT_13s0067g03640	-1.52261	2.2e-06	Putative disease resistance RPP13-like protein 1 GN=RPPL1 OS=Arabidopsis thaliana (Mouse-ear cress) PE=3 SV=1	PREDICTED: putative disease resistance protein At3g14460-like [Vitis vinifera]
VIT_09s0002g05930	-3.39375	4.48e-11	--	unnamed protein product [Vitis vinifera]
VIT_11s0016g04090	-1.0496	0.00264258	DNA mismatch repair protein MSH7 GN=MOB24.2 OS=Arabidopsis thaliana (Mouse-ear cress) PE=1 SV=1	unnamed protein product [Vitis vinifera]
VIT_15s0048g02970	-1.32673	2.19e-08	Vegetative cell wall protein gp1 (Precursor) GN=GP1 OS=Chlamydomonas reinhardtii (Chlamydomonas smithii) PE=2 SV=1	unnamed protein product [Vitis vinifera]
VIT_00s0347g00040	-2.54981	1.16e-21	Calcium-binding protein PBP1 GN=F24B18.11 OS=Arabidopsis thaliana (Mouse-ear cress) PE=1 SV=1	PREDICTED: calcium-binding protein PBP1 [Vitis vinifera]
VIT_15s0048g02880	-2.12141	2.9e-08	Uncharacterized membrane protein At1g16860 GN=At1g16860 OS=Arabidopsis thaliana (Mouse-ear cress) PE=1 SV=1	unnamed protein product [Vitis vinifera]
VIT_14s0066g02670	2.88781	6.26e-111	Probable LRR receptor-like serine/threonine-protein kinase At4g08850 (Precursor) GN=At4g08850 OS=Arabidopsis thaliana (Mouse-ear cress) PE=1 SV=3	PREDICTED: probable LRR receptor-like serine/threonine-protein kinase At4g08850-like [Vitis vinifera]
VIT_07s0104g00410	-1.16699	9.52e-90	Endo-1,3;1,4-beta-D-glucanase (Precursor) OS=Zea mays (Maize) PE=1 SV=1	PREDICTED: endo-1,3;1,4-beta-D-glucanase [Vitis vinifera]
VIT_01s0011g01970	-1.03824	1.33e-10	Pentatricopeptide repeat-containing protein At2g35130 GN=At2g35130 OS=Arabidopsis thaliana (Mouse-ear cress) PE=2 SV=1	unnamed protein product [Vitis vinifera]
VIT_06s0004g05080	-1.22306	4.01e-16	E3 ubiquitin-protein ligase SDIR1 GN=SDIR1 OS=Arabidopsis thaliana (Mouse-ear cress) PE=1 SV=1	PREDICTED: E3 ubiquitin-protein ligase SDIR1 [Vitis vinifera]
VIT_01s0026g00910	1.03695	0.00041706	--	PREDICTED: uncharacterized protein LOC100262187 [Vitis vinifera]
VIT_04s0023g03600	-1.42971	1.42e-06	Thiosulfate sulfurtransferase 18 GN=STR18 OS=Arabidopsis thaliana (Mouse-ear cress) PE=1 SV=1	PREDICTED: thiosulfate sulfurtransferase, chloroplastic [Vitis vinifera]
VIT_18s0001g13980	-1.39478	4.38e-05	Indole-3-acetic acid-induced protein ARG7 GN=ARG7 OS=Vigna radiata var. radiata (Mung bean) PE=2 SV=1	PREDICTED: indole-3-acetic acid-induced protein ARG7 [Vitis vinifera]
VIT_19s0015g01120	-2.26879	1.19e-170	Probable LRR receptor-like serine/threonine-protein kinase At4g26540 (Precursor) GN=At4g26540 OS=Arabidopsis thaliana (Mouse-ear cress) PE=1 SV=1	unnamed protein product [Vitis vinifera]
VIT_01s0137g00750	-1.48595	5.07e-05	Probable protein phosphatase 2C 14 GN=At1g67820 OS=Arabidopsis thaliana (Mouse-ear cress) PE=2 SV=2	PREDICTED: probable protein phosphatase 2C 14 [Vitis vinifera]
VIT_12s0134g00500	-2.57127	1.87e-23	Putative cyclin-D6-1 GN=CYCD6-1 OS=Arabidopsis thaliana (Mouse-ear cress) PE=3 SV=1	PREDICTED: putative cyclin-D6-1 [Vitis vinifera]
VIT_05s0124g00140	-1.31624	0.000744993	--	unnamed protein product [Vitis vinifera]
VIT_11s0103g00210	-1.7715	1.28e-11	F-box protein At5g07610 GN=At5g07610 OS=Arabidopsis thaliana (Mouse-ear cress) PE=2 SV=1	PREDICTED: F-box protein At5g07610 [Vitis vinifera]
VIT_18s0001g02100	1.12552	1e-05	--	predicted protein [Populus trichocarpa]
VIT_09s0054g01690	-1.7519	8.77e-61	Rho GTPase-activating protein 7 GN=ROPGAP7 OS=Arabidopsis thaliana (Mouse-ear cress) PE=2 SV=1	unnamed protein product [Vitis vinifera]
VIT_08s0007g02600	-1.0479	1.49e-06	--	hypothetical protein VITISV_012166 [Vitis vinifera]
VIT_05s0049g00060	-1.77669	1.42e-11	Mitogen-activated protein kinase kinase kinase 3 GN=ANP3 OS=Arabidopsis thaliana (Mouse-ear cress) PE=1 SV=1	PREDICTED: serine/threonine-protein kinase fray2-like [Vitis vinifera]
VIT_03s0091g00160	1.80201	5.67e-17	--	PREDICTED: uncharacterized protein LOC100254416 [Vitis vinifera]
VIT_18s0075g00620	5.90271	9.6e-37	Laccase-14 (Precursor) GN=LAC14 OS=Arabidopsis thaliana (Mouse-ear cress) PE=2 SV=1	PREDICTED: putative laccase-9 [Vitis vinifera]
VIT_14s0108g00890	1.02857	1.04e-32	Beta-1,3-galactosyltransferase 15 GN=T24P13.20 OS=Arabidopsis thaliana (Mouse-ear cress) PE=2 SV=1	unnamed protein product [Vitis vinifera]
VIT_11s0016g05540	1.3859	0.00418011	Blue copper protein (Precursor) GN=F5O24.120 OS=Arabidopsis thaliana (Mouse-ear cress) PE=1 SV=2	PREDICTED: uncharacterized protein LOC100268054 [Vitis vinifera]
VIT_17s0053g00740	-2.63502	1.14e-24	NAC domain-containing protein 74 OS=Oryza sativa subsp. japonica (Rice) PE=2 SV=1	unnamed protein product [Vitis vinifera]
VIT_00s0441g00020	-2.60243	6.57e-46	Squalene epoxidase 3 GN=SQE3 OS=Arabidopsis thaliana (Mouse-ear cress) PE=1 SV=1	PREDICTED: squalene monooxygenase-like [Vitis vinifera]
VIT_06s0080g00810	-1.31722	6.81e-08	Capsanthin/capsorubin synthase, chromoplast (Precursor) GN=CCS OS=Citrus sinensis (Sweet orange) PE=3 SV=1	PREDICTED: capsanthin/capsorubin synthase, chromoplast [Vitis vinifera]
VIT_07s0005g01940	-2.447	2.24e-20	Probable pectinesterase 53 (Precursor) GN=T29J13.150 OS=Arabidopsis thaliana (Mouse-ear cress) PE=2 SV=1	hypothetical protein VITISV_042494 [Vitis vinifera]
VIT_05s0020g04190	-1.06083	1e-18	Protein argonaute 10 GN=MQD19.17 OS=Arabidopsis thaliana (Mouse-ear cress) PE=2 SV=1	PREDICTED: protein argonaute 10-like [Vitis vinifera]
VIT_01s0011g00590	-1.93351	8.54e-129	Triose phosphate/phosphate translocator TPT, chloroplastic (Precursor) OS=Oryza sativa subsp. japonica (Rice) PE=2 SV=1	PREDICTED: triose phosphate/phosphate translocator, chloroplastic-like [Vitis vinifera]
VIT_09s0002g07570	3.54531	2.15e-23	Receptor-like protein 2 (Precursor) GN=RLP2 OS=Arabidopsis thaliana (Mouse-ear cress) PE=2 SV=1	PREDICTED: leucine-rich repeat receptor protein kinase EXS-like [Vitis vinifera]
VIT_19s0015g00620	-1.34043	1.63e-08	Probable L-type lectin-domain containing receptor kinase S.7 (Precursor) GN=LECRKS7 OS=Arabidopsis thaliana (Mouse-ear cress) PE=2 SV=1	PREDICTED: probable L-type lectin-domain containing receptor kinase S.7-like [Vitis vinifera]
VIT_17s0000g09400	-2.31428	3.34e-40	--	PREDICTED: uncharacterized protein LOC100243254 [Vitis vinifera]
VIT_18s0117g00550	2.97242	6.57e-12	Laccase-15 (Precursor) GN=MDN11.18 OS=Arabidopsis thaliana (Mouse-ear cress) PE=1 SV=1	PREDICTED: putative laccase-9 [Vitis vinifera]
VIT_04s0008g00370	2.32084	1.45e-242	Receptor-like protein kinase HSL1 (Precursor) GN=HSL1 OS=Arabidopsis thaliana (Mouse-ear cress) PE=2 SV=1	PREDICTED: receptor-like protein kinase HSL1-like [Vitis vinifera]
VIT_12s0059g01120	1.2087	0.00110546	Ribonuclease 3-like protein 3 OS=Oryza sativa subsp. japonica (Rice) PE=2 SV=1	PREDICTED: ribonuclease 3-like protein 3-like [Vitis vinifera]
VIT_15s0048g01170	-1.92895	2.39e-06	Subtilisin-like protease (Precursor) GN=K8K14.8 OS=Arabidopsis thaliana (Mouse-ear cress) PE=1 SV=1	unnamed protein product [Vitis vinifera]
VIT_08s0007g05520	-1.59199	9.3e-12	Pentatricopeptide repeat-containing protein At2g35030, mitochondrial (Precursor) GN=PCMP-E15 OS=Arabidopsis thaliana (Mouse-ear cress) PE=2 SV=1	PREDICTED: pentatricopeptide repeat-containing protein At2g35030, mitochondrial-like [Vitis vinifera]
VIT_13s0073g00150	-1.83677	2.02e-40	Chaperone protein ClpB1 OS=Oryza sativa subsp. japonica (Rice) PE=2 SV=1	hypothetical protein VITISV_031746 [Vitis vinifera]
VIT_14s0006g00180	-1.48059	4.07e-65	Aspartic proteinase PCS1 (Precursor) GN=T7H20.240 OS=Arabidopsis thaliana (Mouse-ear cress) PE=2 SV=1	PREDICTED: aspartic proteinase nepenthesin-2-like [Vitis vinifera]
VIT_00s0407g00050	2.03292	4.39e-18	Proline-rich receptor-like protein kinase PERK2 GN=PERK2 OS=Arabidopsis thaliana (Mouse-ear cress) PE=2 SV=3	PREDICTED: uncharacterized protein LOC100268048 [Vitis vinifera]
VIT_00s0386g00050	-2.21879	3.35e-175	Probable xyloglucan endotransglucosylase/hydrolase protein 7 (Precursor) GN=T28I19.80 OS=Arabidopsis thaliana (Mouse-ear cress) PE=2 SV=2	PREDICTED: probable xyloglucan endotransglucosylase/hydrolase protein 7-like [Vitis vinifera]
VIT_11s0037g00670	1.0612	0.000357927	Probable LRR receptor-like serine/threonine-protein kinase At4g08850 (Precursor) GN=At4g08850 OS=Arabidopsis thaliana (Mouse-ear cress) PE=1 SV=3	PREDICTED: probable LRR receptor-like serine/threonine-protein kinase At4g08850-like [Vitis vinifera]
VIT_11s0016g01660	1.92241	4.34e-08	Phenylalanine ammonia-lyase GN=PAL OS=Pinus taeda (Loblolly pine) PE=3 SV=1	unnamed protein product [Vitis vinifera]
VIT_08s0040g00960	3.24963	5.16e-14	Probable carboxylesterase 6 GN=CXE6 OS=Arabidopsis thaliana (Mouse-ear cress) PE=2 SV=1	PREDICTED: probable carboxylesterase 6 [Vitis vinifera]
VIT_06s0009g00580	-1.26478	8.02e-20	Probable receptor protein kinase TMK1 (Precursor) GN=TMK1 OS=Arabidopsis thaliana (Mouse-ear cress) PE=1 SV=1	PREDICTED: probable receptor protein kinase TMK1-like [Vitis vinifera]
VIT_16s0050g02230	1.23191	0.00637145	Acidic endochitinase (Precursor) GN=CHIT3 OS=Vitis vinifera (Grape) PE=2 SV=1	PREDICTED: acidic endochitinase-like [Vitis vinifera]
VIT_00s0304g00080	-1.02748	9.87e-27	Probable trehalose-phosphate phosphatase J GN=TPPJ OS=Arabidopsis thaliana (Mouse-ear cress) PE=1 SV=1	PREDICTED: trehalose-phosphate phosphatase [Vitis vinifera]
VIT_03s0088g00810	2.87067	3.18e-28	Basic form of pathogenesis-related protein 1 (Precursor) OS=Nicotiana tabacum (Common tobacco) PE=3 SV=1	PREDICTED: basic form of pathogenesis-related protein 1 [Vitis vinifera]
VIT_06s0009g02020	-1.76191	6.05e-119	Tubulin beta-4 chain OS=Oryza sativa subsp. japonica (Rice) PE=2 SV=1	PREDICTED: tubulin beta-4 chain [Vitis vinifera]
VIT_14s0066g02490	-2.26013	3.17e-07	Ubiquitin carboxyl-terminal hydrolase 20 GN=UBP20 OS=Arabidopsis thaliana (Mouse-ear cress) PE=2 SV=1	unnamed protein product [Vitis vinifera]
VIT_11s0016g01650	1.75777	1.07e-06	Ankyrin repeat-containing protein At2g01680 GN=At2g01680 OS=Arabidopsis thaliana (Mouse-ear cress) PE=1 SV=1	unnamed protein product [Vitis vinifera]
VIT_13s0019g05010	1.94882	9.5e-23	--	PREDICTED: uncharacterized protein LOC100246181 [Vitis vinifera]
VIT_00s0317g00150	1.34566	1.55e-09	Probable pectate lyase 4 (Precursor) GN=At1g30350 OS=Arabidopsis thaliana (Mouse-ear cress) PE=2 SV=1	PREDICTED: probable pectate lyase 4 [Vitis vinifera]
VIT_04s0008g01220	-3.66433	0	Probable leucine-rich repeat receptor-like protein kinase At1g68400 (Precursor) GN=At1g68400 OS=Arabidopsis thaliana (Mouse-ear cress) PE=2 SV=1	PREDICTED: probable leucine-rich repeat receptor-like protein kinase At1g68400-like [Vitis vinifera]
VIT_04s0044g00660	2.03754	4.56e-21	G-type lectin S-receptor-like serine/threonine-protein kinase RLK1 (Precursor) GN=RLK1 OS=Arabidopsis thaliana (Mouse-ear cress) PE=2 SV=2	PREDICTED: G-type lectin S-receptor-like serine/threonine-protein kinase RLK1-like [Vitis vinifera]
VIT_17s0000g01000	-1.88814	3.07e-16	Unknown protein DS12 from 2D-PAGE of leaf, chloroplastic (Precursor) OS=Oryza sativa subsp. japonica (Rice) PE=2 SV=2	PREDICTED: uncharacterized protein LOC100256112 [Vitis vinifera]
VIT_13s0074g00450	1.03574	1.04e-63	Transcriptional activator DEMETER GN=T32M21.160/T32M21.170/T32M21.180 OS=Arabidopsis thaliana (Mouse-ear cress) PE=1 SV=2	PREDICTED: transcriptional activator DEMETER-like [Vitis vinifera]
VIT_09s0002g03130	-3.76614	1.97e-44	Senescence-induced receptor-like serine/threonine-protein kinase (Precursor) GN=T20K24.21 OS=Arabidopsis thaliana (Mouse-ear cress) PE=2 SV=1	unnamed protein product [Vitis vinifera]
VIT_04s0044g00650	2.38184	2.4e-14	G-type lectin S-receptor-like serine/threonine-protein kinase RLK1 (Precursor) GN=RLK1 OS=Arabidopsis thaliana (Mouse-ear cress) PE=2 SV=2	PREDICTED: G-type lectin S-receptor-like serine/threonine-protein kinase RLK1-like [Vitis vinifera]
VIT_18s0122g00790	-2.18241	1.29e-77	Xylem cysteine proteinase 1 (Precursor) GN=XCP1 OS=Arabidopsis thaliana (Mouse-ear cress) PE=1 SV=1	PREDICTED: xylem cysteine proteinase 1-like [Vitis vinifera]
VIT_13s0019g01710	1.1713	7.92e-33	Scarecrow-like protein 14 GN=SCL14 OS=Arabidopsis thaliana (Mouse-ear cress) PE=2 SV=2	PREDICTED: scarecrow-like protein 14-like [Vitis vinifera]
VIT_03s0063g01480	-2.28516	3.86e-26	Cytochrome P450 82C4 GN=CYP82C4 OS=Arabidopsis thaliana (Mouse-ear cress) PE=2 SV=1	PREDICTED: cytochrome P450 82C4 [Vitis vinifera]
VIT_08s0007g00320	-3.26364	1.6e-19	--	unnamed protein product [Vitis vinifera]
VIT_12s0059g02310	-1.23367	2.26e-43	Homeobox-leucine zipper protein ROC2 GN=OSJNBb0060E08.16 OS=Oryza sativa subsp. japonica (Rice) PE=2 SV=1	unnamed protein product [Vitis vinifera]
VIT_13s0067g01450	-1.08196	2.06e-41	LOB domain-containing protein 21 OS=Arabidopsis thaliana (Mouse-ear cress) PE=2 SV=1	PREDICTED: LOB domain-containing protein 21 [Vitis vinifera]
VIT_13s0067g00870	1.0769	1.58e-17	Peptidyl-prolyl cis-trans isomerase CYP20-1 (Precursor) GN=MZN1.15 OS=Arabidopsis thaliana (Mouse-ear cress) PE=1 SV=1	PREDICTED: peptidyl-prolyl cis-trans isomerase CYP20-1 isoform 2 [Vitis vinifera]
VIT_00s0340g00040	-1.35473	6.43e-19	Beta-hexosaminidase 3 (Precursor) GN=F5I14.13 OS=Arabidopsis thaliana (Mouse-ear cress) PE=1 SV=1	unnamed protein product [Vitis vinifera]
VIT_13s0064g00430	-2.50963	1.69e-07	Cytosolic sulfotransferase 17 OS=Arabidopsis thaliana (Mouse-ear cress) PE=1 SV=1	hypothetical protein VITISV_022677 [Vitis vinifera]
VIT_00s0160g00090	1.14918	1.79e-05	Probable WRKY transcription factor 19 GN=WRKY19 OS=Arabidopsis thaliana (Mouse-ear cress) PE=2 SV=1	hypothetical protein VITISV_018322 [Vitis vinifera]
VIT_10s0116g01780	-1.32111	4.73e-85	Peroxidase 42 (Precursor) OS=Arabidopsis thaliana (Mouse-ear cress) PE=1 SV=2	PREDICTED: peroxidase 42 isoform 1 [Vitis vinifera]
VIT_08s0007g07820	-2.80463	4.46e-121	Probable inactive leucine-rich repeat receptor-like protein kinase At1g66830 (Precursor) GN=At1g66830 OS=Arabidopsis thaliana (Mouse-ear cress) PE=1 SV=1	PREDICTED: probable inactive leucine-rich repeat receptor-like protein kinase At1g66830-like [Vitis vinifera]
VIT_00s0220g00110	-1.93278	6.29e-43	Acetolactate synthase small subunit 2, chloroplastic (Precursor) GN=At2g31810 OS=Arabidopsis thaliana (Mouse-ear cress) PE=1 SV=1	PREDICTED: uncharacterized protein LOC100256605 [Vitis vinifera]
VIT_18s0001g02590	-2.11345	3.37e-08	Probable LRR receptor-like serine/threonine-protein kinase At1g34110 (Precursor) GN=At1g34110 OS=Arabidopsis thaliana (Mouse-ear cress) PE=2 SV=2	PREDICTED: probable LRR receptor-like serine/threonine-protein kinase At1g34110-like [Vitis vinifera]
VIT_16s0039g02840	2.71272	2.2e-08	--	unnamed protein product [Vitis vinifera]
VIT_00s2393g00010	1.02156	2.93e-25	GATA transcription factor 26 GN=GATA26 OS=Arabidopsis thaliana (Mouse-ear cress) PE=2 SV=1	PREDICTED: GATA transcription factor 26-like, partial [Vitis vinifera]
VIT_16s0050g00080	-1.25739	6.6e-211	Remorin OS=Solanum tuberosum (Potato) PE=1 SV=1	PREDICTED: remorin [Vitis vinifera]
VIT_09s0002g07710	2.89862	4.6e-66	LRR receptor-like serine/threonine-protein kinase GSO1 (Precursor) GN=GSO1 OS=Arabidopsis thaliana (Mouse-ear cress) PE=2 SV=1	PREDICTED: receptor-like protein 12-like [Vitis vinifera]
VIT_19s0085g00010	1.26914	1.62e-21	Auxin-induced protein X15 OS=Glycine max (Soybean) PE=2 SV=1	PREDICTED: uncharacterized protein LOC100258180 [Vitis vinifera]
VIT_17s0000g06300	1.39433	1.41e-23	--	PREDICTED: uncharacterized protein LOC100251924 [Vitis vinifera]
VIT_11s0037g00680	1.31124	7e-09	Probable LRR receptor-like serine/threonine-protein kinase At4g08850 (Precursor) GN=At4g08850 OS=Arabidopsis thaliana (Mouse-ear cress) PE=1 SV=3	unnamed protein product [Vitis vinifera]
VIT_14s0171g00100	-1.01379	7.68e-15	Blue copper protein (Precursor) OS=Pisum sativum (Garden pea) PE=2 SV=1	PREDICTED: blue copper protein [Vitis vinifera]
VIT_05s0049g00770	3.17947	6.95e-37	Early nodulin-75 (Precursor) GN=ENOD2B OS=Glycine max (Soybean) PE=2 SV=2	PREDICTED: proline-rich 33 kDa extensin-related protein-like [Vitis vinifera]
VIT_18s0001g02010	-1.40119	3.73e-08	--	hypothetical protein VITISV_017719 [Vitis vinifera]
VIT_08s0007g05610	-2.77313	1.72e-16	UPF0481 protein At3g47200 GN=At3g47200 OS=Arabidopsis thaliana (Mouse-ear cress) PE=1 SV=1	PREDICTED: putative UPF0481 protein At3g02645-like [Solanum lycopersicum]
VIT_16s0050g01590	-1.06178	0.000210232	UDP-glycosyltransferase 88A1 GN=UGT88A1 OS=Arabidopsis thaliana (Mouse-ear cress) PE=2 SV=1	PREDICTED: UDP-glycosyltransferase 88A1-like [Vitis vinifera]
VIT_07s0151g00220	-1.16912	0.00835906	Ankyrin repeat-containing protein At3g12360 GN=At3g12360 OS=Arabidopsis thaliana (Mouse-ear cress) PE=2 SV=1	PREDICTED: uncharacterized protein LOC100255529 [Vitis vinifera]
VIT_18s0001g13200	-2.96955	6.59e-32	Cytokinin dehydrogenase 5 (Precursor) GN=F1B16.2 OS=Arabidopsis thaliana (Mouse-ear cress) PE=2 SV=1	unnamed protein product [Vitis vinifera]
VIT_04s0044g00560	-1.7884	1.49e-17	Histone H3.2 GN=B34 OS=Nicotiana tabacum (Common tobacco) PE=1 SV=1	histone H3 [Arabidopsis thaliana]
VIT_15s0048g00340	-1.14487	8.72e-36	UDP-glucuronate 4-epimerase 3 GN=GAE3 OS=Arabidopsis thaliana (Mouse-ear cress) PE=2 SV=1	PREDICTED: UDP-glucuronate 4-epimerase 3-like [Vitis vinifera]
VIT_00s0220g00180	-1.16062	8.05e-19	Beta-hexosaminidase 3 (Precursor) GN=F5I14.13 OS=Arabidopsis thaliana (Mouse-ear cress) PE=1 SV=1	PREDICTED: beta-hexosaminidase subunit B2-like, partial [Vitis vinifera]
VIT_19s0090g01230	-1.74273	6.53e-79	65-kDa microtubule-associated protein 1 GN=MAP65-1 OS=Arabidopsis thaliana (Mouse-ear cress) PE=1 SV=1	PREDICTED: LOW QUALITY PROTEIN: 65-kDa microtubule-associated protein 1-like [Vitis vinifera]
VIT_16s0148g00060	1.91217	1.63e-154	Probable receptor-like protein kinase At5g39020 (Precursor) GN=At5g39020 OS=Arabidopsis thaliana (Mouse-ear cress) PE=2 SV=1	PREDICTED: probable receptor-like protein kinase At5g39020-like [Vitis vinifera]
VIT_19s0014g04280	1.08097	2.02e-19	G-type lectin S-receptor-like serine/threonine-protein kinase At4g27290 (Precursor) GN=At4g27290 OS=Arabidopsis thaliana (Mouse-ear cress) PE=3 SV=4	PREDICTED: uncharacterized protein LOC100246941 [Vitis vinifera]
VIT_01s0127g00890	-1.75689	1.03e-05	Inactive protein kinase SELMODRAFT_444075 GN=SELMODRAFT_444075 OS=Selaginella moellendorffii (Spikemoss) PE=2 SV=1	unnamed protein product [Vitis vinifera]
VIT_12s0142g00240	-5.0035	1.92e-30	Protodermal factor 1 (Precursor) GN=PDF1 OS=Arabidopsis thaliana (Mouse-ear cress) PE=2 SV=1	PREDICTED: uncharacterized protein LOC100259123 [Vitis vinifera]
VIT_18s0001g11970	-1.04649	2.54e-28	--	PREDICTED: uncharacterized protein LOC100247103 isoform 1 [Vitis vinifera]
VIT_04s0008g06800	1.05059	4.07e-42	Enhancer of rudimentary homolog GN=At5g10810 OS=Arabidopsis thaliana (Mouse-ear cress) PE=2 SV=1	PREDICTED: enhancer of rudimentary homolog [Vitis vinifera]
VIT_01s0011g03500	-1.211	1.9e-05	Homocysteine S-methyltransferase 1 GN=HMT1 OS=Brassica oleracea var. italica (Broccoli) PE=1 SV=1	PREDICTED: homocysteine S-methyltransferase 1 [Vitis vinifera]
VIT_04s0008g03940	-2.07378	4.93e-14	BURP domain-containing protein 2 (Precursor) OS=Oryza sativa subsp. japonica (Rice) PE=2 SV=1	unnamed protein product [Vitis vinifera]
VIT_13s0084g00840	1.08101	5.24e-05	--	unnamed protein product [Vitis vinifera]
VIT_16s0039g01870	1.41029	7.7e-06	G-type lectin S-receptor-like serine/threonine-protein kinase At1g34300 (Precursor) GN=At1g34300 OS=Arabidopsis thaliana (Mouse-ear cress) PE=1 SV=1	PREDICTED: G-type lectin S-receptor-like serine/threonine-protein kinase At1g34300-like [Vitis vinifera]
VIT_07s0031g01710	1.78672	6.89e-109	Probable WRKY transcription factor 51 GN=WRKY51 OS=Arabidopsis thaliana (Mouse-ear cress) PE=2 SV=1	unnamed protein product [Vitis vinifera]
VIT_17s0000g07370	1.16463	3.59e-36	--	PREDICTED: uncharacterized protein LOC100253457 [Vitis vinifera]
VIT_07s0031g02550	-1.32594	1.44e-14	ABC transporter G family member 5 GN=T10F5.15 OS=Arabidopsis thaliana (Mouse-ear cress) PE=2 SV=1	PREDICTED: ABC transporter G family member 5 isoform 1 [Vitis vinifera]
VIT_07s0031g00020	-3.2918	2.47e-18	Formin-like protein 6 OS=Oryza sativa subsp. japonica (Rice) PE=2 SV=2	PREDICTED: putative tyrosine-protein phosphatase TPTE-like [Vitis vinifera]
VIT_12s0059g02280	1.7416	4.77e-154	Ras-related protein RABH1b GN=F16B22.10 OS=Arabidopsis thaliana (Mouse-ear cress) PE=1 SV=1	PREDICTED: septum-promoting GTP-binding protein 1-like [Vitis vinifera]
VIT_08s0058g00060	2.28882	2.88e-34	Receptor-like protein 12 (Precursor) GN=RLP12 OS=Arabidopsis thaliana (Mouse-ear cress) PE=2 SV=2	unnamed protein product [Vitis vinifera]
VIT_15s0046g03090	1.60456	3.11e-122	--	hypothetical protein VITISV_012498 [Vitis vinifera]
VIT_08s0007g02790	-1.11369	1.52e-17	Uncharacterized protein At5g41620 GN=At5g41620 OS=Arabidopsis thaliana (Mouse-ear cress) PE=1 SV=2	PREDICTED: uncharacterized protein At5g41620-like [Vitis vinifera]
VIT_12s0034g01890	3.01117	1.9e-07	Glutelin type-A 3 basic chain (Precursor) GN=OSJNBa0083F15.19 OS=Oryza sativa subsp. japonica (Rice) PE=2 SV=2	PREDICTED: 11S globulin seed storage protein 2 [Vitis vinifera]
VIT_12s0059g01080	1.05785	6.73e-10	--	PREDICTED: uncharacterized membrane protein yuiD [Vitis vinifera]
VIT_00s0445g00040	-1.13854	7.51e-07	--	PREDICTED: uncharacterized protein LOC100241762 [Vitis vinifera]
VIT_00s2365g00010	1.27417	0.00100626	--	PREDICTED: uncharacterized protein LOC100248236 [Vitis vinifera]
VIT_03s0017g01410	1.98531	1.72e-42	CYSTM1 family protein A GN=At2g41420 OS=Arabidopsis thaliana (Mouse-ear cress) PE=3 SV=1	PREDICTED: uncharacterized protein LOC100259788 [Vitis vinifera]
VIT_08s0007g04480	-1.24851	0.00406594	Probable pectinesterase 15 (Precursor) GN=F13K3.11 OS=Arabidopsis thaliana (Mouse-ear cress) PE=2 SV=1	unnamed protein product [Vitis vinifera]
VIT_18s0001g11860	1.05473	2.41e-39	Probable galacturonosyltransferase-like 1 GN=F18O14.2 OS=Arabidopsis thaliana (Mouse-ear cress) PE=2 SV=1	PREDICTED: probable galacturonosyltransferase-like 1-like [Vitis vinifera]
VIT_15s0048g02720	-1.00577	4.21e-27	3-ketoacyl-CoA synthase 1 GN=T25K16.11 OS=Arabidopsis thaliana (Mouse-ear cress) PE=2 SV=1	PREDICTED: 3-ketoacyl-CoA synthase 1-like [Vitis vinifera]
VIT_03s0038g04570	-1.45959	2.12e-110	Glucose-1-phosphate adenylyltransferase large subunit 1 (Fragment) GN=AGPS1 OS=Solanum tuberosum (Potato) PE=2 SV=1	PREDICTED: glucose-1-phosphate adenylyltransferase large subunit 1 [Vitis vinifera]
VIT_06s0009g02590	1.17127	0.0323465	Pectinesterase 2 (Precursor) GN=PECS-2.1 OS=Citrus sinensis (Sweet orange) PE=2 SV=1	PREDICTED: pectinesterase 2 [Vitis vinifera]
VIT_11s0016g04220	-1.31863	4.12e-17	Copper transport protein ATX1 GN=ATX1 OS=Arabidopsis thaliana (Mouse-ear cress) PE=1 SV=1	PREDICTED: uncharacterized protein LOC100244080 [Vitis vinifera]
VIT_16s0050g01930	2.51699	3.08e-67	G-type lectin S-receptor-like serine/threonine-protein kinase At5g24080 (Precursor) GN=At5g24080 OS=Arabidopsis thaliana (Mouse-ear cress) PE=2 SV=1	unnamed protein product [Vitis vinifera]
VIT_16s0039g00010	-1.05261	1.92e-61	ABC transporter G family member 11 GN=At1g17840 OS=Arabidopsis thaliana (Mouse-ear cress) PE=1 SV=1	PREDICTED: ABC transporter G family member 11 [Vitis vinifera]
VIT_08s0007g06160	5.14766	6.84e-26	Transcription factor HBP-1b(c1) (Fragment) OS=Triticum aestivum (Wheat) PE=1 SV=2	PREDICTED: transcription factor HBP-1b(c1)-like [Vitis vinifera]
VIT_09s0070g00480	-2.5458	1.3e-34	Leucine-rich repeat extensin-like protein 2 (Precursor) GN=LRX2 OS=Arabidopsis thaliana (Mouse-ear cress) PE=1 SV=1	PREDICTED: leucine-rich repeat extensin-like protein 2-like [Vitis vinifera]
VIT_19s0014g00100	-1.56382	1.2e-45	Fatty-acid-binding protein 3 GN=FAP3 OS=Arabidopsis thaliana (Mouse-ear cress) PE=1 SV=1	PREDICTED: chalcone--flavonone isomerase-like [Vitis vinifera]
VIT_00s0357g00100	-1.01695	5.48e-61	Pollen-specific protein C13 (Precursor) GN=MGS1 OS=Zea mays (Maize) PE=2 SV=1	PREDICTED: pollen-specific protein C13 isoform 1 [Vitis vinifera]
VIT_05s0077g01860	-1.55732	2.38e-10	Ethylene-responsive transcription factor RAP2-3 OS=Arabidopsis thaliana (Mouse-ear cress) PE=1 SV=2	PREDICTED: ethylene-responsive transcription factor RAP2-3 [Vitis vinifera]
VIT_14s0068g01200	-1.35432	2.32e-85	Transcription factor ICE1 OS=Arabidopsis thaliana (Mouse-ear cress) PE=1 SV=1	PREDICTED: transcription factor ICE1 isoform 1 [Vitis vinifera]
VIT_00s0203g00120	1.65911	3.19e-45	Growth-regulating factor 6 OS=Oryza sativa subsp. japonica (Rice) PE=2 SV=2	unnamed protein product [Vitis vinifera]
VIT_19s0093g00060	1.573	5.71e-08	Exopolygalacturonase (Fragment) OS=Oenothera organensis (Evening primrose) PE=2 SV=1	unnamed protein product [Vitis vinifera]
VIT_08s0040g00480	-1.97093	1.85e-16	--	PREDICTED: uncharacterized protein LOC100249911 [Vitis vinifera]
VIT_05s0077g01680	1.15793	0.0087239	Major allergen Pru ar 1 OS=Prunus armeniaca (Apricot) PE=1 SV=1	PREDICTED: major allergen Pru ar 1 [Vitis vinifera]
VIT_08s0040g01930	-1.48269	3.15e-05	Putative serine/threonine-protein kinase (Fragment) OS=Helianthus annuus (Common sunflower) PE=1 SV=1	PREDICTED: putative serine/threonine-protein kinase [Vitis vinifera]
VIT_04s0008g05170	-1.02233	0.00409948	UPF0481 protein At3g47200 GN=At3g47200 OS=Arabidopsis thaliana (Mouse-ear cress) PE=1 SV=1	unnamed protein product [Vitis vinifera]
VIT_16s0100g00620	-1.80345	4.76e-09	Protein IQ-DOMAIN 14 GN=IQD14 OS=Arabidopsis thaliana (Mouse-ear cress) PE=1 SV=1	unnamed protein product [Vitis vinifera]
VIT_02s0236g00120	1.43792	4.01e-06	--	PREDICTED: uncharacterized protein LOC100248732 [Vitis vinifera]
VIT_16s0148g00280	1.91214	1.31e-64	Probable receptor-like protein kinase At5g39020 (Precursor) GN=At5g39020 OS=Arabidopsis thaliana (Mouse-ear cress) PE=2 SV=1	PREDICTED: probable receptor-like protein kinase At5g39020-like [Vitis vinifera]
VIT_08s0040g03100	1.23812	4.93e-66	Glutathione S-transferase L3 GN=GSTL3 OS=Arabidopsis thaliana (Mouse-ear cress) PE=2 SV=1	unnamed protein product [Vitis vinifera]
VIT_08s0040g00850	-1.14709	2.46e-28	PsbP domain-containing protein 6, chloroplastic (Precursor) GN=PPD6 OS=Arabidopsis thaliana (Mouse-ear cress) PE=1 SV=1	PREDICTED: psbP domain-containing protein 6, chloroplastic [Vitis vinifera]
VIT_06s0061g00100	1.41506	1.42e-06	Glucan endo-1,3-beta-glucosidase (Precursor) GN=VIT_06s0061g00120 OS=Vitis vinifera (Grape) PE=1 SV=2	PREDICTED: lichenase-like [Vitis vinifera]
VIT_14s0219g00230	2.42826	1.9e-70	Pectate lyase (Precursor) OS=Zinnia violacea (Garden zinnia) PE=1 SV=1	pectate lyase precursor [Vitis vinifera]
VIT_16s0039g01450	-1.2496	6.3e-06	Growth-regulating factor 4 OS=Oryza sativa subsp. japonica (Rice) PE=2 SV=1	PREDICTED: uncharacterized protein LOC100259737 [Vitis vinifera]
VIT_07s0151g00190	-3.4559	2.87e-57	Chlorophyllase-1 GN=F6F9.28 OS=Arabidopsis thaliana (Mouse-ear cress) PE=1 SV=1	PREDICTED: chlorophyllase-1-like [Vitis vinifera]
VIT_07s0104g00850	1.15326	2.11e-06	Receptor-like cytosolic serine/threonine-protein kinase RBK2 GN=RBK2 OS=Arabidopsis thaliana (Mouse-ear cress) PE=1 SV=1	unnamed protein product [Vitis vinifera]
VIT_02s0025g04280	1.30355	3.05e-47	Thaumatin-like protein (Precursor) GN=tlp OS=Actinidia deliciosa (Kiwi) PE=1 SV=2	PREDICTED: thaumatin-like protein [Vitis vinifera]
VIT_15s0048g01130	-1.26067	1.32e-15	Subtilisin-like protease (Precursor) GN=K8K14.8 OS=Arabidopsis thaliana (Mouse-ear cress) PE=1 SV=1	PREDICTED: subtilisin-like protease-like [Vitis vinifera]
VIT_08s0058g01030	-1.01899	7.38e-23	--	unnamed protein product [Vitis vinifera]
VIT_15s0048g01080	1.06175	0.00288498	--	PREDICTED: uncharacterized protein LOC100252258 [Vitis vinifera]
VIT_10s0003g03400	-1.44736	2.09e-10	--	PREDICTED: uncharacterized protein LOC100267568 [Vitis vinifera]
VIT_08s0007g06030	1.66381	8.93e-28	Glucan endo-1,3-beta-glucosidase, basic isoform (Precursor) GN=GNS1 OS=Prunus persica (Peach) PE=3 SV=1	PREDICTED: glucan endo-1,3-beta-glucosidase, basic isoform-like [Vitis vinifera]
VIT_12s0028g02530	1.12551	1.94e-21	E3 ubiquitin-protein ligase ATL41 GN=ATL41 OS=Arabidopsis thaliana (Mouse-ear cress) PE=1 SV=1	PREDICTED: E3 ubiquitin-protein ligase ATL41-like [Vitis vinifera]
VIT_00s0540g00040	1.44112	3.79e-06	Cysteine-rich receptor-like protein kinase 10 (Precursor) GN=F21P8.70 OS=Arabidopsis thaliana (Mouse-ear cress) PE=1 SV=3	unnamed protein product [Vitis vinifera]
VIT_12s0055g01140	-1.66827	9.09e-12	Non-specific lipid-transfer protein-like protein At5g64080 (Precursor) GN=At5g64080 OS=Arabidopsis thaliana (Mouse-ear cress) PE=1 SV=1	unnamed protein product [Vitis vinifera]
VIT_02s0033g00770	3.43417	1.7e-27	Bifunctional nitrilase/nitrile hydratase NIT4B GN=NIT4B OS=Nicotiana tabacum (Common tobacco) PE=2 SV=1	PREDICTED: bifunctional nitrilase/nitrile hydratase NIT4B [Vitis vinifera]
VIT_18s0075g00780	4.14143	5.12e-15	Laccase-14 (Precursor) GN=LAC14 OS=Arabidopsis thaliana (Mouse-ear cress) PE=2 SV=1	PREDICTED: putative laccase-9-like [Vitis vinifera]
VIT_06s0004g02880	-2.57154	3.84e-28	Probable leucine-rich repeat receptor-like protein kinase At5g49770 (Precursor) GN=At5g49770 OS=Arabidopsis thaliana (Mouse-ear cress) PE=2 SV=1	unnamed protein product [Vitis vinifera]
VIT_18s0001g11490	2.08096	2.76e-25	Cytochrome P450 82A3 GN=CYP82A3 OS=Glycine max (Soybean) PE=2 SV=1	PREDICTED: cytochrome P450 82A3-like [Vitis vinifera]
VIT_03s0088g00490	-1.10985	0.000256803	Protein ycf2 (Fragment) GN=ycf2 OS=Oenothera picensis (Evening primrose) PE=3 SV=1	hypothetical protein VITISV_025472 [Vitis vinifera]
VIT_01s0011g05820	-1.34616	9.09e-12	--	PREDICTED: uncharacterized protein LOC100255936 [Vitis vinifera]
VIT_15s0048g03000	-2.00374	4.61e-17	Ras-related protein RABA3 GN=RABA3 OS=Arabidopsis thaliana (Mouse-ear cress) PE=2 SV=1	unnamed protein product [Vitis vinifera]
VIT_10s0003g03430	-2.00749	1.57e-08	--	unnamed protein product [Vitis vinifera]
VIT_08s0007g00760	-1.91042	9.67e-14	Thaumatin-like protein (Precursor) OS=Oryza sativa subsp. japonica (Rice) PE=2 SV=1	PREDICTED: thaumatin-like protein-like [Vitis vinifera]
VIT_18s0001g09920	-5.44257	3.84e-125	Cyclin-D3-1 GN=F28A23.80 OS=Arabidopsis thaliana (Mouse-ear cress) PE=1 SV=3	PREDICTED: cyclin-D3-1 [Vitis vinifera]
VIT_06s0004g01400	1.26495	1.43e-28	G-type lectin S-receptor-like serine/threonine-protein kinase RLK1 (Precursor) GN=RLK1 OS=Arabidopsis thaliana (Mouse-ear cress) PE=2 SV=2	PREDICTED: G-type lectin S-receptor-like serine/threonine-protein kinase RLK1 [Vitis vinifera]
VIT_08s0007g06020	3.27105	2.47e-21	Glucan endo-1,3-beta-glucosidase, acidic isoform PR-Q&apos; (Precursor) OS=Nicotiana tabacum (Common tobacco) PE=1 SV=1	unnamed protein product [Vitis vinifera]
VIT_00s0340g00060	1.44562	2.01e-08	Endoglucanase 12 GN=OSJNBa0067K08.14 OS=Oryza sativa subsp. japonica (Rice) PE=2 SV=2	PREDICTED: endoglucanase 12-like [Vitis vinifera]
VIT_18s0089g00010	-1.1433	7.14e-06	LRR receptor-like serine/threonine-protein kinase GSO1 (Precursor) GN=GSO1 OS=Arabidopsis thaliana (Mouse-ear cress) PE=2 SV=1	unnamed protein product [Vitis vinifera]
VIT_10s0003g02810	2.1739	3.37e-26	Probable WRKY transcription factor 28 GN=WRKY28 OS=Arabidopsis thaliana (Mouse-ear cress) PE=2 SV=1	PREDICTED: probable WRKY transcription factor 28 [Vitis vinifera]
VIT_13s0019g03910	1.12886	9.31e-09	--	hypothetical protein VITISV_018785 [Vitis vinifera]
VIT_18s0001g08690	1.50721	1.93e-50	--	predicted protein [Populus trichocarpa]
VIT_18s0001g06220	-3.03228	2.09e-61	F-box protein FBW2 GN=T3H13.1 OS=Arabidopsis thaliana (Mouse-ear cress) PE=1 SV=1	unnamed protein product [Vitis vinifera]
VIT_01s0011g06560	1.00256	1.94e-68	Probable potassium transporter 17 OS=Oryza sativa subsp. japonica (Rice) PE=2 SV=2	PREDICTED: probable potassium transporter 17-like [Vitis vinifera]
VIT_08s0040g01580	1.3471	1.25e-41	Probable receptor-like protein kinase At5g47070 GN=At5g47070 OS=Arabidopsis thaliana (Mouse-ear cress) PE=1 SV=1	PREDICTED: probable receptor-like protein kinase At5g15080-like [Vitis vinifera]
VIT_00s0187g00010	1.78612	3.37e-49	--	PREDICTED: uncharacterized protein LOC100853035 [Vitis vinifera]
VIT_17s0000g03420	1.75742	8.66e-09	--	unnamed protein product [Vitis vinifera]
VIT_13s0067g03140	1.91446	1.06e-154	Probable WRKY transcription factor 70 GN=WRKY70 OS=Arabidopsis thaliana (Mouse-ear cress) PE=2 SV=1	PREDICTED: probable WRKY transcription factor 70 [Vitis vinifera]
VIT_10s0042g00770	1.66098	9.96e-06	Probable LRR receptor-like serine/threonine-protein kinase At4g08850 (Precursor) GN=At4g08850 OS=Arabidopsis thaliana (Mouse-ear cress) PE=1 SV=3	unnamed protein product [Vitis vinifera]
VIT_17s0000g00730	1.07452	9.71e-12	--	unnamed protein product [Vitis vinifera]
VIT_05s0020g04280	-1.33642	5.49e-05	Putative calcium-transporting ATPase 13, plasma membrane-type GN=ACA13 OS=Arabidopsis thaliana (Mouse-ear cress) PE=3 SV=1	PREDICTED: putative calcium-transporting ATPase 13, plasma membrane-type-like [Vitis vinifera]
VIT_06s0009g03010	-1.64824	2.19e-25	Flavonoid 3&apos;,5&apos;-hydroxylase 1 GN=CYP75A1 OS=Petunia hybrida (Petunia) PE=2 SV=1	PREDICTED: LOW QUALITY PROTEIN: flavonoid 3&apos;,5&apos;-hydroxylase 2-like [Vitis vinifera]
VIT_12s0134g00280	1.35333	2.03e-37	G-type lectin S-receptor-like serine/threonine-protein kinase At4g03230 (Precursor) GN=At4g03230 OS=Arabidopsis thaliana (Mouse-ear cress) PE=3 SV=3	unnamed protein product [Vitis vinifera]
VIT_18s0122g01260	1.47341	6.07e-28	Probable serine/threonine-protein kinase Cx32, chloroplastic (Precursor) GN=At4g35600 OS=Arabidopsis thaliana (Mouse-ear cress) PE=1 SV=2	PREDICTED: probable serine/threonine-protein kinase Cx32, chloroplastic-like [Vitis vinifera]
VIT_12s0035g00880	-1.08096	2.45e-12	--	unnamed protein product [Vitis vinifera]
VIT_16s0022g00310	1.23379	2.48e-13	LRR receptor-like serine/threonine-protein kinase GSO1 (Precursor) GN=GSO1 OS=Arabidopsis thaliana (Mouse-ear cress) PE=2 SV=1	hypothetical protein VITISV_029207 [Vitis vinifera]
VIT_00s2032g00010	-3.48332	0	--	PREDICTED: uncharacterized protein LOC100852613 [Vitis vinifera]
VIT_12s0055g00380	1.37673	1.18e-22	--	PREDICTED: uncharacterized protein LOC100262380 [Vitis vinifera]
VIT_01s0011g02750	-1.00517	0.0120581	Nudix hydrolase 1 GN=F14K14.13 OS=Arabidopsis thaliana (Mouse-ear cress) PE=1 SV=1	PREDICTED: nudix hydrolase 1 [Vitis vinifera]
VIT_11s0052g01430	1.59314	0.000303938	Probable LRR receptor-like serine/threonine-protein kinase At3g47570 (Precursor) GN=At3g47570 OS=Arabidopsis thaliana (Mouse-ear cress) PE=1 SV=1	PREDICTED: probable LRR receptor-like serine/threonine-protein kinase At3g47570-like [Vitis vinifera]
VIT_03s0063g00370	1.01935	5.95e-17	Ferredoxin--nitrite reductase, chloroplastic (Precursor) GN=NIR OS=Spinacia oleracea (Spinach) PE=1 SV=1	ferredoxin--nitrite reductase, chloroplastic-like [Vitis vinifera]
VIT_13s0019g02930	-1.33623	3.74e-15	17.8 kDa class I heat shock protein OS=Daucus carota (Carrot) PE=3 SV=1	PREDICTED: 18.2 kDa class I heat shock protein [Vitis vinifera]
VIT_12s0028g00400	-1.31685	5.32e-06	Callose synthase 7 GN=F12K11.17 OS=Arabidopsis thaliana (Mouse-ear cress) PE=2 SV=3	PREDICTED: callose synthase 7-like [Vitis vinifera]
VIT_14s0068g00510	-3.54947	2.5e-59	--	hypothetical protein VITISV_004920 [Vitis vinifera]
VIT_04s0079g00690	-1.57927	0.00303368	Glutathione S-transferase F12 GN=MKP11.22 OS=Arabidopsis thaliana (Mouse-ear cress) PE=1 SV=1	glutathione S-transferase [Vitis vinifera]
VIT_00s0873g00010	-1.05061	0.0035024	Ribosomal protein S12, mitochondrial GN=RPS12 OS=Panax ginseng (Korean ginseng) PE=3 SV=1	ribosomal protein S12 [Vitis vinifera]
VIT_09s0002g01030	-1.50177	4.95e-51	Subtilisin-like protease (Precursor) GN=K8K14.8 OS=Arabidopsis thaliana (Mouse-ear cress) PE=1 SV=1	hypothetical protein VITISV_014205 [Vitis vinifera]
VIT_17s0000g04880	1.0245	8.01e-15	Dirigent protein 23 (Precursor) GN=DIR23 OS=Arabidopsis thaliana (Mouse-ear cress) PE=2 SV=1	PREDICTED: disease resistance response protein 206 [Vitis vinifera]
VIT_08s0007g01940	-1.11207	9.23e-67	Granule-bound starch synthase 1, chloroplastic/amyloplastic (Precursor) OS=Oryza sativa subsp. japonica (Rice) PE=1 SV=1	PREDICTED: GDP-mannose-dependent alpha-mannosyltransferase [Vitis vinifera]
VIT_11s0037g01400	-1.38067	7.52e-35	RING-H2 finger protein ATL13 GN=ATL13 OS=Arabidopsis thaliana (Mouse-ear cress) PE=2 SV=2	PREDICTED: RING-H2 finger protein ATL13 [Vitis vinifera]
VIT_11s0016g03580	1.76938	1.86e-75	Bark storage protein A (Precursor) GN=BSPA OS=Populus deltoides (Eastern poplar) PE=2 SV=1	unnamed protein product [Vitis vinifera]
VIT_15s0024g01750	1.0866	0.000170986	Cysteine-rich receptor-like protein kinase 10 (Precursor) GN=F21P8.70 OS=Arabidopsis thaliana (Mouse-ear cress) PE=1 SV=3	PREDICTED: protein SUPPRESSOR OF npr1-1, CONSTITUTIVE 1-like [Vitis vinifera]
VIT_00s0586g00030	1.29447	1.28e-10	Stem-specific protein TSJT1 GN=TSJT1 OS=Nicotiana tabacum (Common tobacco) PE=2 SV=1	PREDICTED: stem-specific protein TSJT1-like [Vitis vinifera]
VIT_05s0049g01070	1.69779	3.59e-08	Probable glutathione S-transferase GN=HSP26-A OS=Glycine max (Soybean) PE=2 SV=1	PREDICTED: probable glutathione S-transferase-like [Vitis vinifera]
VIT_01s0010g02440	2.36727	1.88e-218	ABC transporter C family member 3 GN=MJG19.3 OS=Arabidopsis thaliana (Mouse-ear cress) PE=1 SV=1	unnamed protein product [Vitis vinifera]
VIT_19s0014g02450	-1.00995	3.47e-20	MATE efflux family protein ALF5 GN=MDB19.4 OS=Arabidopsis thaliana (Mouse-ear cress) PE=2 SV=1	PREDICTED: MATE efflux family protein ALF5 [Vitis vinifera]
VIT_11s0016g04910	-1.95058	9.86e-29	Protein kinase PINOID 2 GN=OSJNBa0089K24.26 OS=Oryza sativa subsp. japonica (Rice) PE=2 SV=1	PREDICTED: protein kinase PINOID 2-like [Vitis vinifera]
VIT_07s0151g00100	-1.69184	4.59e-07	Ankyrin repeat-containing protein At3g12360 GN=At3g12360 OS=Arabidopsis thaliana (Mouse-ear cress) PE=2 SV=1	unnamed protein product [Vitis vinifera]
VIT_10s0003g02900	-2.66106	4.66e-234	Chlorophyll a-b binding protein 40, chloroplastic (Precursor) GN=CAB40 OS=Nicotiana tabacum (Common tobacco) PE=2 SV=1	PREDICTED: chlorophyll a-b binding protein 40, chloroplastic [Vitis vinifera]
VIT_00s0337g00090	-3.59464	6.68e-36	--	unnamed protein product [Vitis vinifera]
VIT_08s0058g00440	-1.00469	1.77e-22	Ferritin-2, chloroplastic (Precursor) GN=FER2 OS=Nicotiana tabacum (Common tobacco) PE=2 SV=1	PREDICTED: ferritin-3, chloroplastic-like isoform 1 [Vitis vinifera]
VIT_13s0139g00100	1.06173	0.0152885	Putative disease resistance RPP13-like protein 1 GN=RPPL1 OS=Arabidopsis thaliana (Mouse-ear cress) PE=3 SV=1	PREDICTED: putative disease resistance protein RGA1-like [Vitis vinifera]
VIT_14s0066g01790	-3.11054	3.21e-42	Gibberellin-regulated protein 14 (Precursor) GN=GASA14 OS=Arabidopsis thaliana (Mouse-ear cress) PE=1 SV=1	unnamed protein product [Vitis vinifera]
VIT_14s0108g00700	-2.83374	6.92e-62	Aquaporin NIP2-1 GN=NIP2-1 OS=Zea mays (Maize) PE=2 SV=2	PREDICTED: aquaporin NIP2-1-like [Vitis vinifera]
VIT_05s0062g01320	-1.46754	2.13e-208	Chitinase-like protein 2 (Precursor) GN=CTL2 OS=Arabidopsis thaliana (Mouse-ear cress) PE=2 SV=1	PREDICTED: chitinase-like protein 2 [Vitis vinifera]
VIT_19s0014g04240	2.49252	2e-11	Receptor-like serine/threonine-protein kinase SD1-8 (Precursor) GN=T6K22.110 OS=Arabidopsis thaliana (Mouse-ear cress) PE=1 SV=1	unnamed protein product [Vitis vinifera]
VIT_12s0028g03990	-1.0633	0.00178494	Ankyrin repeat-containing protein At3g12360 GN=At3g12360 OS=Arabidopsis thaliana (Mouse-ear cress) PE=2 SV=1	PREDICTED: ankyrin repeat-containing protein At3g12360 [Vitis vinifera]
VIT_00s0324g00100	-3.30144	4.05e-18	UDP-glycosyltransferase 85A5 GN=T16E15.2 OS=Arabidopsis thaliana (Mouse-ear cress) PE=2 SV=1	PREDICTED: UDP-glycosyltransferase 85A2 [Vitis vinifera]
VIT_04s0023g01040	1.17365	4.14e-119	Protein DA1-related 1 GN=DAR1 OS=Arabidopsis thaliana (Mouse-ear cress) PE=2 SV=3	unnamed protein product [Vitis vinifera]
VIT_05s0062g01160	2.08912	0	Pectinesterase 35 (Precursor) GN=F17J16.60 OS=Arabidopsis thaliana (Mouse-ear cress) PE=2 SV=1	PREDICTED: probable pectinesterase/pectinesterase inhibitor 35-like [Vitis vinifera]
VIT_14s0108g01320	-2.12051	9.18e-39	Lamin-like protein (Precursor) GN=At5g15350 OS=Arabidopsis thaliana (Mouse-ear cress) PE=1 SV=1	unnamed protein product [Vitis vinifera]
VIT_04s0023g03610	-1.7985	3.09e-27	MLO-like protein 4 GN=MLO4 OS=Arabidopsis thaliana (Mouse-ear cress) PE=2 SV=2	PREDICTED: MLO17 protein [Vitis vinifera]
VIT_04s0044g00990	-1.33451	5.97e-10	UDP-glucuronate:xylan alpha-glucuronosyltransferase 1 GN=MVE11.2 OS=Arabidopsis thaliana (Mouse-ear cress) PE=2 SV=1	PREDICTED: uncharacterized protein LOC100248912 [Vitis vinifera]
VIT_17s0000g03780	1.19511	9.01e-26	--	hypothetical protein VITISV_002405 [Vitis vinifera]
VIT_09s0002g00360	-3.28364	3.61e-12	Remorin GN=DBP OS=Arabidopsis thaliana (Mouse-ear cress) PE=1 SV=1	unnamed protein product [Vitis vinifera]
VIT_18s0001g03080	-1.76067	2.18e-51	LysM domain-containing GPI-anchored protein 1 (Precursor) GN=LYM1 OS=Arabidopsis thaliana (Mouse-ear cress) PE=1 SV=1	PREDICTED: lysM domain-containing GPI-anchored protein 1 [Vitis vinifera]
VIT_07s0151g00310	-1.86045	1.67e-30	Serine/threonine-protein kinase Nek2 GN=OsJ_035350 OS=Oryza sativa subsp. japonica (Rice) PE=2 SV=1	PREDICTED: serine/threonine-protein kinase Nek2-like [Vitis vinifera]
VIT_14s0066g01730	-1.16632	0.0344064	Xyloglucan glycosyltransferase 4 GN=CSLC4 OS=Arabidopsis thaliana (Mouse-ear cress) PE=1 SV=1	PREDICTED: xyloglucan glycosyltransferase 4 [Vitis vinifera]
VIT_04s0008g02250	-2.68336	0	3-ketoacyl-CoA synthase 10 GN=T1D16.11 OS=Arabidopsis thaliana (Mouse-ear cress) PE=1 SV=2	PREDICTED: 3-ketoacyl-CoA synthase 10 isoform 1 [Vitis vinifera]
VIT_12s0028g02240	-3.89058	0	Inactive TPR repeat-containing thioredoxin TTL3 GN=F14N22.15 OS=Arabidopsis thaliana (Mouse-ear cress) PE=1 SV=2	PREDICTED: TPR repeat-containing thioredoxin TTL1-like [Vitis vinifera]
VIT_00s0665g00030	-1.99185	2.39e-81	--	PREDICTED: uncharacterized protein LOC100853798 [Vitis vinifera]
VIT_10s0071g00860	-1.23814	6.92e-09	Probable leucine-rich repeat receptor-like protein kinase At1g35710 (Precursor) GN=At1g35710 OS=Arabidopsis thaliana (Mouse-ear cress) PE=2 SV=1	PREDICTED: probably inactive leucine-rich repeat receptor-like protein kinase At2g25790-like [Vitis vinifera]
VIT_19s0015g01430	-1.18332	2.97e-12	BTB/POZ domain-containing protein At1g55760 GN=At1g55760 OS=Arabidopsis thaliana (Mouse-ear cress) PE=2 SV=1	unnamed protein product [Vitis vinifera]
VIT_13s0019g02220	1.04951	9.68e-06	--	unnamed protein product [Vitis vinifera]
VIT_18s0122g01240	-1.73421	1.16e-127	Serine/threonine-protein kinase PBS1 GN=PBS1 OS=Arabidopsis thaliana (Mouse-ear cress) PE=1 SV=1	PREDICTED: serine/threonine-protein kinase PBS1-like [Vitis vinifera]
VIT_17s0000g00270	1.02217	1.71e-16	Trihelix transcription factor PTL GN=PTL OS=Arabidopsis thaliana (Mouse-ear cress) PE=2 SV=1	unnamed protein product [Vitis vinifera]
VIT_18s0001g09520	-1.1664	3.88e-19	Isoflavone 2&apos;-hydroxylase GN=CYP81E1 OS=Glycyrrhiza echinata (Licorice) PE=1 SV=2	hypothetical protein VITISV_012133 [Vitis vinifera]
VIT_11s0118g00180	-2.08876	7.92e-81	--	PREDICTED: ADIPOR-like receptor CG5315-like [Vitis vinifera]
VIT_02s0033g00270	1.0989	1.7e-07	Isoflavone reductase homolog OS=Lupinus albus (White lupin) PE=2 SV=1	hypothetical protein VITISV_006481 [Vitis vinifera]
VIT_07s0191g00010	4.13361	0	ABC transporter G family member 11 GN=At1g17840 OS=Arabidopsis thaliana (Mouse-ear cress) PE=1 SV=1	unnamed protein product [Vitis vinifera]
VIT_18s0122g00470	-1.00685	0.000384615	--	unnamed protein product [Vitis vinifera]
VIT_01s0011g04270	1.47493	1.64e-44	Probable receptor-like protein kinase At5g39030 (Precursor) GN=At5g39030 OS=Arabidopsis thaliana (Mouse-ear cress) PE=2 SV=1	unnamed protein product [Vitis vinifera]
VIT_00s0226g00100	1.32649	6.79e-10	--	unnamed protein product [Vitis vinifera]
VIT_06s0061g01230	-2.15948	2.11e-47	Glucomannan 4-beta-mannosyltransferase 2 GN=CSLA2 OS=Arabidopsis thaliana (Mouse-ear cress) PE=2 SV=1	PREDICTED: glucomannan 4-beta-mannosyltransferase 2 [Vitis vinifera]
VIT_01s0026g01730	1.26186	4.5e-26	Probable WRKY transcription factor 72 GN=WRKY72 OS=Arabidopsis thaliana (Mouse-ear cress) PE=2 SV=1	unnamed protein product [Vitis vinifera]
VIT_04s0023g03740	-1.64977	0.000284931	--	hypothetical protein VITISV_024890 [Vitis vinifera]
VIT_18s0001g10070	-2.4052	3.22e-07	Probable inactive receptor kinase At5g67200 (Precursor) GN=At5g67200 OS=Arabidopsis thaliana (Mouse-ear cress) PE=1 SV=1	hypothetical protein VITISV_001142 [Vitis vinifera]
VIT_01s0244g00100	-1.15076	0.00207601	Serine carboxypeptidase-like 45 (Precursor) GN=SCPL45 OS=Arabidopsis thaliana (Mouse-ear cress) PE=2 SV=1	PREDICTED: serine carboxypeptidase-like 45 [Vitis vinifera]
VIT_05s0062g00610	-2.92996	2.75e-27	Brassinosteroid-regulated protein BRU1 (Precursor) OS=Glycine max (Soybean) PE=2 SV=1	hypothetical protein VITISV_004806 [Vitis vinifera]
VIT_03s0017g01950	-2.55445	1.72e-31	Probable pectinesterase 8 (Precursor) GN=YUP8H12.7 OS=Arabidopsis thaliana (Mouse-ear cress) PE=2 SV=2	PREDICTED: probable pectinesterase 8 [Vitis vinifera]
VIT_12s0059g02600	3.21586	8.87e-16	Cysteine-rich repeat secretory protein 38 (Precursor) GN=CRRSP38 OS=Arabidopsis thaliana (Mouse-ear cress) PE=2 SV=1	PREDICTED: cysteine-rich repeat secretory protein 38-like [Vitis vinifera]
VIT_10s0116g01290	-1.26921	0.00214364	Probable F-box protein At4g22030 GN=At4g22030 OS=Arabidopsis thaliana (Mouse-ear cress) PE=4 SV=1	PREDICTED: probable F-box protein At4g22030 [Vitis vinifera]
VIT_11s0016g01060	2.52607	3.88e-18	Serine/threonine-protein kinase At5g01020 GN=At5g01020 OS=Arabidopsis thaliana (Mouse-ear cress) PE=1 SV=1	PREDICTED: serine/threonine-protein kinase At5g01020 [Vitis vinifera]
VIT_15s0021g02290	-1.71891	4.4e-08	Squamosa promoter-binding-like protein 7 OS=Oryza sativa subsp. japonica (Rice) PE=2 SV=2	unnamed protein product [Vitis vinifera]
VIT_19s0027g01070	1.42076	2.71e-129	Putative disease resistance protein RGA4 GN=RGA4 OS=Solanum bulbocastanum (Wild potato) PE=2 SV=1	unnamed protein product [Vitis vinifera]
VIT_06s0004g00210	-2.31166	3.53e-09	Subtilisin-like protease (Precursor) GN=K8K14.8 OS=Arabidopsis thaliana (Mouse-ear cress) PE=1 SV=1	unnamed protein product [Vitis vinifera]
VIT_13s0156g00150	1.07493	6.75e-16	--	PREDICTED: uncharacterized protein LOC100266637 [Vitis vinifera]
VIT_04s0008g05750	-1.3604	4.04e-18	WRKY transcription factor 18 GN=WRKY18 OS=Arabidopsis thaliana (Mouse-ear cress) PE=1 SV=2	unnamed protein product [Vitis vinifera]
VIT_15s0046g00660	-3.90116	1.19e-15	O-acyltransferase WSD1 GN=WSD1 OS=Arabidopsis thaliana (Mouse-ear cress) PE=2 SV=1	PREDICTED: LOW QUALITY PROTEIN: O-acyltransferase WSD1-like [Vitis vinifera]
VIT_01s0011g05420	1.56054	0.00045506	Protein PLANT CADMIUM RESISTANCE 2 GN=PCR2 OS=Arabidopsis thaliana (Mouse-ear cress) PE=1 SV=1	PREDICTED: protein PLANT CADMIUM RESISTANCE 2 [Vitis vinifera]
VIT_18s0001g10540	-1.05885	1e-05	Protein CYPRO4 GN=CYPRO4 OS=Cynara cardunculus (Cardoon) PE=2 SV=1	PREDICTED: protein CYPRO4 [Vitis vinifera]
VIT_14s0083g00940	-3.1454	2.6e-60	Uncharacterized protein At1g04910 GN=At1g04910 OS=Arabidopsis thaliana (Mouse-ear cress) PE=1 SV=1	unnamed protein product [Vitis vinifera]
VIT_10s0116g00300	-1.58099	2.47e-06	Protein NDR1 (Precursor) GN=NDR1 OS=Arabidopsis thaliana (Mouse-ear cress) PE=1 SV=1	PREDICTED: protein NDR1 [Vitis vinifera]
VIT_16s0039g02290	2.30203	7.04e-190	--	unnamed protein product [Vitis vinifera]
VIT_17s0000g05070	-1.59945	1.69e-152	Protein COBRA (Precursor) GN=COB OS=Arabidopsis thaliana (Mouse-ear cress) PE=2 SV=1	PREDICTED: protein COBRA [Vitis vinifera]
VIT_01s0011g02840	-2.3771	1.09e-21	Probable transmembrane ascorbate ferrireductase 4 OS=Arabidopsis thaliana (Mouse-ear cress) PE=2 SV=1	PREDICTED: probable transmembrane ascorbate ferrireductase 4 [Vitis vinifera]
VIT_03s0038g02520	-1.43097	1.41e-101	Aquaporin PIP2-7 GN=M4E13.150 OS=Arabidopsis thaliana (Mouse-ear cress) PE=1 SV=2	aquaporin PIP2;2 [Vitis vinifera]
VIT_14s0066g00980	-1.00801	2.12e-21	--	PREDICTED: uncharacterized protein LOC100247330 [Vitis vinifera]
VIT_00s2588g00010	2.83975	2.36e-48	Probable receptor-like protein kinase At5g39020 (Precursor) GN=At5g39020 OS=Arabidopsis thaliana (Mouse-ear cress) PE=2 SV=1	PREDICTED: probable receptor-like protein kinase At5g39020-like [Vitis vinifera]
VIT_08s0040g01040	-1.10487	1.62e-10	Serine carboxypeptidase-like 45 (Precursor) GN=SCPL45 OS=Arabidopsis thaliana (Mouse-ear cress) PE=2 SV=1	unnamed protein product [Vitis vinifera]
VIT_16s0098g00110	2.33626	4.71e-31	Probable receptor-like protein kinase At5g39030 (Precursor) GN=At5g39030 OS=Arabidopsis thaliana (Mouse-ear cress) PE=2 SV=1	PREDICTED: probable receptor-like protein kinase At5g39020-like [Vitis vinifera]
VIT_19s0093g00400	2.09801	2.19e-61	Probable glutathione S-transferase parA GN=PARA OS=Nicotiana tabacum (Common tobacco) PE=2 SV=1	PREDICTED: probable glutathione S-transferase parA [Vitis vinifera]
VIT_02s0025g03230	-1.34851	2.84e-11	--	PREDICTED: uncharacterized protein LOC100253017 [Vitis vinifera]
VIT_08s0040g02180	1.46978	4.77e-88	MLO-like protein 3 GN=MLO3 OS=Arabidopsis thaliana (Mouse-ear cress) PE=2 SV=1	unnamed protein product [Vitis vinifera]
VIT_04s0023g01600	-2.22552	8.75e-12	--	unnamed protein product [Vitis vinifera]
VIT_19s0015g02660	2.73996	7.24e-90	Secologanin synthase GN=CYP72A1 OS=Catharanthus roseus (Madagascar periwinkle) PE=2 SV=1	unnamed protein product [Vitis vinifera]
VIT_17s0000g05850	1.06939	2.08e-54	ABC transporter A family member 2 GN=T23J7.60 OS=Arabidopsis thaliana (Mouse-ear cress) PE=2 SV=1	PREDICTED: ABC transporter A family member 2 isoform 1 [Vitis vinifera]
VIT_12s0028g01830	-1.64938	7.24e-08	Peroxidase 52 (Precursor) GN=K18I23.14 OS=Arabidopsis thaliana (Mouse-ear cress) PE=2 SV=1	PREDICTED: peroxidase 4 [Vitis vinifera]
VIT_12s0028g00530	-2.03224	9.99e-09	--	PREDICTED: putative ferric-chelate reductase 1 [Vitis vinifera]
VIT_01s0010g03210	2.55421	4.29e-24	DNA-damage-repair/toleration protein DRT100 (Precursor) OS=Arabidopsis thaliana (Mouse-ear cress) PE=2 SV=2	PREDICTED: LRR receptor-like serine/threonine-protein kinase GSO2-like [Vitis vinifera]
VIT_12s0035g00070	2.71706	1.48e-160	Probable LRR receptor-like serine/threonine-protein kinase At4g08850 (Precursor) GN=At4g08850 OS=Arabidopsis thaliana (Mouse-ear cress) PE=1 SV=3	unnamed protein product [Vitis vinifera]
VIT_18s0122g00290	-1.89199	7.89e-53	Protein MIZU-KUSSEI 1 GN=MIZ1 OS=Arabidopsis thaliana (Mouse-ear cress) PE=1 SV=1	PREDICTED: uncharacterized protein LOC100263245 [Vitis vinifera]
VIT_17s0000g06680	-1.06665	7.46e-38	Uncharacterized protein At5g01610 GN=At5g01610 OS=Arabidopsis thaliana (Mouse-ear cress) PE=1 SV=1	PREDICTED: uncharacterized protein At5g01610-like [Vitis vinifera]
VIT_18s0001g05950	-2.09445	2.11e-46	UDP-glycosyltransferase 85A1 GN=F12K8.26 OS=Arabidopsis thaliana (Mouse-ear cress) PE=1 SV=1	PREDICTED: UDP-glycosyltransferase 85A1 [Vitis vinifera]
VIT_17s0000g02430	-1.06993	2.27e-64	Phosphoethanolamine N-methyltransferase GN=PEAMT OS=Spinacia oleracea (Spinach) PE=1 SV=1	PREDICTED: phosphoethanolamine N-methyltransferase [Vitis vinifera]
VIT_09s0002g03760	-2.52734	2.09e-18	--	PREDICTED: uncharacterized protein LOC100249817 [Vitis vinifera]
VIT_02s0033g00590	-1.16986	1.6e-05	Protein BREVIS RADIX GN=BRX OS=Arabidopsis thaliana (Mouse-ear cress) PE=1 SV=2	PREDICTED: protein BREVIS RADIX [Vitis vinifera]
VIT_01s0026g00980	-1.08008	1.17e-58	Probable galacturonosyltransferase-like 9 GN=F20P5.18 OS=Arabidopsis thaliana (Mouse-ear cress) PE=2 SV=1	unnamed protein product [Vitis vinifera]
VIT_18s0001g10350	-5.95059	2.29e-156	Subtilisin-like protease (Precursor) GN=K8K14.8 OS=Arabidopsis thaliana (Mouse-ear cress) PE=1 SV=1	PREDICTED: subtilisin-like protease [Vitis vinifera]
VIT_05s0020g04560	1.0553	1.62e-27	U-box domain-containing protein 43 GN=PUB43 OS=Arabidopsis thaliana (Mouse-ear cress) PE=2 SV=1	PREDICTED: U-box domain-containing protein 43-like [Vitis vinifera]
VIT_16s0039g01260	1.04027	1.54e-17	Probable receptor-like protein kinase At5g39020 (Precursor) GN=At5g39020 OS=Arabidopsis thaliana (Mouse-ear cress) PE=2 SV=1	PREDICTED: probable receptor-like protein kinase At5g39020-like [Vitis vinifera]
VIT_14s0066g00130	-1.51562	3.85e-13	--	PREDICTED: uncharacterized protein LOC100261056 [Vitis vinifera]
VIT_00s1356g00010	-1.26806	7.12e-19	--	unnamed protein product [Vitis vinifera]
VIT_01s0011g00130	-1.31858	5.85e-26	Squamosa promoter-binding-like protein 6 GN=SPL6 OS=Arabidopsis thaliana (Mouse-ear cress) PE=2 SV=2	PREDICTED: squamosa promoter-binding-like protein 6-like [Vitis vinifera]
VIT_18s0001g09870	-2.15872	1.18e-08	Probable carbohydrate esterase At4g34215 GN=At4g34215 OS=Arabidopsis thaliana (Mouse-ear cress) PE=1 SV=2	PREDICTED: probable carbohydrate esterase At4g34215-like [Vitis vinifera]
VIT_00s0357g00060	2.26646	4.01e-51	--	unnamed protein product [Vitis vinifera]
VIT_11s0118g00810	-1.12926	1.43e-21	Peptidyl-prolyl cis-trans isomerase, chloroplastic (Precursor) OS=Vicia faba (Broad bean) PE=1 SV=1	PREDICTED: peptidyl-prolyl cis-trans isomerase B-like [Vitis vinifera]
VIT_18s0001g00990	-1.36245	3.7e-13	Calcium-dependent protein kinase 29 GN=CPK29 OS=Arabidopsis thaliana (Mouse-ear cress) PE=2 SV=2	PREDICTED: calcium-dependent protein kinase 29-like isoform 1 [Vitis vinifera]
VIT_17s0000g07430	1.00067	0.00111324	--	unnamed protein product [Vitis vinifera]
VIT_01s0011g05120	2.3972	7.43e-07	MLP-like protein 43 GN=MLP43 OS=Arabidopsis thaliana (Mouse-ear cress) PE=2 SV=1	PREDICTED: MLP-like protein 28 [Vitis vinifera]
VIT_00s1847g00010	-1.17384	2.27e-05	Adenine phosphoribosyltransferase 1 GN=APT1 OS=Triticum aestivum (Wheat) PE=2 SV=1	PREDICTED: adenine phosphoribosyltransferase 1 [Vitis vinifera]
VIT_06s0061g00850	-2.93285	5.53e-90	Uncharacterized protein At1g08160 GN=At1g08160 OS=Arabidopsis thaliana (Mouse-ear cress) PE=2 SV=1	unnamed protein product [Vitis vinifera]
VIT_13s0064g01260	-3.55458	3.74e-17	DNA-damage-repair/toleration protein DRT100 (Precursor) OS=Arabidopsis thaliana (Mouse-ear cress) PE=2 SV=2	DNA-damage-repair/toleration protein DRT100-like precursor [Vitis vinifera]
VIT_07s0031g02310	-1.02538	2.11e-38	LRR receptor-like serine/threonine-protein kinase ERECTA (Precursor) GN=At2g26330 OS=Arabidopsis thaliana (Mouse-ear cress) PE=1 SV=1	PREDICTED: leucine-rich repeat protein SHOC-2 [Vitis vinifera]
VIT_06s0004g06570	-1.74033	2.61e-06	Vacuolar cation/proton exchanger 3 GN=CAX3 OS=Arabidopsis thaliana (Mouse-ear cress) PE=1 SV=1	unnamed protein product [Vitis vinifera]
VIT_08s0007g03780	-2.35374	6.5e-48	--	PREDICTED: uncharacterized protein LOC100244201 [Vitis vinifera]
VIT_01s0011g02730	-1.25975	2.84e-10	ABC transporter G family member 21 GN=T5M7.6 OS=Arabidopsis thaliana (Mouse-ear cress) PE=2 SV=2	unnamed protein product [Vitis vinifera]
VIT_05s0062g00250	-2.46238	1.59e-59	Brassinosteroid-regulated protein BRU1 (Precursor) OS=Glycine max (Soybean) PE=2 SV=1	PREDICTED: brassinosteroid-regulated protein BRU1 [Vitis vinifera]
VIT_07s0031g02340	-1.68335	0.00546021	Amino acid permease 2 GN=AAP2 OS=Arabidopsis thaliana (Mouse-ear cress) PE=1 SV=1	PREDICTED: amino acid permease 2 isoform 1 [Vitis vinifera]
VIT_07s0151g00030	-1.38186	0.00021626	--	unnamed protein product [Vitis vinifera]
VIT_18s0041g00210	-1.46812	0.000406	TMV resistance protein N GN=N OS=Nicotiana glutinosa (Tobacco) PE=1 SV=1	TMV resistance protein N-like protein 6 [Vitis labrusca]
VIT_00s0409g00040	1.68193	0.000209139	G-type lectin S-receptor-like serine/threonine-protein kinase At4g03230 (Precursor) GN=At4g03230 OS=Arabidopsis thaliana (Mouse-ear cress) PE=3 SV=3	PREDICTED: cysteine-rich receptor-like protein kinase 25-like [Vitis vinifera]
VIT_13s0064g00420	-3.65387	6.79e-63	Cytosolic sulfotransferase 12 GN=F19B11.21 OS=Arabidopsis thaliana (Mouse-ear cress) PE=1 SV=2	unnamed protein product [Vitis vinifera]
VIT_19s0027g01060	1.28414	2.42e-42	Clustered mitochondria protein GN=F4F15.250 OS=Arabidopsis thaliana (Mouse-ear cress) PE=2 SV=1	unnamed protein product [Vitis vinifera]
VIT_17s0000g06630	-1.00994	2.67e-12	--	PREDICTED: uncharacterized protein LOC100260477 [Vitis vinifera]
VIT_13s0019g03890	-1.40047	1.83e-114	Protein IQ-DOMAIN 1 GN=IQD1 OS=Arabidopsis thaliana (Mouse-ear cress) PE=1 SV=1	PREDICTED: protein IQ-DOMAIN 1-like [Vitis vinifera]
VIT_10s0003g03250	-1.18855	2.69e-16	--	unnamed protein product [Vitis vinifera]
VIT_17s0000g08990	-1.6275	1.67e-14	Tryptophan aminotransferase-related protein 2 GN=TAR2 OS=Arabidopsis thaliana (Mouse-ear cress) PE=2 SV=1	PREDICTED: tryptophan aminotransferase-related protein 2 [Vitis vinifera]
VIT_09s0002g02880	-1.03612	2.14e-09	Putative leucine-rich repeat receptor-like protein kinase At2g19210 (Precursor) GN=At2g19210 OS=Arabidopsis thaliana (Mouse-ear cress) PE=3 SV=1	unnamed protein product [Vitis vinifera]
VIT_08s0040g02200	3.40871	1.99e-103	Peroxidase 21 (Precursor) GN=T2N18.11 OS=Arabidopsis thaliana (Mouse-ear cress) PE=1 SV=1	PREDICTED: peroxidase 21 [Vitis vinifera]
VIT_09s0002g09090	-1.47775	2.46e-25	Probable receptor-like protein kinase At1g80640 (Precursor) GN=At1g80640 OS=Arabidopsis thaliana (Mouse-ear cress) PE=2 SV=1	unnamed protein product [Vitis vinifera]
VIT_05s0077g02300	-1.83114	3.61e-05	UDP-glucuronic acid decarboxylase 2 GN=F26K9_260 OS=Arabidopsis thaliana (Mouse-ear cress) PE=1 SV=1	PREDICTED: UDP-glucuronic acid decarboxylase 1-like [Vitis vinifera]
VIT_15s0021g00130	-1.10776	7.85e-08	Putative disease resistance RPP13-like protein 3 GN=RPP13L3 OS=Arabidopsis thaliana (Mouse-ear cress) PE=3 SV=1	PREDICTED: probable disease resistance protein At1g58602-like [Vitis vinifera]
VIT_02s0012g02030	-1.62599	2.35e-66	Homeobox-leucine zipper protein ROC3 OS=Oryza sativa subsp. japonica (Rice) PE=2 SV=1	PREDICTED: homeobox-leucine zipper protein ROC3 [Vitis vinifera]
VIT_04s0023g03710	-1.12476	1.12e-19	Myb-related protein 308 GN=MYB308 OS=Antirrhinum majus (Garden snapdragon) PE=2 SV=1	unnamed protein product [Vitis vinifera]
VIT_01s0127g00520	2.81988	8.32e-139	Probable nucleoredoxin 1 GN=At1g60420 OS=Arabidopsis thaliana (Mouse-ear cress) PE=1 SV=1	PREDICTED: probable nucleoredoxin 1 [Vitis vinifera]
VIT_09s0002g05700	-2.61551	2.12e-291	Coleoptile phototropism protein 1 OS=Oryza sativa subsp. japonica (Rice) PE=2 SV=1	PREDICTED: root phototropism protein 3 [Vitis vinifera]
VIT_01s0150g00370	1.03649	7.03e-06	--	PREDICTED: uncharacterized protein LOC100245456 [Vitis vinifera]
VIT_12s0028g01650	1.31337	1.03e-20	G-type lectin S-receptor-like serine/threonine-protein kinase SD2-5 (Precursor) GN=SD25 OS=Arabidopsis thaliana (Mouse-ear cress) PE=1 SV=1	PREDICTED: G-type lectin S-receptor-like serine/threonine-protein kinase SD2-5 [Vitis vinifera]
VIT_15s0046g03290	-3.34741	1.86e-35	UPF0481 protein At3g47200 GN=At3g47200 OS=Arabidopsis thaliana (Mouse-ear cress) PE=1 SV=1	hypothetical protein VITISV_024564 [Vitis vinifera]
VIT_18s0001g13350	-1.3931	0.000653287	Peptide transporter PTR5 GN=PTR5 OS=Arabidopsis thaliana (Mouse-ear cress) PE=2 SV=1	unnamed protein product [Vitis vinifera]
VIT_16s0050g00250	1.05717	3.95e-10	LRR receptor-like serine/threonine-protein kinase EFR (Precursor) GN=EFR OS=Arabidopsis thaliana (Mouse-ear cress) PE=1 SV=1	unnamed protein product [Vitis vinifera]
VIT_13s0019g02100	1.24578	1.13e-06	--	PREDICTED: uncharacterized protein LOC100244414 [Vitis vinifera]
VIT_06s0061g01480	2.20688	2.4e-195	Pleiotropic drug resistance protein 2 GN=PDR2 OS=Nicotiana plumbaginifolia (Leadwort-leaved tobacco) PE=2 SV=1	unnamed protein product [Vitis vinifera]
VIT_05s0062g01280	-1.80496	7.94e-16	UDP-glycosyltransferase 92A1 GN=UGT92A1 OS=Arabidopsis thaliana (Mouse-ear cress) PE=2 SV=1	PREDICTED: UDP-glycosyltransferase 92A1-like [Vitis vinifera]
VIT_04s0008g04180	1.49189	7.44e-40	--	PREDICTED: putative transporter arsB isoform 1 [Vitis vinifera]
VIT_14s0108g01660	-2.59552	5.13e-81	Biotin carboxyl carrier protein of acetyl-CoA carboxylase 1, chloroplastic (Precursor) GN=MQK4.12 OS=Arabidopsis thaliana (Mouse-ear cress) PE=1 SV=2	PREDICTED: biotin carboxyl carrier protein of acetyl-CoA carboxylase 2, chloroplastic [Vitis vinifera]
VIT_11s0016g02920	-2.51087	9.84e-190	--	PREDICTED: uncharacterized protein LOC100245695 [Vitis vinifera]
VIT_13s0019g03610	-3.76629	1.06e-27	Glycine-rich RNA-binding protein 4, mitochondrial (Precursor) GN=At3g23830 OS=Arabidopsis thaliana (Mouse-ear cress) PE=2 SV=1	PREDICTED: uncharacterized protein LOC100265113 [Vitis vinifera]
VIT_12s0134g00390	1.28986	8.29e-30	G-type lectin S-receptor-like serine/threonine-protein kinase At4g03230 (Precursor) GN=At4g03230 OS=Arabidopsis thaliana (Mouse-ear cress) PE=3 SV=3	unnamed protein product [Vitis vinifera]
VIT_05s0049g01620	1.37089	0.0256967	Probable (S)-tetrahydroprotoberberine N-methyltransferase 2 OS=Papaver bracteatum (Great scarlet poppy) PE=2 SV=1	unnamed protein product [Vitis vinifera]
VIT_01s0010g03530	-1.1467	4.87e-15	--	unnamed protein product [Vitis vinifera]
VIT_01s0010g03410	1.57968	2.53e-19	Pentatricopeptide repeat-containing protein At4g01570 GN=At4g01570 OS=Arabidopsis thaliana (Mouse-ear cress) PE=2 SV=1	PREDICTED: pentatricopeptide repeat-containing protein At4g01570 [Vitis vinifera]
VIT_18s0001g11790	4.36757	4.7e-38	Type I inositol 1,4,5-trisphosphate 5-phosphatase 11 GN=At1g47510 OS=Arabidopsis thaliana (Mouse-ear cress) PE=2 SV=1	unnamed protein product [Vitis vinifera]
VIT_02s0154g00080	-2.29212	2.17e-25	Monocopper oxidase-like protein SKU5 (Precursor) GN=SKU5 OS=Arabidopsis thaliana (Mouse-ear cress) PE=1 SV=1	PREDICTED: monocopper oxidase-like protein SKU5 [Vitis vinifera]
VIT_07s0031g00130	-1.53015	1.21e-78	Kinesin-like protein FLA10 GN=FLA10 OS=Chlamydomonas reinhardtii (Chlamydomonas smithii) PE=1 SV=1	unnamed protein product [Vitis vinifera]
VIT_18s0001g13150	-1.09423	8.3e-36	BEL1-like homeodomain protein 3 GN=BLH3 OS=Arabidopsis thaliana (Mouse-ear cress) PE=1 SV=1	PREDICTED: BEL1-like homeodomain protein 3-like [Vitis vinifera]
VIT_19s0015g00050	1.10204	2.2e-17	ABC transporter C family member 3 GN=MJG19.3 OS=Arabidopsis thaliana (Mouse-ear cress) PE=1 SV=1	PREDICTED: ABC transporter C family member 3-like [Vitis vinifera]
VIT_05s0094g00880	-1.90224	3.79e-36	--	PREDICTED: uncharacterized protein LOC100252564 [Vitis vinifera]
VIT_03s0180g00090	-1.25326	1.26e-18	DNA-damage-repair/toleration protein DRT100 (Precursor) OS=Arabidopsis thaliana (Mouse-ear cress) PE=2 SV=2	PREDICTED: probably inactive leucine-rich repeat receptor-like protein kinase At3g28040-like [Vitis vinifera]
VIT_02s0025g02670	-1.04138	1.36e-09	Protein BRANCHLESS TRICHOME GN=BLT OS=Arabidopsis thaliana (Mouse-ear cress) PE=1 SV=1	unnamed protein product [Vitis vinifera]
VIT_12s0142g00160	-1.75572	1.53e-06	Transcription factor bHLH149 GN=T12M4.4 OS=Arabidopsis thaliana (Mouse-ear cress) PE=1 SV=1	hypothetical protein VITISV_030011 [Vitis vinifera]
VIT_10s0003g02100	1.99191	1.92e-06	GDSL esterase/lipase At1g29670 (Precursor) GN=At1g29670 OS=Arabidopsis thaliana (Mouse-ear cress) PE=2 SV=1	PREDICTED: GDSL esterase/lipase At1g29670 [Vitis vinifera]
VIT_05s0124g00100	-5.43518	6.21e-34	--	PREDICTED: uncharacterized protein LOC100251518 [Vitis vinifera]
VIT_08s0007g05840	-1.20108	5.31e-10	--	hypothetical protein 2 [Hevea brasiliensis]
VIT_12s0055g01180	-2.52663	1.14e-07	Alpha-N-arabinofuranosidase (Precursor) GN=Xyl2 OS=Medicago sativa subsp. varia (Alfalfa) PE=2 SV=1	unnamed protein product [Vitis vinifera]
VIT_03s0038g03600	-2.97935	1.1e-34	Receptor-like cytosolic serine/threonine-protein kinase RBK1 GN=RBK1 OS=Arabidopsis thaliana (Mouse-ear cress) PE=1 SV=1	PREDICTED: proline-rich receptor-like protein kinase PERK9-like [Vitis vinifera]
VIT_08s0058g00090	1.13012	4.47e-07	Receptor-like protein 12 (Precursor) GN=RLP12 OS=Arabidopsis thaliana (Mouse-ear cress) PE=2 SV=2	PREDICTED: LRR receptor-like serine/threonine-protein kinase GSO2-like [Vitis vinifera]
VIT_16s0098g00030	1.36899	6.37e-12	Probable receptor-like protein kinase At1g67000 (Precursor) GN=At1g67000 OS=Arabidopsis thaliana (Mouse-ear cress) PE=2 SV=2	hypothetical protein VITISV_037666 [Vitis vinifera]
VIT_13s0047g00340	-5.04181	5.17e-45	Ethylene-responsive transcription factor WRI1 OS=Arabidopsis thaliana (Mouse-ear cress) PE=2 SV=1	PREDICTED: ethylene-responsive transcription factor WRI1-like [Vitis vinifera]
VIT_18s0001g10380	-3.75245	1.79e-39	Heat stress transcription factor B-4 GN=F2G19.8 OS=Arabidopsis thaliana (Mouse-ear cress) PE=2 SV=1	PREDICTED: heat stress transcription factor B-4 [Vitis vinifera]
VIT_13s0064g01370	-1.66157	1.94e-11	Polygalacturonase inhibitor (Precursor) GN=PGIP OS=Pyrus communis (Pear) PE=1 SV=1	PREDICTED: polygalacturonase inhibitor-like [Vitis vinifera]
VIT_18s0166g00260	1.78112	1.21e-05	Extensin (Precursor) OS=Daucus carota (Carrot) PE=2 SV=1	PREDICTED: extensin-3-like [Vitis vinifera]
VIT_01s0011g03850	1.53741	2.99e-09	--	PREDICTED: uncharacterized protein LOC100245576 [Vitis vinifera]
VIT_06s0004g01480	2.38282	2.3e-37	Linoleate 13S-lipoxygenase 2-1, chloroplastic (Precursor) GN=LOX2.1 OS=Solanum tuberosum (Potato) PE=1 SV=1	unnamed protein product [Vitis vinifera]
VIT_18s0001g04930	-1.14793	0.000346119	Sulfate transporter 1.2 GN=SULTR1;2 OS=Arabidopsis thaliana (Mouse-ear cress) PE=1 SV=1	unnamed protein product [Vitis vinifera]
VIT_07s0151g00020	-1.68091	7.09e-08	Ankyrin repeat-containing protein At3g12360 GN=At3g12360 OS=Arabidopsis thaliana (Mouse-ear cress) PE=2 SV=1	PREDICTED: uncharacterized protein LOC100245924 [Vitis vinifera]
VIT_04s0044g01420	1.08971	4.14e-05	Probable polygalacturonase OS=Vitis vinifera (Grape) PE=1 SV=1	unnamed protein product [Vitis vinifera]
VIT_18s0001g02720	-4.62784	1.11e-19	3-ketoacyl-CoA synthase 11 GN=KCS11 OS=Arabidopsis thaliana (Mouse-ear cress) PE=2 SV=1	unnamed protein product [Vitis vinifera]
VIT_12s0028g01430	1.10784	4.4e-08	G-type lectin S-receptor-like serine/threonine-protein kinase SD2-5 (Precursor) GN=SD25 OS=Arabidopsis thaliana (Mouse-ear cress) PE=1 SV=1	PREDICTED: G-type lectin S-receptor-like serine/threonine-protein kinase SD2-5-like [Vitis vinifera]
VIT_04s0069g00970	1.62042	7.74e-20	Probable WRKY transcription factor 51 GN=WRKY51 OS=Arabidopsis thaliana (Mouse-ear cress) PE=2 SV=1	unnamed protein product [Vitis vinifera]
VIT_01s0011g00380	1.47011	1.51e-32	Putative methylesterase 11, chloroplastic (Precursor) GN=At1gXXXXX OS=Arabidopsis thaliana (Mouse-ear cress) PE=2 SV=1	PREDICTED: probable esterase At1g33990 [Vitis vinifera]
VIT_00s0323g00060	-1.3747	0.00183902	21 kDa protein (Precursor) OS=Daucus carota (Carrot) PE=2 SV=1	PREDICTED: 21 kDa protein-like [Vitis vinifera]
VIT_16s0039g01210	1.74948	2.17e-23	Probable receptor-like protein kinase At5g39020 (Precursor) GN=At5g39020 OS=Arabidopsis thaliana (Mouse-ear cress) PE=2 SV=1	PREDICTED: probable receptor-like protein kinase At5g39020-like [Vitis vinifera]
VIT_18s0001g11580	1.03743	3.94e-67	Cytochrome P450 82A3 GN=CYP82A3 OS=Glycine max (Soybean) PE=2 SV=1	PREDICTED: cytochrome P450 82A3 [Vitis vinifera]
VIT_14s0128g00190	-1.34101	5.32e-06	Glycine-rich cell wall structural protein 1.8 (Precursor) OS=Phaseolus vulgaris (Kidney bean) PE=2 SV=1	PREDICTED: uncharacterized protein LOC100852866 [Vitis vinifera]
VIT_13s0074g00680	1.08284	0.00110796	Pleiotropic drug resistance protein 2 GN=PDR2 OS=Nicotiana plumbaginifolia (Leadwort-leaved tobacco) PE=2 SV=1	unnamed protein product [Vitis vinifera]
VIT_16s0039g02360	2.15453	1.61e-17	--	unnamed protein product [Vitis vinifera]
VIT_04s0008g03640	-1.79517	9.77e-14	L-galactono-1,4-lactone dehydrogenase, mitochondrial (Precursor) OS=Brassica oleracea (Wild cabbage) PE=1 SV=1	PREDICTED: L-gulonolactone oxidase-like [Vitis vinifera]
VIT_08s0007g02470	-2.02711	8.64e-164	Aspartic proteinase nepenthesin-2 (Precursor) GN=nep2 OS=Nepenthes gracilis (Slender pitcher plant) PE=1 SV=1	PREDICTED: aspartic proteinase nepenthesin-2-like [Vitis vinifera]
VIT_18s0001g02140	-1.79552	5.47e-06	Metal transporter Nramp5 GN=OJ1057_E05.110 OS=Oryza sativa subsp. japonica (Rice) PE=2 SV=1	PREDICTED: metal transporter Nramp5-like [Vitis vinifera]
VIT_04s0044g00060	-1.45581	1.73e-08	Protein RKD5 GN=RKD5 OS=Arabidopsis thaliana (Mouse-ear cress) PE=3 SV=1	unnamed protein product [Vitis vinifera]
VIT_14s0083g01130	-2.23787	5.83e-34	PI-PLC X domain-containing protein At5g67130 (Precursor) GN=At5g67130 OS=Arabidopsis thaliana (Mouse-ear cress) PE=1 SV=1	PREDICTED: PI-PLC X domain-containing protein At5g67130 [Vitis vinifera]
VIT_00s0245g00050	-1.40476	1.34e-46	Oleoyl-acyl carrier protein thioesterase 1, chloroplastic (Precursor) GN=MJL12.5 OS=Arabidopsis thaliana (Mouse-ear cress) PE=1 SV=1	PREDICTED: oleoyl-acyl carrier protein thioesterase, chloroplastic-like [Vitis vinifera]
VIT_13s0019g04900	-2.26848	9.26e-15	Probable pectate lyase 12 (Precursor) GN=At3g53190 OS=Arabidopsis thaliana (Mouse-ear cress) PE=2 SV=2	unnamed protein product [Vitis vinifera]
VIT_14s0066g02110	-1.08323	0.000471554	26S protease regulatory subunit 6A homolog B GN=F7G19.2 OS=Arabidopsis thaliana (Mouse-ear cress) PE=1 SV=3	PREDICTED: ATP-dependent zinc metalloprotease FtsH-like [Vitis vinifera]
VIT_15s0024g01620	1.04406	2.27e-10	--	unnamed protein product [Vitis vinifera]
VIT_01s0150g00140	1.14676	1.06e-18	E3 ubiquitin-protein ligase ORTHRUS 2 GN=F12K22.14 OS=Arabidopsis thaliana (Mouse-ear cress) PE=1 SV=1	PREDICTED: E3 ubiquitin-protein ligase ORTHRUS 2-like [Vitis vinifera]
VIT_18s0122g00550	-1.63158	2.53e-10	Cyclin-dependent kinase B2-1 GN=CDKB2-1 OS=Arabidopsis thaliana (Mouse-ear cress) PE=1 SV=2	PREDICTED: cyclin-dependent kinase B2-1-like [Vitis vinifera]
VIT_04s0069g00860	-1.02005	5.95e-28	Probable sarcosine oxidase GN=At2g24580 OS=Arabidopsis thaliana (Mouse-ear cress) PE=2 SV=1	PREDICTED: probable sarcosine oxidase-like [Vitis vinifera]
VIT_18s0001g06260	1.24318	0.000236455	TMV resistance protein N GN=N OS=Nicotiana glutinosa (Tobacco) PE=1 SV=1	PREDICTED: TMV resistance protein N-like [Vitis vinifera]
VIT_00s0332g00080	1.45389	1.02e-05	--	unnamed protein product [Vitis vinifera]
VIT_14s0128g00410	-1.6639	2.98e-05	Cyclin-P3-1 OS=Oryza sativa subsp. japonica (Rice) PE=2 SV=1	PREDICTED: cyclin-P3-1 [Vitis vinifera]
VIT_12s0142g00640	-1.73833	2.38e-20	LRR receptor-like serine/threonine-protein kinase FLS2 (Precursor) GN=FLS2 OS=Arabidopsis thaliana (Mouse-ear cress) PE=1 SV=1	PREDICTED: probable LRR receptor-like serine/threonine-protein kinase At3g47570-like [Vitis vinifera]
VIT_05s0020g03970	-1.09245	2.01e-27	Sulfate transporter 3.1 OS=Arabidopsis thaliana (Mouse-ear cress) PE=2 SV=1	unnamed protein product [Vitis vinifera]
VIT_18s0001g13130	-2.61648	4.55e-15	BEL1-like homeodomain protein 11 GN=BLH11 OS=Arabidopsis thaliana (Mouse-ear cress) PE=2 SV=1	PREDICTED: BEL1-like homeodomain protein 11 [Vitis vinifera]
VIT_10s0003g03360	-1.62586	4.49e-09	--	unnamed protein product [Vitis vinifera]
VIT_04s0069g00750	-1.65767	1.46e-11	Histidine kinase 5 GN=MAJ23.80 OS=Arabidopsis thaliana (Mouse-ear cress) PE=1 SV=1	unnamed protein product [Vitis vinifera]
VIT_11s0016g05530	1.63158	7.31e-68	Blue copper protein (Precursor) GN=F5O24.120 OS=Arabidopsis thaliana (Mouse-ear cress) PE=1 SV=2	unnamed protein product [Vitis vinifera]
VIT_13s0019g00870	1.03069	1.09e-11	Dolichyl-diphosphooligosaccharide--protein glycosyltransferase subunit 4A GN=OST4A OS=Oryza sativa subsp. japonica (Rice) PE=3 SV=1	PREDICTED: uncharacterized protein LOC100259913 [Vitis vinifera]
VIT_00s0294g00010	2.0242	1e-18	Putative RING-H2 finger protein ATL21A (Precursor) GN=ATL21A OS=Arabidopsis thaliana (Mouse-ear cress) PE=3 SV=1	PREDICTED: probable receptor-like protein kinase At1g67000-like [Vitis vinifera]
VIT_00s0304g00010	-1.5011	2.32e-60	--	hypothetical protein VITISV_026523 [Vitis vinifera]
VIT_19s0085g00810	-1.76699	7.15e-14	Extensin (Precursor) GN=HRGP OS=Zea mays (Maize) PE=2 SV=1	unnamed protein product [Vitis vinifera]
VIT_17s0000g04330	-1.24545	2.44e-06	Probable 125 kDa kinesin-related protein GN=At2g36200 OS=Arabidopsis thaliana (Mouse-ear cress) PE=2 SV=2	PREDICTED: uncharacterized protein LOC100259414 [Vitis vinifera]
VIT_00s0625g00020	4.03516	1.09e-99	ABC transporter G family member 11 GN=At1g17840 OS=Arabidopsis thaliana (Mouse-ear cress) PE=1 SV=1	PREDICTED: ABC transporter G family member 11-like [Vitis vinifera]
VIT_18s0001g01310	1.42898	5.35e-73	Wall-associated receptor kinase-like 17 (Precursor) GN=WAKL17 OS=Arabidopsis thaliana (Mouse-ear cress) PE=2 SV=2	PREDICTED: wall-associated receptor kinase 2-like [Vitis vinifera]
VIT_06s0061g00590	-1.60327	1.03e-27	--	PREDICTED: uncharacterized protein LOC100244770 [Vitis vinifera]
VIT_14s0108g00340	1.48233	2e-27	Probable LRR receptor-like serine/threonine-protein kinase At4g08850 (Precursor) GN=At4g08850 OS=Arabidopsis thaliana (Mouse-ear cress) PE=1 SV=3	PREDICTED: probable leucine-rich repeat receptor-like protein kinase At1g35710-like [Vitis vinifera]
VIT_04s0008g05640	-6.8614	0	Putative lipid-binding protein At4g00165 (Precursor) GN=At4g00165 OS=Arabidopsis thaliana (Mouse-ear cress) PE=2 SV=1	PREDICTED: putative lipid-binding protein At4g00165 [Vitis vinifera]
VIT_18s0122g00960	-1.25635	5.25e-181	Glyceraldehyde-3-phosphate dehydrogenase B, chloroplastic (Precursor) GN=GAPB OS=Pisum sativum (Garden pea) PE=1 SV=2	PREDICTED: glyceraldehyde-3-phosphate dehydrogenase B, chloroplastic isoform 1 [Vitis vinifera]
VIT_01s0026g00290	-2.8832	3.93e-22	--	unnamed protein product [Vitis vinifera]
VIT_16s0098g01070	-1.85743	5.94e-09	Protein IQ-DOMAIN 14 GN=IQD14 OS=Arabidopsis thaliana (Mouse-ear cress) PE=1 SV=1	PREDICTED: protein IQ-DOMAIN 14-like [Vitis vinifera]
VIT_19s0014g02320	-1.96639	3.23e-12	Transcription factor EMB1444 GN=EMB1444 OS=Arabidopsis thaliana (Mouse-ear cress) PE=2 SV=1	PREDICTED: uncharacterized protein LOC100264152 isoform 1 [Vitis vinifera]
VIT_09s0002g01310	1.8949	1.2e-07	Auxin-binding protein ABP19a (Precursor) GN=ABP19A OS=Prunus persica (Peach) PE=3 SV=1	PREDICTED: uncharacterized protein LOC100854005 [Vitis vinifera]
VIT_00s0218g00040	-1.82847	2.48e-13	Dof zinc finger protein DOF5.7 GN=DOF5.7 OS=Arabidopsis thaliana (Mouse-ear cress) PE=2 SV=1	PREDICTED: dof zinc finger protein DOF5.7-like [Vitis vinifera]
VIT_09s0002g07750	3.32637	2.29e-22	LRR receptor-like serine/threonine-protein kinase FLS2 (Precursor) GN=FLS2 OS=Arabidopsis thaliana (Mouse-ear cress) PE=1 SV=1	PREDICTED: leucine-rich repeat receptor protein kinase EXS-like [Vitis vinifera]
VIT_04s0008g03230	-2.01777	1.14e-27	--	unnamed protein product [Vitis vinifera]
VIT_06s0004g07910	-2.39125	1.66e-33	--	PREDICTED: uncharacterized protein LOC100248417 [Vitis vinifera]
VIT_17s0000g03130	-1.22115	7.35e-08	--	unnamed protein product [Vitis vinifera]
VIT_18s0001g09980	-1.5	1.11e-55	Transcription factor EMB1444 GN=EMB1444 OS=Arabidopsis thaliana (Mouse-ear cress) PE=2 SV=1	PREDICTED: uncharacterized protein LOC100267842 [Vitis vinifera]
VIT_00s0294g00080	1.18103	2.27e-14	Putative RING-H2 finger protein ATL21A (Precursor) GN=ATL21A OS=Arabidopsis thaliana (Mouse-ear cress) PE=3 SV=1	PREDICTED: RING-H2 finger protein ATL22-like [Vitis vinifera]
VIT_10s0003g00600	-1.9757	1.87e-80	GDSL esterase/lipase At5g45960 (Precursor) GN=At5g45960 OS=Arabidopsis thaliana (Mouse-ear cress) PE=2 SV=1	unnamed protein product [Vitis vinifera]
VIT_05s0077g00430	1.41777	1.52e-15	Galactinol synthase 2 GN=GOLS2 OS=Solanum lycopersicum (Tomato) PE=2 SV=1	PREDICTED: glycogenin-2 [Vitis vinifera]
VIT_18s0001g14360	-1.51071	5.82e-115	Tubulin beta-6 chain OS=Gossypium hirsutum (Upland cotton) PE=2 SV=1	PREDICTED: tubulin beta-1 chain [Vitis vinifera]
VIT_05s0051g00050	-1.12141	2.38e-06	Myosin-6 GN=F6B6.4 OS=Arabidopsis thaliana (Mouse-ear cress) PE=1 SV=1	PREDICTED: myosin-Va-like [Vitis vinifera]
VIT_10s0003g02620	-1.61802	6.04e-15	--	PREDICTED: uncharacterized protein LOC100253821 [Vitis vinifera]
VIT_06s0009g00480	-1.98181	1.25e-11	Aluminum-activated malate transporter 2 GN=ALMT2 OS=Arabidopsis thaliana (Mouse-ear cress) PE=2 SV=2	PREDICTED: aluminum-activated malate transporter 2-like [Vitis vinifera]
VIT_16s0148g00260	1.9944	1.87e-13	Probable receptor-like protein kinase At5g39020 (Precursor) GN=At5g39020 OS=Arabidopsis thaliana (Mouse-ear cress) PE=2 SV=1	PREDICTED: probable receptor-like protein kinase At5g39020-like [Vitis vinifera]
VIT_16s0148g00330	1.89227	2.55e-10	Probable receptor-like protein kinase At5g39020 (Precursor) GN=At5g39020 OS=Arabidopsis thaliana (Mouse-ear cress) PE=2 SV=1	PREDICTED: probable receptor-like protein kinase At1g67000-like [Vitis vinifera]
VIT_04s0008g00140	1.52188	1e-09	Basic endochitinase A (Precursor) GN=rsca OS=Secale cereale (Rye) PE=1 SV=1	PREDICTED: LOW QUALITY PROTEIN: endochitinase isoform 1 [Vitis vinifera]
VIT_06s0009g02810	-2.1108	3.47e-141	Flavonoid 3&apos;,5&apos;-hydroxylase 1 GN=CYP75A1 OS=Petunia hybrida (Petunia) PE=2 SV=1	PREDICTED: flavonoid 3&apos;,5&apos;-hydroxylase 2-like [Vitis vinifera]
VIT_06s0061g00730	-5.15501	8.71e-86	Aquaporin TIP1-1 GN=T1J8.1 OS=Arabidopsis thaliana (Mouse-ear cress) PE=1 SV=1	PREDICTED: aquaporin TIP1-1 isoform 1 [Vitis vinifera]
VIT_14s0108g00290	2.86959	2.33e-12	Formin-like protein 4 (Precursor) GN=FH4 OS=Arabidopsis thaliana (Mouse-ear cress) PE=1 SV=2	PREDICTED: formin-like protein 4 [Vitis vinifera]
VIT_14s0081g00730	1.21085	1.62e-06	Ethylene-responsive transcription factor 1B GN=K14B15.15 OS=Arabidopsis thaliana (Mouse-ear cress) PE=1 SV=2	PREDICTED: uncharacterized protein LOC100246190 [Vitis vinifera]
VIT_00s0294g00090	1.14504	7.18e-21	Probable receptor-like protein kinase At5g39020 (Precursor) GN=At5g39020 OS=Arabidopsis thaliana (Mouse-ear cress) PE=2 SV=1	hypothetical protein VITISV_024238 [Vitis vinifera]
VIT_19s0090g01530	1.65353	2.44e-31	Pirin-like protein OS=Solanum lycopersicum (Tomato) PE=2 SV=1	PREDICTED: pirin-like protein [Vitis vinifera]
VIT_01s0010g02860	-1.03709	6.64e-06	ATP-dependent zinc metalloprotease FTSH 6, chloroplastic (Precursor) GN=FTSH6 OS=Arabidopsis thaliana (Mouse-ear cress) PE=2 SV=1	PREDICTED: mitochondrial chaperone BCS1-like isoform 1 [Vitis vinifera]
VIT_19s0177g00140	-1.1032	9.62e-106	Thiamine thiazole synthase 1, chloroplastic (Precursor) GN=THI1-1 OS=Vitis vinifera (Grape) PE=3 SV=1	PREDICTED: thiazole biosynthetic enzyme, chloroplastic isoform 1 [Vitis vinifera]
VIT_09s0002g08560	-1.38372	0.00128104	--	PREDICTED: uncharacterized protein LOC100255938 [Vitis vinifera]
VIT_18s0041g00020	1.128	1.89e-07	Wall-associated receptor kinase 2 (Precursor) GN=WAK2 OS=Arabidopsis thaliana (Mouse-ear cress) PE=1 SV=1	hypothetical protein VITISV_027752 [Vitis vinifera]
VIT_03s0063g00210	-1.53283	4.66e-05	Probable receptor-like protein kinase At1g49730 (Precursor) GN=At1g49730 OS=Arabidopsis thaliana (Mouse-ear cress) PE=1 SV=1	PREDICTED: probable receptor-like protein kinase At1g49730-like [Vitis vinifera]
VIT_01s0127g00400	-3.28432	0	Polygalacturonase At1g48100 (Precursor) GN=At1g48100 OS=Arabidopsis thaliana (Mouse-ear cress) PE=2 SV=1	PREDICTED: polygalacturonase At1g48100 [Vitis vinifera]
VIT_03s0088g01200	-1.1506	1.25e-05	--	PREDICTED: uncharacterized protein LOC100260026 [Vitis vinifera]
VIT_02s0025g00860	-1.03684	0.00532437	--	unnamed protein product [Vitis vinifera]
VIT_14s0006g02610	1.54281	6.81e-13	Peptide methionine sulfoxide reductase A4, chloroplastic (Precursor) GN=F13M23.270 OS=Arabidopsis thaliana (Mouse-ear cress) PE=1 SV=2	unnamed protein product [Vitis vinifera]
VIT_00s2485g00010	1.51588	3.3e-30	Cysteine-rich receptor-like protein kinase 10 (Precursor) GN=F21P8.70 OS=Arabidopsis thaliana (Mouse-ear cress) PE=1 SV=3	PREDICTED: cysteine-rich receptor-like protein kinase 10-like, partial [Vitis vinifera]
VIT_08s0040g00830	1.00263	2.24e-19	Probable nitrite transporter At1g68570 GN=At1g68570 OS=Arabidopsis thaliana (Mouse-ear cress) PE=2 SV=1	PREDICTED: probable nitrite transporter At1g68570 [Vitis vinifera]
VIT_06s0004g06660	1.45046	6.54e-84	Phosphoinositide phospholipase C 4 GN=MZN1.19 OS=Arabidopsis thaliana (Mouse-ear cress) PE=2 SV=2	PREDICTED: phosphoinositide phospholipase C 4-like isoform 1 [Vitis vinifera]
VIT_18s0001g11620	1.44819	4.42e-23	Wall-associated receptor kinase-like 14 (Precursor) GN=WAKL14 OS=Arabidopsis thaliana (Mouse-ear cress) PE=2 SV=2	PREDICTED: wall-associated receptor kinase-like 14-like [Vitis vinifera]
VIT_02s0025g04340	3.00148	6.95e-132	Osmotin-like protein TPM-1 (Precursor; Fragment) GN=TPM-1 OS=Solanum lycopersicum (Tomato) PE=2 SV=1	hypothetical protein VITISV_023861 [Vitis vinifera]
VIT_06s0004g01250	-3.27025	4.53e-131	Omega-6 fatty acid desaturase, endoplasmic reticulum isozyme 2 GN=FAD2-2 OS=Glycine max (Soybean) PE=2 SV=1	unnamed protein product [Vitis vinifera]
VIT_14s0036g00460	3.42748	4.04e-12	Myb-related protein Myb4 GN=OSJNBa0073E02.6 OS=Oryza sativa subsp. japonica (Rice) PE=2 SV=2	unnamed protein product [Vitis vinifera]
VIT_07s0104g00120	1.15175	7.78e-87	--	PREDICTED: uncharacterized protein LOC100249456 [Vitis vinifera]
VIT_06s0061g00670	-1.42687	2.38e-06	Salutaridine reductase GN=SALR OS=Papaver bracteatum (Great scarlet poppy) PE=1 SV=1	unnamed protein product [Vitis vinifera]
VIT_06s0009g00810	-1.81169	1.04e-43	Alpha-N-arabinofuranosidase (Precursor) GN=Xyl2 OS=Medicago sativa subsp. varia (Alfalfa) PE=2 SV=1	PREDICTED: lysosomal beta glucosidase-like isoform 1 [Vitis vinifera]
VIT_08s0007g00210	-2.0468	7.79e-33	Uncharacterized protein At3g17950 GN=Y-3 OS=Arabidopsis thaliana (Mouse-ear cress) PE=1 SV=1	PREDICTED: uncharacterized protein LOC100252884 [Vitis vinifera]
VIT_12s0035g00570	2.27715	2.44e-06	Cytochrome P450 82C4 GN=CYP82C4 OS=Arabidopsis thaliana (Mouse-ear cress) PE=2 SV=1	unnamed protein product [Vitis vinifera]
VIT_16s0148g00050	1.91574	9.68e-11	Probable receptor-like protein kinase At5g39020 (Precursor) GN=At5g39020 OS=Arabidopsis thaliana (Mouse-ear cress) PE=2 SV=1	PREDICTED: probable receptor-like protein kinase At1g67000-like [Vitis vinifera]
VIT_06s0009g02920	-1.76477	3.43e-94	Flavonoid 3&apos;,5&apos;-hydroxylase 2 GN=CYP75A3 OS=Petunia hybrida (Petunia) PE=2 SV=1	PREDICTED: flavonoid 3&apos;,5&apos;-hydroxylase 2-like [Vitis vinifera]
VIT_11s0103g00550	-1.46974	1.02e-131	Subtilisin-like protease (Precursor) GN=K8K14.8 OS=Arabidopsis thaliana (Mouse-ear cress) PE=1 SV=1	PREDICTED: subtilisin-like protease [Vitis vinifera]
VIT_05s0051g00660	-1.22888	8.34e-12	Serine/threonine-protein kinase EDR1 GN=F22O13.20 OS=Arabidopsis thaliana (Mouse-ear cress) PE=1 SV=1	hypothetical protein VITISV_040388 [Vitis vinifera]
VIT_19s0014g05010	-2.22071	4.36e-13	--	unnamed protein product [Vitis vinifera]
VIT_16s0050g02220	1.15284	0.00198022	Acidic endochitinase (Precursor) GN=CHIT3 OS=Vitis vinifera (Grape) PE=2 SV=1	class III chitinase [Vitis vinifera]
VIT_19s0015g00880	1.02874	0.0173038	Oligopeptide transporter 1 GN=OPT1 OS=Arabidopsis thaliana (Mouse-ear cress) PE=2 SV=1	PREDICTED: oligopeptide transporter 1-like [Vitis vinifera]
VIT_01s0010g02880	-1.05846	0.000643979	ATP-dependent zinc metalloprotease FtsH GN=ftsH OS=Heterosigma akashiwo (strain NIES-293) PE=3 SV=1	unnamed protein product [Vitis vinifera]
VIT_06s0004g00910	-3.25556	7.93e-28	Uncharacterized GPI-anchored protein At1g27950 (Precursor) GN=At1g27950 OS=Arabidopsis thaliana (Mouse-ear cress) PE=1 SV=1	unnamed protein product [Vitis vinifera]
VIT_00s0256g00030	-1.41865	7.57e-13	Ankyrin repeat-containing protein At5g02620 GN=At5g02620 OS=Arabidopsis thaliana (Mouse-ear cress) PE=1 SV=1	PREDICTED: uncharacterized protein LOC100245282 [Vitis vinifera]
VIT_08s0040g01740	-1.79867	7.28e-08	Synaptotagmin-3 GN=F21E1.140 OS=Arabidopsis thaliana (Mouse-ear cress) PE=2 SV=1	unnamed protein product [Vitis vinifera]
VIT_06s0004g04000	-2.82012	2.05e-200	3-ketoacyl-CoA synthase 12 (Precursor) GN=KCS12 OS=Arabidopsis thaliana (Mouse-ear cress) PE=2 SV=1	PREDICTED: 3-ketoacyl-CoA synthase 12, partial [Vitis vinifera]
VIT_11s0016g03400	1.05912	6.42e-31	Sugar transport protein 14 GN=STP14 OS=Arabidopsis thaliana (Mouse-ear cress) PE=2 SV=2	PREDICTED: sugar transport protein 14 [Vitis vinifera]
VIT_11s0016g02940	-1.62191	1.27e-08	Profilin OS=Mercurialis annua (Annual mercury) PE=1 SV=1	hypothetical protein VITISV_026400 [Vitis vinifera]
VIT_08s0058g00470	-1.08911	2.78e-17	Abscisic acid receptor PYL4 GN=T19C21.20 OS=Arabidopsis thaliana (Mouse-ear cress) PE=1 SV=1	PREDICTED: abscisic acid receptor PYL4-like [Vitis vinifera]
VIT_00s0583g00030	-2.67229	1.46e-93	--	PREDICTED: sphingolipid delta(4)-desaturase DES1-like [Vitis vinifera]
VIT_14s0030g02090	-1.36561	1.38e-26	Calcium-transporting ATPase 12, plasma membrane-type GN=ACA12 OS=Arabidopsis thaliana (Mouse-ear cress) PE=2 SV=1	PREDICTED: calcium-transporting ATPase 12, plasma membrane-type-like [Vitis vinifera]
VIT_12s0134g00640	-6.04548	1.42e-39	Anthocyanin 5-aromatic acyltransferase OS=Gentiana triflora (Clustered gentian) PE=1 SV=1	PREDICTED: malonyl-coenzyme A:anthocyanin 3-O-glucoside-6&apos;&apos;-O-malonyltransferase-like [Vitis vinifera]
VIT_10s0003g05480	-2.68358	7.44e-62	Patellin-4 GN=PATL4 OS=Arabidopsis thaliana (Mouse-ear cress) PE=1 SV=2	PREDICTED: patellin-4 isoform 1 [Vitis vinifera]
VIT_06s0004g02850	-1.0151	6.85e-39	Aquaporin PIP2-7 GN=PIP2-7 OS=Zea mays (Maize) PE=1 SV=1	aquaporin PIP2 [Vitis vinifera]
VIT_15s0021g02410	-1.27077	5.08e-13	Malate dehydrogenase GN=MD1 OS=Nicotiana tabacum (Common tobacco) PE=1 SV=1	PREDICTED: malate dehydrogenase, cytoplasmic [Vitis vinifera]
VIT_16s0050g01920	2.43569	7.71e-12	G-type lectin S-receptor-like serine/threonine-protein kinase At5g24080 (Precursor) GN=At5g24080 OS=Arabidopsis thaliana (Mouse-ear cress) PE=2 SV=1	unnamed protein product [Vitis vinifera]
VIT_19s0085g00740	1.07999	0.0121525	Zinc transporter 1 (Precursor) GN=ZIP1 OS=Arabidopsis thaliana (Mouse-ear cress) PE=2 SV=1	PREDICTED: zinc transporter 1 isoform 1 [Vitis vinifera]
VIT_03s0110g00370	-2.55135	9.92e-74	Copper transporter 3 GN=P0665A11.23 OS=Oryza sativa subsp. japonica (Rice) PE=2 SV=1	PREDICTED: copper transporter 2-like [Vitis vinifera]
VIT_12s0059g01900	-1.03533	1.57e-05	--	PREDICTED: uncharacterized protein LOC100253450 [Vitis vinifera]
VIT_03s0110g00170	1.46113	4.4e-12	Receptor-like protein 12 (Precursor) GN=RLP12 OS=Arabidopsis thaliana (Mouse-ear cress) PE=2 SV=2	PREDICTED: receptor-like protein 12-like [Vitis vinifera]
VIT_12s0028g02430	-1.17563	1.85e-18	1-aminocyclopropane-1-carboxylate oxidase homolog 1 GN=At1g06620 OS=Arabidopsis thaliana (Mouse-ear cress) PE=2 SV=1	PREDICTED: 1-aminocyclopropane-1-carboxylate oxidase homolog 1 [Vitis vinifera]
VIT_03s0091g00100	1.3692	4.21e-65	Methylthioribose kinase GN=MTK OS=Arabidopsis thaliana (Mouse-ear cress) PE=1 SV=1	PREDICTED: methylthioribose kinase [Vitis vinifera]
VIT_01s0137g00170	-2.92595	8.47e-11	Very-long-chain 3-oxoacyl-CoA reductase 1 GN=F12A21.31 OS=Arabidopsis thaliana (Mouse-ear cress) PE=1 SV=1	unnamed protein product [Vitis vinifera]
VIT_17s0000g07750	-1.32776	0.00182883	Peroxidase 65 (Precursor) GN=MQD22.14 OS=Arabidopsis thaliana (Mouse-ear cress) PE=2 SV=2	PREDICTED: peroxidase 65 [Vitis vinifera]
VIT_00s0256g00050	-1.13317	0.000312018	--	unnamed protein product [Vitis vinifera]
VIT_18s0075g00700	5.10939	4.07e-25	Laccase-14 (Precursor) GN=LAC14 OS=Arabidopsis thaliana (Mouse-ear cress) PE=2 SV=1	unnamed protein product [Vitis vinifera]
VIT_06s0009g01410	-2.69045	8.23e-161	--	hypothetical protein VITISV_034011 [Vitis vinifera]
VIT_02s0025g04250	3.5071	1.41e-47	Thaumatin-like protein (Precursor) GN=tlp OS=Actinidia deliciosa (Kiwi) PE=1 SV=2	PREDICTED: thaumatin-like protein-like [Vitis vinifera]
VIT_02s0012g01190	-2.21107	3.45e-15	Transcriptional regulator SUPERMAN GN=K14B15.1 OS=Arabidopsis thaliana (Mouse-ear cress) PE=1 SV=1	PREDICTED: uncharacterized protein LOC100267849 [Vitis vinifera]
VIT_05s0020g02200	1.45906	4.84e-05	Uridine nucleosidase 1 GN=URH1 OS=Arabidopsis thaliana (Mouse-ear cress) PE=1 SV=2	PREDICTED: uncharacterized protein LOC100263026 [Vitis vinifera]
VIT_11s0016g00330	-1.09108	4.64e-35	Pectinesterase 54 (Precursor) GN=F22D1.30 OS=Arabidopsis thaliana (Mouse-ear cress) PE=2 SV=1	PREDICTED: probable pectinesterase/pectinesterase inhibitor 54-like [Vitis vinifera]
VIT_10s0116g01360	-1.39547	1.49e-08	Probable F-box protein At4g22030 GN=At4g22030 OS=Arabidopsis thaliana (Mouse-ear cress) PE=4 SV=1	PREDICTED: probable F-box protein At4g22030-like [Vitis vinifera]
VIT_16s0050g00180	2.55687	4.8e-29	LRR receptor-like serine/threonine-protein kinase GSO1 (Precursor) GN=GSO1 OS=Arabidopsis thaliana (Mouse-ear cress) PE=2 SV=1	PREDICTED: probable leucine-rich repeat receptor-like protein kinase At1g35710-like [Vitis vinifera]
VIT_00s0480g00070	-1.05063	0.00776987	Polyphenol oxidase, chloroplastic (Precursor) OS=Vitis vinifera (Grape) PE=1 SV=1	oxidase [Vitis vinifera]
VIT_13s0074g00770	1.28877	1.62e-216	Copper transport protein CCH GN=CCH OS=Arabidopsis thaliana (Mouse-ear cress) PE=1 SV=1	PREDICTED: copper transport protein ATOX1 [Vitis vinifera]
VIT_06s0004g02520	-1.10202	5.21e-11	Telomere repeat-binding protein 1 GN=TRP1 OS=Arabidopsis thaliana (Mouse-ear cress) PE=1 SV=2	unnamed protein product [Vitis vinifera]
VIT_04s0008g01640	-2.88153	2.57e-11	Ankyrin repeat-containing protein At5g02620 GN=At5g02620 OS=Arabidopsis thaliana (Mouse-ear cress) PE=1 SV=1	unnamed protein product [Vitis vinifera]
VIT_07s0151g00450	-1.89879	5.25e-07	Transcription factor bHLH74 GN=T27I1.15 OS=Arabidopsis thaliana (Mouse-ear cress) PE=2 SV=1	PREDICTED: transcription factor bHLH74-like [Vitis vinifera]
VIT_16s0050g01880	2.54108	1.95e-19	G-type lectin S-receptor-like serine/threonine-protein kinase At5g24080 (Precursor) GN=At5g24080 OS=Arabidopsis thaliana (Mouse-ear cress) PE=2 SV=1	PREDICTED: G-type lectin S-receptor-like serine/threonine-protein kinase At5g24080 [Vitis vinifera]
VIT_17s0000g04340	-1.3431	3.95e-09	Protein MIZU-KUSSEI 1 GN=MIZ1 OS=Arabidopsis thaliana (Mouse-ear cress) PE=1 SV=1	PREDICTED: uncharacterized protein LOC100264587 [Vitis vinifera]
VIT_14s0066g00250	-1.47866	5.85e-27	GDSL esterase/lipase At5g14450 (Precursor) GN=At5g14450 OS=Arabidopsis thaliana (Mouse-ear cress) PE=2 SV=1	PREDICTED: GDSL esterase/lipase At5g14450-like [Vitis vinifera]
VIT_03s0038g01650	2.25517	6.2e-63	HVA22-like protein a GN=HVA22A OS=Arabidopsis thaliana (Mouse-ear cress) PE=2 SV=1	PREDICTED: uncharacterized protein LOC100245618 [Vitis vinifera]
VIT_09s0002g06890	1.12056	0.000191209	Cucumber peeling cupredoxin OS=Cucumis sativus (Cucumber) PE=1 SV=3	unnamed protein product [Vitis vinifera]
VIT_02s0025g04520	-1.22245	1.27e-29	Calcium-dependent protein kinase 34 GN=CPK34 OS=Arabidopsis thaliana (Mouse-ear cress) PE=2 SV=1	PREDICTED: calcium-dependent protein kinase 34 [Vitis vinifera]
VIT_00s0583g00020	-1.27636	0.000180602	Tetraspanin-19 GN=At2g20740 OS=Arabidopsis thaliana (Mouse-ear cress) PE=2 SV=1	unnamed protein product [Vitis vinifera]
VIT_15s0046g03240	-1.23929	1.98e-102	UPF0481 protein At3g47200 GN=At3g47200 OS=Arabidopsis thaliana (Mouse-ear cress) PE=1 SV=1	hypothetical protein VITISV_024564 [Vitis vinifera]
VIT_07s0104g00500	-1.52805	0.000211753	--	PREDICTED: uncharacterized protein LOC100261455 [Vitis vinifera]
VIT_06s0004g01990	3.33436	4.51e-30	Extensin (Precursor) OS=Daucus carota (Carrot) PE=2 SV=1	PREDICTED: uncharacterized protein LOC100809158 isoform 3 [Glycine max]
VIT_18s0041g00250	-1.90734	8.43e-08	TMV resistance protein N GN=N OS=Nicotiana glutinosa (Tobacco) PE=1 SV=1	TMV resistance protein N-like protein 7 [Vitis labrusca]
VIT_08s0040g00060	-1.76274	4.23e-79	Probable inactive receptor kinase At5g58300 (Precursor) GN=At5g58300 OS=Arabidopsis thaliana (Mouse-ear cress) PE=1 SV=1	PREDICTED: probable inactive receptor kinase At5g58300-like [Vitis vinifera]
VIT_17s0000g01700	-1.07948	8.41e-39	Probable inactive leucine-rich repeat receptor-like protein kinase At3g03770 (Precursor) GN=At3g03770 OS=Arabidopsis thaliana (Mouse-ear cress) PE=2 SV=1	PREDICTED: probable inactive leucine-rich repeat receptor-like protein kinase At3g03770-like [Vitis vinifera]
VIT_11s0103g00190	-4.56525	1.14e-24	Phospholipase A2-alpha (Precursor) GN=PLA2-ALPHA OS=Arabidopsis thaliana (Mouse-ear cress) PE=1 SV=1	unnamed protein product [Vitis vinifera]
VIT_11s0016g03710	-3.24209	7.44e-90	Probable protein ABIL5 OS=Oryza sativa subsp. japonica (Rice) PE=2 SV=1	unnamed protein product [Vitis vinifera]
VIT_14s0066g00430	-1.24184	0.00867234	--	PREDICTED: uncharacterized protein LOC100250975 [Vitis vinifera]
VIT_06s0004g03980	-1.10948	1.09e-08	Ankyrin repeat-containing protein At5g02620 GN=At5g02620 OS=Arabidopsis thaliana (Mouse-ear cress) PE=1 SV=1	PREDICTED: ankyrin repeat-containing protein At5g02620-like [Vitis vinifera]
VIT_16s0039g01420	-1.45624	3.86e-39	--	PREDICTED: uncharacterized protein LOC100264930 isoform 2 [Vitis vinifera]
VIT_18s0075g00580	5.43453	7.19e-34	Putative laccase-9 (Precursor) OS=Oryza sativa subsp. japonica (Rice) PE=2 SV=1	PREDICTED: putative laccase-9-like [Vitis vinifera]
VIT_07s0031g00540	-3.97186	1.94e-56	Protein RALF-like 34 (Precursor) GN=RALFL34 OS=Arabidopsis thaliana (Mouse-ear cress) PE=2 SV=1	PREDICTED: uncharacterized protein LOC100264539 [Vitis vinifera]
VIT_11s0118g00420	-1.02482	2.59e-10	Heparanase-like protein 3 (Precursor) GN=At5g34940 OS=Arabidopsis thaliana (Mouse-ear cress) PE=2 SV=2	PREDICTED: heparanase-like protein 3-like [Vitis vinifera]
VIT_14s0081g00190	1.74709	3.01e-11	Sigma factor binding protein 2, chloroplastic (Precursor) GN=SIB2 OS=Arabidopsis thaliana (Mouse-ear cress) PE=2 SV=1	conserved hypothetical protein [Ricinus communis]
VIT_06s0004g00350	1.67218	7.73e-05	Probable leucine-rich repeat receptor-like protein kinase At1g35710 (Precursor) GN=At1g35710 OS=Arabidopsis thaliana (Mouse-ear cress) PE=2 SV=1	unnamed protein product [Vitis vinifera]
VIT_13s0019g02110	1.15562	1.67e-31	--	unnamed protein product [Vitis vinifera]
VIT_18s0122g00320	-1.00758	3.03e-59	--	unnamed protein product [Vitis vinifera]
VIT_15s0048g00630	-2.2307	6.59e-78	Putative lipid-binding protein At4g00165 (Precursor) GN=At4g00165 OS=Arabidopsis thaliana (Mouse-ear cress) PE=2 SV=1	PREDICTED: putative lipid-binding protein At4g00165-like [Vitis vinifera]
VIT_09s0002g06680	-2.37797	2.48e-13	--	PREDICTED: uncharacterized protein LOC100242179 [Vitis vinifera]
VIT_06s0004g06380	1.57623	1.77e-07	Anthocyanidin 3-O-glucosyltransferase 6 (Fragment) GN=GT6 OS=Manihot esculenta (Cassava) PE=2 SV=1	PREDICTED: UDP-glycosyltransferase 71C4-like [Vitis vinifera]
VIT_06s0009g03670	2.50153	1.04e-21	F-box protein At5g46170 GN=At5g46170 OS=Arabidopsis thaliana (Mouse-ear cress) PE=2 SV=1	PREDICTED: F-box protein At4g18380-like [Vitis vinifera]
VIT_18s0001g13080	-5.67781	1.55e-101	--	PREDICTED: transmembrane protein 136 [Vitis vinifera]
VIT_12s0059g00590	-1.10962	4.35e-08	Fruit protein pKIWI501 GN=pKIWI501 OS=Actinidia deliciosa (Kiwi) PE=2 SV=1	ripening-related protein-like [Vitis vinifera]
VIT_09s0018g01950	-1.95821	1.23e-61	Probable xyloglucan glycosyltransferase 5 GN=CSLC5 OS=Arabidopsis thaliana (Mouse-ear cress) PE=1 SV=1	PREDICTED: probable xyloglucan glycosyltransferase 5 [Vitis vinifera]
VIT_14s0068g01520	-4.53634	5.07e-54	Double-stranded RNA-binding protein 5 GN=DRB5 OS=Arabidopsis thaliana (Mouse-ear cress) PE=1 SV=1	PREDICTED: double-stranded RNA-binding protein 5 [Vitis vinifera]
VIT_18s0072g00980	1.10332	1.76e-23	LRR receptor-like serine/threonine-protein kinase RCH1 (Precursor) GN=RCH1 OS=Arabidopsis thaliana (Mouse-ear cress) PE=2 SV=1	PREDICTED: probable leucine-rich repeat receptor-like protein kinase At5g63930-like [Vitis vinifera]
VIT_14s0060g01800	-1.20563	0.00394551	Uncharacterized protein At5g01610 GN=At5g01610 OS=Arabidopsis thaliana (Mouse-ear cress) PE=1 SV=1	PREDICTED: uncharacterized protein LOC100266677 [Vitis vinifera]
VIT_19s0014g01740	-1.0333	1.17e-16	Vacuolar cation/proton exchanger 2 GN=CAX2 OS=Oryza sativa subsp. japonica (Rice) PE=2 SV=2	unnamed protein product [Vitis vinifera]
VIT_14s0060g00900	-1.49973	4.75e-110	--	PREDICTED: uncharacterized protein LOC100245914 [Vitis vinifera]
VIT_12s0059g00570	-2.21625	3.07e-141	Fasciclin-like arabinogalactan protein 7 (Precursor) GN=FLA7 OS=Arabidopsis thaliana (Mouse-ear cress) PE=1 SV=1	PREDICTED: fasciclin-like arabinogalactan protein 7 isoform 2 [Vitis vinifera]
VIT_19s0090g00510	-1.79386	1.12e-12	--	unnamed protein product [Vitis vinifera]
VIT_04s0008g04810	1.81351	6.38e-43	--	hypothetical protein VITISV_025154 [Vitis vinifera]
VIT_18s0001g10420	-2.16293	2.5e-69	Remorin GN=DBP OS=Arabidopsis thaliana (Mouse-ear cress) PE=1 SV=1	PREDICTED: uncharacterized protein LOC100257562 [Vitis vinifera]
VIT_02s0025g03480	-1.10022	1.3e-32	Kinesin-4 GN=F2P16.12 OS=Arabidopsis thaliana (Mouse-ear cress) PE=1 SV=2	PREDICTED: uncharacterized protein LOC100256435 [Vitis vinifera]
VIT_04s0008g07080	1.86109	2.3e-11	Protein ASPARTIC PROTEASE IN GUARD CELL 2 (Precursor) GN=ASPG2 OS=Arabidopsis thaliana (Mouse-ear cress) PE=2 SV=1	PREDICTED: aspartic proteinase nepenthesin-2-like [Vitis vinifera]
VIT_09s0054g00080	3.94511	3.94e-109	LRR receptor-like serine/threonine-protein kinase GSO1 (Precursor) GN=GSO1 OS=Arabidopsis thaliana (Mouse-ear cress) PE=2 SV=1	unnamed protein product [Vitis vinifera]
VIT_00s0193g00010	2.55132	1.21e-08	--	unnamed protein product [Vitis vinifera]
VIT_00s1764g00020	-1.83223	1.37e-34	Probable LRR receptor-like serine/threonine-protein kinase At1g12460 (Precursor) GN=At1g12460 OS=Arabidopsis thaliana (Mouse-ear cress) PE=1 SV=1	PREDICTED: probable LRR receptor-like serine/threonine-protein kinase At1g12460-like, partial [Vitis vinifera]
VIT_18s0001g05480	-1.58112	3.14e-54	--	PREDICTED: uncharacterized protein LOC100260886 isoform 2 [Vitis vinifera]
VIT_09s0002g05570	2.6363	1.39e-87	Pleiotropic drug resistance protein 1 GN=PDR1 OS=Nicotiana tabacum (Common tobacco) PE=2 SV=1	unnamed protein product [Vitis vinifera]
VIT_16s0050g01150	-2.45852	1.02e-11	Heat shock protein 83 GN=HSP83A OS=Ipomoea nil (Japanese morning glory) PE=2 SV=1	PREDICTED: heat shock protein 83-like [Vitis vinifera]
VIT_02s0025g01300	-3.17086	8.77e-19	--	PREDICTED: uncharacterized protein LOC100258722 [Vitis vinifera]
VIT_06s0004g05070	1.74374	6.58e-199	Zinc transporter 2 (Precursor) GN=ZIP2 OS=Arabidopsis thaliana (Mouse-ear cress) PE=2 SV=1	PREDICTED: zinc transporter 2-like [Vitis vinifera]
VIT_06s0004g06680	-2.52575	7.65e-18	Putative serine/threonine-protein kinase-like protein CCR3 (Precursor) GN=F27K19.130 OS=Arabidopsis thaliana (Mouse-ear cress) PE=2 SV=1	PREDICTED: putative serine/threonine-protein kinase-like protein CCR3-like [Vitis vinifera]
VIT_08s0007g03240	-2.04456	3.57e-289	Nectarin-2 (Precursor) GN=NEC3 OS=Nicotiana langsdorffii x Nicotiana sanderae (Ornamental tobacco) PE=1 SV=1	unnamed protein product [Vitis vinifera]
VIT_04s0008g05830	-2.77288	5.67e-131	U-box domain-containing protein 4 GN=PUB4 OS=Arabidopsis thaliana (Mouse-ear cress) PE=1 SV=3	PREDICTED: U-box domain-containing protein 4-like [Vitis vinifera]
VIT_01s0137g00390	-2.02329	1.43e-12	--	PREDICTED: uncharacterized protein LOC100261038 [Vitis vinifera]
VIT_08s0007g06010	2.64088	1.43e-13	Glucan endo-1,3-beta-glucosidase, basic isoform (Precursor) GN=GNS1 OS=Prunus persica (Peach) PE=3 SV=1	PREDICTED: LOW QUALITY PROTEIN: glucan endo-1,3-beta-glucosidase, basic isoform-like [Vitis vinifera]
VIT_19s0014g01370	1.56372	0.000222102	Epidermis-specific secreted glycoprotein EP1 (Precursor) GN=EP1 OS=Daucus carota (Carrot) PE=1 SV=1	PREDICTED: epidermis-specific secreted glycoprotein EP1-like [Vitis vinifera]
VIT_06s0004g02710	-1.4048	1.97e-08	Uncharacterized membrane protein At1g06890 GN=At1g06890 OS=Arabidopsis thaliana (Mouse-ear cress) PE=1 SV=1	PREDICTED: uncharacterized membrane protein At1g06890 [Vitis vinifera]
VIT_16s0148g00420	1.5058	5.14e-06	Probable serine/threonine-protein kinase At1g18390 (Precursor) GN=At1g18390 OS=Arabidopsis thaliana (Mouse-ear cress) PE=1 SV=2	PREDICTED: uncharacterized protein LOC100248236 [Vitis vinifera]
VIT_01s0011g03450	-2.4056	7.3e-250	Alpha-xylosidase 1 (Precursor) GN=F24J5.20 OS=Arabidopsis thaliana (Mouse-ear cress) PE=1 SV=1	PREDICTED: alpha-xylosidase isoform 1 [Vitis vinifera]
VIT_07s0141g00720	-1.50997	2.01e-08	Putative fimbrin-like protein 3 GN=FIM3 OS=Arabidopsis thaliana (Mouse-ear cress) PE=3 SV=1	unnamed protein product [Vitis vinifera]
VIT_14s0006g00140	-1.91322	3.92e-05	--	hypothetical protein VITISV_027237 [Vitis vinifera]
VIT_02s0033g01050	1.59417	1.53e-27	Benzyl alcohol O-benzoyltransferase GN=HSR201 OS=Nicotiana tabacum (Common tobacco) PE=1 SV=1	unnamed protein product [Vitis vinifera]
VIT_18s0001g15720	-2.04465	2.26e-235	LRR receptor-like serine/threonine-protein kinase RCH1 (Precursor) GN=RCH1 OS=Arabidopsis thaliana (Mouse-ear cress) PE=2 SV=1	PREDICTED: LRR receptor-like serine/threonine-protein kinase RCH1-like [Vitis vinifera]
VIT_18s0122g00460	-1.60172	2.64e-56	Calvin cycle protein CP12-3, chloroplastic (Precursor) GN=CP12-3 OS=Arabidopsis thaliana (Mouse-ear cress) PE=1 SV=1	PREDICTED: calvin cycle protein CP12-like isoform 1 [Vitis vinifera]
VIT_11s0118g00770	-1.03613	0.0024561	--	PREDICTED: uncharacterized protein LOC100263642 [Vitis vinifera]
VIT_07s0005g04880	1.21004	5.82e-05	Probable glutathione S-transferase OS=Nicotiana tabacum (Common tobacco) PE=2 SV=1	PREDICTED: glutathione transferase GST 23 [Vitis vinifera]
VIT_10s0003g01630	-3.13202	2.42e-15	--	PREDICTED: uncharacterized protein LOC100254835 [Vitis vinifera]
VIT_08s0007g03660	-1.14922	1.98e-06	Cytochrome P450 94A1 GN=CYP94A1 OS=Vicia sativa (Spring vetch) PE=2 SV=2	unnamed protein product [Vitis vinifera]
VIT_07s0104g00830	1.03852	6.03e-40	Sugar transporter ERD6-like 7 GN=At2g48020 OS=Arabidopsis thaliana (Mouse-ear cress) PE=2 SV=2	PREDICTED: sugar transporter ERD6-like 7-like [Vitis vinifera]
VIT_16s0100g01100	4.09848	2.77e-16	Stilbene synthase 1 OS=Vitis vinifera (Grape) PE=1 SV=2	PREDICTED: stilbene synthase 1 [Vitis vinifera]
VIT_08s0032g00340	-3.06945	6.74e-30	--	unnamed protein product [Vitis vinifera]
VIT_12s0059g01830	-4.49447	6.28e-18	Putative cell wall protein (Precursor) GN=At2g20870 OS=Arabidopsis thaliana (Mouse-ear cress) PE=2 SV=2	PREDICTED: putative cell wall protein-like [Vitis vinifera]
VIT_13s0064g01030	-1.47849	4.04e-12	E3 ubiquitin ligase BIG BROTHER GN=BB OS=Arabidopsis thaliana (Mouse-ear cress) PE=1 SV=1	PREDICTED: E3 ubiquitin ligase BIG BROTHER [Vitis vinifera]
VIT_13s0067g02520	1.27763	7.85e-43	--	unnamed protein product [Vitis vinifera]
VIT_12s0028g02650	-1.12162	6.48e-16	Ras-related protein Rab11B GN=RAB11B OS=Nicotiana tabacum (Common tobacco) PE=2 SV=1	PREDICTED: ras-related protein Rab11B [Vitis vinifera]
VIT_06s0009g02880	-1.57097	5.29e-12	Flavonoid 3&apos;,5&apos;-hydroxylase 2 GN=CYP75A3 OS=Petunia hybrida (Petunia) PE=2 SV=1	PREDICTED: flavonoid 3&apos;,5&apos;-hydroxylase 1-like [Vitis vinifera]
VIT_00s0256g00110	-1.68504	1.67e-12	Ankyrin repeat-containing protein At3g12360 GN=At3g12360 OS=Arabidopsis thaliana (Mouse-ear cress) PE=2 SV=1	PREDICTED: uncharacterized protein LOC100245282 [Vitis vinifera]
VIT_04s0008g04710	-3.05749	2.16e-46	3-ketoacyl-CoA synthase 11 GN=KCS11 OS=Arabidopsis thaliana (Mouse-ear cress) PE=2 SV=1	PREDICTED: 3-ketoacyl-CoA synthase 11 [Vitis vinifera]
VIT_16s0039g01130	1.49544	1.77e-12	Phenylalanine ammonia-lyase GN=PAL OS=Populus trichocarpa (Western balsam poplar) PE=2 SV=1	PREDICTED: phenylalanine ammonia-lyase [Vitis vinifera]
VIT_04s0044g00750	1.06558	1.6e-11	G-type lectin S-receptor-like serine/threonine-protein kinase RLK1 (Precursor) GN=RLK1 OS=Arabidopsis thaliana (Mouse-ear cress) PE=2 SV=2	PREDICTED: G-type lectin S-receptor-like serine/threonine-protein kinase RLK1-like [Vitis vinifera]
VIT_19s0015g02520	1.5104	2.11e-101	Secologanin synthase GN=CYP72A1 OS=Catharanthus roseus (Madagascar periwinkle) PE=2 SV=1	PREDICTED: secologanin synthase-like [Vitis vinifera]
VIT_12s0057g00780	1.88438	1.2e-16	Receptor-like protein 12 (Precursor) GN=RLP12 OS=Arabidopsis thaliana (Mouse-ear cress) PE=2 SV=2	hypothetical protein VITISV_021527 [Vitis vinifera]
VIT_18s0122g00860	-1.29027	2.79e-32	--	PREDICTED: uncharacterized protein LOC100261560 [Vitis vinifera]
VIT_12s0134g00340	1.40144	1.78e-51	G-type lectin S-receptor-like serine/threonine-protein kinase At4g03230 (Precursor) GN=At4g03230 OS=Arabidopsis thaliana (Mouse-ear cress) PE=3 SV=3	unnamed protein product [Vitis vinifera]
VIT_19s0085g00140	2.10329	1.58e-06	--	unnamed protein product [Vitis vinifera]
VIT_18s0001g08870	-1.46489	1.21e-10	--	unnamed protein product [Vitis vinifera]
VIT_18s0122g00280	-2.59635	3.32e-49	--	PREDICTED: uncharacterized protein LOC100264995 [Vitis vinifera]
VIT_01s0127g00140	2.16933	4.03e-34	Cysteine-rich receptor-like protein kinase 2 (Precursor) GN=CRK2 OS=Arabidopsis thaliana (Mouse-ear cress) PE=2 SV=1	PREDICTED: cysteine-rich receptor-like protein kinase 2 [Vitis vinifera]
VIT_14s0066g00020	-1.60107	8.76e-18	Probable nucleoredoxin 2 OS=Oryza sativa subsp. japonica (Rice) PE=2 SV=1	PREDICTED: uncharacterized protein LOC100249294 [Vitis vinifera]
VIT_09s0018g01650	-4.89232	4.46e-60	AP2-like ethylene-responsive transcription factor At1g16060 GN=At1g16060 OS=Arabidopsis thaliana (Mouse-ear cress) PE=2 SV=1	PREDICTED: AP2-like ethylene-responsive transcription factor At1g16060-like [Vitis vinifera]
VIT_09s0002g02890	-2.00763	5.95e-26	Probable LRR receptor-like serine/threonine-protein kinase At1g51880 (Precursor) GN=At1g51880 OS=Arabidopsis thaliana (Mouse-ear cress) PE=2 SV=1	unnamed protein product [Vitis vinifera]
VIT_06s0009g01640	-2.95839	5.36e-169	Probable inactive receptor kinase At5g10020 (Precursor) GN=At5g10020 OS=Arabidopsis thaliana (Mouse-ear cress) PE=1 SV=2	PREDICTED: probable inactive receptor kinase At5g10020-like [Vitis vinifera]
VIT_03s0038g04330	-1.74752	8.38e-06	--	PREDICTED: uncharacterized protein LOC100248701 [Vitis vinifera]
VIT_05s0094g00340	3.44238	5.01e-46	Chitinase 5 (Precursor) OS=Oryza sativa subsp. japonica (Rice) PE=2 SV=1	class IV chitinase precursor [Vitis vinifera]
VIT_01s0010g03890	-1.56605	4.46e-22	Floral homeotic protein APETALA 1 GN=AP1 OS=Brassica oleracea (Wild cabbage) PE=2 SV=1	unnamed protein product [Vitis vinifera]
VIT_12s0028g03190	-1.03567	0.000211933	Reticulon-like protein B17 GN=RTNLB17 OS=Arabidopsis thaliana (Mouse-ear cress) PE=2 SV=1	PREDICTED: reticulon-like protein B17-like [Vitis vinifera]
VIT_00s0229g00100	-1.22288	2.6e-30	Uncharacterized protein At1g04910 GN=At1g04910 OS=Arabidopsis thaliana (Mouse-ear cress) PE=1 SV=1	PREDICTED: DUF246 domain-containing protein At1g04910-like [Vitis vinifera]
VIT_04s0008g02010	-2.16039	9.09e-13	Endoglucanase 16 (Precursor) GN=At3g43860 OS=Arabidopsis thaliana (Mouse-ear cress) PE=2 SV=1	unnamed protein product [Vitis vinifera]
VIT_03s0063g02360	-1.34682	4.46e-12	Organ-specific protein S2 OS=Pisum sativum (Garden pea) PE=2 SV=1	PREDICTED: organ-specific protein S2-like [Vitis vinifera]
VIT_10s0003g00330	-2.07163	3.12e-40	Receptor-like protein kinase HSL1 (Precursor) GN=HSL1 OS=Arabidopsis thaliana (Mouse-ear cress) PE=2 SV=1	PREDICTED: receptor-like protein kinase HSL1-like [Vitis vinifera]
VIT_14s0068g01360	2.83756	1.6e-20	GEM-like protein 5 GN=At5g13200 OS=Arabidopsis thaliana (Mouse-ear cress) PE=1 SV=1	PREDICTED: GEM-like protein 5-like [Vitis vinifera]
VIT_00s0194g00180	-1.49753	4.04e-74	--	hypothetical protein VITISV_001461 [Vitis vinifera]
VIT_00s0253g00040	-1.39482	2.42e-22	L-ascorbate oxidase homolog (Precursor) OS=Nicotiana tabacum (Common tobacco) PE=1 SV=1	PREDICTED: L-ascorbate oxidase homolog [Vitis vinifera]
VIT_05s0077g01460	-2.57694	1.79e-86	Leucine-rich repeat extensin-like protein 6 (Precursor) GN=LRX6 OS=Arabidopsis thaliana (Mouse-ear cress) PE=2 SV=1	PREDICTED: uncharacterized protein LOC100248329 [Vitis vinifera]
VIT_03s0038g03980	-2.69651	1.01e-103	--	PREDICTED: uncharacterized protein LOC100243457 [Vitis vinifera]
VIT_16s0050g01310	2.46423	1.62e-14	Leucine-rich repeat extensin-like protein 5 (Precursor) GN=LRX5 OS=Arabidopsis thaliana (Mouse-ear cress) PE=2 SV=2	PREDICTED: uncharacterized protein LOC100852496 [Vitis vinifera]
VIT_15s0046g03310	-1.66573	1.98e-10	Putative UPF0481 protein At3g02645 GN=At3g02645 OS=Arabidopsis thaliana (Mouse-ear cress) PE=3 SV=1	unnamed protein product [Vitis vinifera]
VIT_02s0025g04310	2.08526	5.16e-10	Thaumatin-like protein (Precursor) GN=tlp OS=Actinidia deliciosa (Kiwi) PE=1 SV=2	thaumatin-like protein [Vitis vinifera]
VIT_17s0000g04220	1.35721	5.9e-61	Protein CHUP1, chloroplastic GN=CHUP1 OS=Arabidopsis thaliana (Mouse-ear cress) PE=1 SV=1	unnamed protein product [Vitis vinifera]
VIT_16s0039g02350	2.47464	3.36e-34	Dihydroflavonol-4-reductase GN=DFRA OS=Petunia hybrida (Petunia) PE=2 SV=2	unnamed protein product [Vitis vinifera]
VIT_14s0060g00810	2.49077	6.63e-57	Galactinol synthase 2 GN=GOLS2 OS=Solanum lycopersicum (Tomato) PE=2 SV=1	PREDICTED: glycogenin-2 [Vitis vinifera]
VIT_13s0067g03130	1.45988	2.23e-11	WRKY transcription factor 55 GN=WRKY55 OS=Arabidopsis thaliana (Mouse-ear cress) PE=2 SV=1	PREDICTED: WRKY transcription factor 55-like [Vitis vinifera]
VIT_13s0019g03060	-1.2995	1.17e-22	UDP-glycosyltransferase 85A5 GN=T16E15.2 OS=Arabidopsis thaliana (Mouse-ear cress) PE=2 SV=1	PREDICTED: UDP-glycosyltransferase 85A2 [Vitis vinifera]
VIT_03s0038g03400	1.01187	5.88e-07	Basic endochitinase (Precursor) GN=CHIT1B OS=Vitis vinifera (Grape) PE=2 SV=1	RecName: Full=Basic endochitinase; Flags: Precursor
VIT_04s0008g01870	-2.38612	1.26e-08	Transcription factor WER GN=T9L3.50 OS=Arabidopsis thaliana (Mouse-ear cress) PE=1 SV=1	PREDICTED: transcription factor WER [Vitis vinifera]
VIT_14s0068g00140	-1.40334	1.17e-53	--	PREDICTED: uncharacterized protein LOC100853743 [Vitis vinifera]
VIT_18s0001g02790	-1.04436	5.01e-21	--	PREDICTED: uncharacterized protein LOC100260772 [Vitis vinifera]
VIT_04s0008g06620	1.47438	5.13e-31	--	PREDICTED: phospholipase D Z [Vitis vinifera]
VIT_03s0038g00130	1.41281	1.21e-08	Glycine-rich cell wall structural protein (Precursor) GN=GRP OS=Hordeum vulgare (Barley) PE=2 SV=1	hypothetical protein VITISV_011501 [Vitis vinifera]
VIT_08s0007g06250	-1.96492	1.45e-05	Protein STRUBBELIG-RECEPTOR FAMILY 2 (Precursor) GN=SRF2 OS=Arabidopsis thaliana (Mouse-ear cress) PE=2 SV=1	unnamed protein product [Vitis vinifera]
VIT_00s0375g00030	-1.44644	1.65e-25	Alpha-galactosidase (Precursor) OS=Coffea arabica (Arabian coffee) PE=1 SV=1	PREDICTED: alpha-galactosidase-like [Vitis vinifera]
VIT_05s0062g01150	2.02273	2.7e-53	Lysine histidine transporter 2 GN=F21J9.6 OS=Arabidopsis thaliana (Mouse-ear cress) PE=1 SV=1	PREDICTED: vacuolar amino acid transporter 1 [Vitis vinifera]
VIT_07s0005g03570	-1.21452	3.64e-27	Probable arabinose 5-phosphate isomerase GN=T5N23_50 OS=Arabidopsis thaliana (Mouse-ear cress) PE=2 SV=1	PREDICTED: probable arabinose 5-phosphate isomerase [Vitis vinifera]
VIT_09s0002g04480	-1.14288	1.4e-46	Diatom spindle kinesin 1 GN=DSK1 OS=Cylindrotheca fusiformis (Marine diatom) PE=2 SV=1	PREDICTED: kinesin-like protein KIF2A-like [Vitis vinifera]
VIT_16s0050g01890	1.02465	2.17e-12	--	hypothetical protein VITISV_022722 [Vitis vinifera]
VIT_05s0020g01980	-2.13944	1.61e-113	Acyl carrier protein 1, chloroplastic (Precursor) GN=ACP1 OS=Casuarina glauca (Swamp oak) PE=2 SV=1	PREDICTED: acyl carrier protein 1, chloroplastic-like [Vitis vinifera]
VIT_14s0060g00240	-1.2554	1.19e-08	Transcription factor MYB86 GN=F21E10.4 OS=Arabidopsis thaliana (Mouse-ear cress) PE=2 SV=1	PREDICTED: uncharacterized protein LOC100240910 [Vitis vinifera]
VIT_03s0063g01880	-3.40597	0	Long chain acyl-CoA synthetase 2 GN=F13F21.14 OS=Arabidopsis thaliana (Mouse-ear cress) PE=2 SV=1	PREDICTED: long chain acyl-CoA synthetase 2 [Vitis vinifera]
VIT_16s0022g02030	-2.22719	1.01e-27	LRR receptor-like serine/threonine-protein kinase ERL2 (Precursor) GN=ERL2 OS=Arabidopsis thaliana (Mouse-ear cress) PE=2 SV=1	PREDICTED: LRR receptor-like serine/threonine-protein kinase ERL2-like [Vitis vinifera]
VIT_16s0100g00990	1.16535	5.3e-25	Stilbene synthase 2 OS=Vitis vinifera (Grape) PE=2 SV=2	PREDICTED: stilbene synthase 2 [Vitis vinifera]
VIT_01s0127g00870	-2.11086	1.09e-12	Probable polygalacturonase non-catalytic subunit JP630 (Precursor) GN=JP630 OS=Arabidopsis thaliana (Mouse-ear cress) PE=2 SV=2	PREDICTED: probable polygalacturonase non-catalytic subunit JP630-like [Vitis vinifera]
VIT_16s0022g00080	1.22857	4.79e-29	LRR receptor-like serine/threonine-protein kinase FLS2 (Precursor) GN=FLS2 OS=Arabidopsis thaliana (Mouse-ear cress) PE=1 SV=1	PREDICTED: LRR receptor-like serine/threonine-protein kinase GSO1-like [Vitis vinifera]
VIT_18s0086g00220	-5.74194	1.82e-92	GDSL esterase/lipase At4g16230 (Precursor) GN=At4g16230 OS=Arabidopsis thaliana (Mouse-ear cress) PE=3 SV=2	PREDICTED: GDSL esterase/lipase At4g16230 [Vitis vinifera]
VIT_17s0000g06290	1.99551	1.41e-07	GDSL esterase/lipase At1g74460 (Precursor) GN=At1g74460 OS=Arabidopsis thaliana (Mouse-ear cress) PE=2 SV=1	PREDICTED: GDSL esterase/lipase At1g74460-like [Vitis vinifera]
VIT_01s0026g01020	-2.58364	1.4e-86	Microtubule-associated protein TORTIFOLIA1 GN=T24A18.10 OS=Arabidopsis thaliana (Mouse-ear cress) PE=1 SV=2	PREDICTED: microtubule-associated protein SPIRAL2-like [Vitis vinifera]
VIT_16s0039g01280	1.01792	8.24e-08	Phenylalanine ammonia-lyase GN=PAL OS=Populus trichocarpa (Western balsam poplar) PE=2 SV=1	PREDICTED: phenylalanine ammonia-lyase [Vitis vinifera]
VIT_08s0007g06040	3.81276	2.33e-256	Glucan endo-1,3-beta-glucosidase (Precursor) OS=Glycine max (Soybean) PE=1 SV=1	PREDICTED: glucan endo-1,3-beta-glucosidase [Vitis vinifera]
VIT_00s0780g00040	1.35932	6.08e-72	E3 ubiquitin-protein ligase RGLG2 GN=RGLG2 OS=Arabidopsis thaliana (Mouse-ear cress) PE=1 SV=1	unnamed protein product [Vitis vinifera]
VIT_18s0001g08250	-1.6472	1.68e-189	Tubulin alpha-4 chain OS=Gossypium hirsutum (Upland cotton) PE=2 SV=1	PREDICTED: tubulin alpha-2 chain [Vitis vinifera]
VIT_13s0047g01220	2.85156	2.09e-09	Ankyrin repeat-containing protein At3g12360 GN=At3g12360 OS=Arabidopsis thaliana (Mouse-ear cress) PE=2 SV=1	unnamed protein product [Vitis vinifera]
VIT_04s0023g02900	1.38199	1.39e-35	Cytochrome P450 84A1 GN=F23E13.110 OS=Arabidopsis thaliana (Mouse-ear cress) PE=2 SV=1	PREDICTED: cytochrome P450 84A1 [Vitis vinifera]
VIT_00s0824g00020	1.73664	5.45e-05	Transcription factor bHLH25 GN=T28I19.130 OS=Arabidopsis thaliana (Mouse-ear cress) PE=2 SV=2	unnamed protein product [Vitis vinifera]
VIT_16s0013g01700	2.26416	1.18e-135	Receptor-like protein 12 (Precursor) GN=RLP12 OS=Arabidopsis thaliana (Mouse-ear cress) PE=2 SV=2	unnamed protein product [Vitis vinifera]
VIT_03s0091g00680	-1.12009	0.000112713	BTB/POZ domain-containing protein NPY2 GN=NPY2 OS=Arabidopsis thaliana (Mouse-ear cress) PE=2 SV=1	PREDICTED: BTB/POZ domain-containing protein NPY2 [Vitis vinifera]
VIT_04s0008g03540	-3.71273	3.01e-19	Zinc finger CCCH domain-containing protein 17 OS=Oryza sativa subsp. japonica (Rice) PE=2 SV=2	unnamed protein product [Vitis vinifera]
VIT_18s0001g05840	-3.15171	7.04e-132	Glycine-rich RNA-binding protein 4, mitochondrial (Precursor) GN=At3g23830 OS=Arabidopsis thaliana (Mouse-ear cress) PE=2 SV=1	PREDICTED: uncharacterized protein LOC100253997 [Vitis vinifera]
VIT_08s0007g02440	-1.3653	5.57e-06	Protein ASPARTIC PROTEASE IN GUARD CELL 2 (Precursor) GN=ASPG2 OS=Arabidopsis thaliana (Mouse-ear cress) PE=2 SV=1	PREDICTED: aspartic proteinase nepenthesin-1-like [Vitis vinifera]
VIT_17s0000g05830	-1.53569	4.86e-18	Nucleolin 2 GN=OSJNBa0058K23.21 OS=Oryza sativa subsp. japonica (Rice) PE=2 SV=2	PREDICTED: uncharacterized protein LOC100241687 [Vitis vinifera]
VIT_13s0019g04880	1.19508	4.74e-26	--	unnamed protein product [Vitis vinifera]
VIT_05s0020g01820	-1.34842	1.52e-98	CASP-like protein VIT_05s0020g01820 OS=Vitis vinifera (Grape) PE=2 SV=1	PREDICTED: UPF0497 membrane protein 4 [Vitis vinifera]
VIT_07s0031g01980	1.31986	3.69e-11	Ethylene-responsive transcription factor ABR1 GN=MVP7.8 OS=Arabidopsis thaliana (Mouse-ear cress) PE=2 SV=1	PREDICTED: ethylene-responsive transcription factor ABR1 [Vitis vinifera]
VIT_09s0002g02950	3.32381	1.23e-46	--	unnamed protein product [Vitis vinifera]
VIT_09s0002g05370	1.54162	2.13e-11	Pleiotropic drug resistance protein 1 GN=PDR1 OS=Nicotiana tabacum (Common tobacco) PE=2 SV=1	PREDICTED: pleiotropic drug resistance protein 1-like [Vitis vinifera]
VIT_18s0001g08580	-1.36688	1.05e-86	Probable xyloglucan glycosyltransferase 12 GN=CSLC12 OS=Arabidopsis thaliana (Mouse-ear cress) PE=1 SV=1	PREDICTED: probable xyloglucan glycosyltransferase 12 [Vitis vinifera]
VIT_04s0044g00500	-1.03897	0.00039398	--	PREDICTED: uncharacterized protein LOC100264411 [Vitis vinifera]
VIT_03s0063g02670	-1.24418	1.01e-11	Protein RADIALIS-like 6 GN=F22H5.3 OS=Arabidopsis thaliana (Mouse-ear cress) PE=2 SV=1	PREDICTED: uncharacterized protein LOC100853961 [Vitis vinifera]
VIT_16s0098g01790	-2.57438	8.37e-293	Protein IQ-DOMAIN 1 GN=IQD1 OS=Arabidopsis thaliana (Mouse-ear cress) PE=1 SV=1	unnamed protein product [Vitis vinifera]
VIT_03s0038g00930	-1.4797	0.0158732	Auxin-induced protein 6B OS=Glycine max (Soybean) PE=2 SV=1	PREDICTED: auxin-induced protein 6B-like [Vitis vinifera]
VIT_05s0077g01760	-1.10585	6.95e-10	Probable polygalacturonase OS=Vitis vinifera (Grape) PE=1 SV=1	unnamed protein product [Vitis vinifera]
VIT_18s0122g00140	-1.73387	1.25e-94	Uncharacterized protein At1g76660 GN=At1g76660 OS=Arabidopsis thaliana (Mouse-ear cress) PE=1 SV=1	PREDICTED: uncharacterized protein At1g76660-like [Vitis vinifera]
VIT_02s0025g03310	1.9781	5.54e-99	--	PREDICTED: putative transporter arsB isoform 1 [Vitis vinifera]
VIT_08s0058g00150	1.62129	1.48e-29	Ammonium transporter 2 GN=AMT2 OS=Arabidopsis thaliana (Mouse-ear cress) PE=1 SV=2	PREDICTED: ammonium transporter 2-like [Vitis vinifera]
VIT_09s0002g03940	-1.04073	0.00141232	Dehydration-responsive element-binding protein 3 GN=F15N18.180 OS=Arabidopsis thaliana (Mouse-ear cress) PE=2 SV=1	PREDICTED: dehydration-responsive element-binding protein 3-like [Vitis vinifera]
VIT_14s0068g00260	-2.57606	2.32e-29	Serine carboxypeptidase-like 25 (Precursor) GN=SCPL25 OS=Arabidopsis thaliana (Mouse-ear cress) PE=2 SV=2	PREDICTED: serine carboxypeptidase-like 25 [Vitis vinifera]
VIT_06s0009g02760	1.52422	0.000179444	--	unnamed protein product [Vitis vinifera]
VIT_17s0000g01290	-1.29653	1.55e-34	UDP-arabinopyranose mutase 1 OS=Oryza sativa subsp. japonica (Rice) PE=1 SV=1	PREDICTED: UDP-arabinopyranose mutase 1 [Vitis vinifera]
VIT_17s0000g02660	-1.90599	8.61e-16	Myb-related protein 330 GN=MYB330 OS=Antirrhinum majus (Garden snapdragon) PE=2 SV=1	uncharacterized protein LOC100257749 [Vitis vinifera]
VIT_19s0090g00630	-1.30335	7.41e-07	Probable tetraacyldisaccharide 4&apos;-kinase, mitochondrial (Precursor) GN=LPXK OS=Arabidopsis thaliana (Mouse-ear cress) PE=2 SV=1	unnamed protein product [Vitis vinifera]
VIT_15s0021g01280	-1.63488	3.77e-24	Cyclin-U4-1 GN=CYCU4-1 OS=Arabidopsis thaliana (Mouse-ear cress) PE=1 SV=1	PREDICTED: cyclin-U4-1 [Vitis vinifera]
VIT_14s0108g01270	-1.59598	8.41e-11	Probable serine/threonine-protein kinase At1g54610 GN=At1g54610 OS=Arabidopsis thaliana (Mouse-ear cress) PE=1 SV=1	PREDICTED: probable serine/threonine-protein kinase At1g54610-like [Vitis vinifera]
VIT_18s0001g08500	-3.08826	3.66e-28	PI-PLC X domain-containing protein At5g67130 (Precursor) GN=At5g67130 OS=Arabidopsis thaliana (Mouse-ear cress) PE=1 SV=1	unnamed protein product [Vitis vinifera]
VIT_13s0019g02940	-2.06075	5.91e-106	UDP-glycosyltransferase 85A1 GN=F12K8.26 OS=Arabidopsis thaliana (Mouse-ear cress) PE=1 SV=1	PREDICTED: UDP-glycosyltransferase 85A1 isoform 2 [Vitis vinifera]
VIT_11s0016g04930	-1.07897	0.000856013	Zinc finger protein VAR3, chloroplastic (Precursor) GN=VAR3 OS=Arabidopsis thaliana (Mouse-ear cress) PE=1 SV=2	PREDICTED: uncharacterized protein LOC100252508 [Vitis vinifera]
VIT_16s0098g00430	1.68282	8.71e-07	Putative receptor-like protein kinase At3g47110 (Precursor) GN=At3g47110 OS=Arabidopsis thaliana (Mouse-ear cress) PE=3 SV=1	PREDICTED: probable LRR receptor-like serine/threonine-protein kinase At3g47570 [Vitis vinifera]
VIT_03s0088g00700	3.5524	1.77e-18	Pathogenesis-related leaf protein 6 (Precursor) GN=PR1B1 OS=Solanum lycopersicum (Tomato) PE=1 SV=2	PREDICTED: basic form of pathogenesis-related protein 1 [Vitis vinifera]
VIT_12s0028g00270	1.93493	8.08e-33	Probable WRKY transcription factor 28 GN=WRKY28 OS=Arabidopsis thaliana (Mouse-ear cress) PE=2 SV=1	PREDICTED: probable WRKY transcription factor 28 [Vitis vinifera]
VIT_15s0045g01490	-2.15083	0.000144127	Trans-resveratrol di-O-methyltransferase GN=ROMT OS=Vitis vinifera (Grape) PE=1 SV=2	PREDICTED: tabersonine 16-O-methyltransferase-like [Vitis vinifera]
VIT_05s0062g00780	-1.71856	3.8e-108	Rho GDP-dissociation inhibitor 1 GN=GDI1 OS=Arabidopsis thaliana (Mouse-ear cress) PE=1 SV=1	PREDICTED: rho GDP-dissociation inhibitor 1 [Vitis vinifera]
VIT_19s0014g04490	1.87168	1.34e-16	G-type lectin S-receptor-like serine/threonine-protein kinase SD1-1 (Precursor) GN=SD11 OS=Arabidopsis thaliana (Mouse-ear cress) PE=1 SV=1	unnamed protein product [Vitis vinifera]
VIT_14s0108g01020	-1.08237	0.0126691	Expansin-A10 (Precursor) OS=Arabidopsis thaliana (Mouse-ear cress) PE=2 SV=1	PREDICTED: expansin-A1 [Vitis vinifera]
VIT_10s0003g01550	-2.49156	4.92e-29	Probably inactive leucine-rich repeat receptor-like protein kinase IMK2 (Precursor) GN=IMK2 OS=Arabidopsis thaliana (Mouse-ear cress) PE=1 SV=1	leucine-rich repeat family protein [Cucumis melo subsp. melo]
VIT_18s0089g00210	2.88292	3.51e-23	Endoglucanase 3 (Precursor) GN=CEL5 OS=Arabidopsis thaliana (Mouse-ear cress) PE=2 SV=2	PREDICTED: endoglucanase 9-like [Vitis vinifera]
VIT_17s0000g09610	1.31027	1.75e-31	Cytochrome P450 71A1 GN=CYP71A1 OS=Persea americana (Avocado) PE=1 SV=2	PREDICTED: cytochrome P450 71A1-like [Vitis vinifera]
VIT_11s0037g01370	-1.81681	2.23e-10	--	unnamed protein product [Vitis vinifera]
VIT_00s0731g00010	3.01509	1.43e-09	Laccase-15 (Precursor) GN=MDN11.18 OS=Arabidopsis thaliana (Mouse-ear cress) PE=1 SV=1	PREDICTED: laccase-14-like [Vitis vinifera]
VIT_06s0004g06430	-2.27373	1.73e-112	Probable LRR receptor-like serine/threonine-protein kinase At1g53420 (Precursor) GN=At1g53420 OS=Arabidopsis thaliana (Mouse-ear cress) PE=2 SV=2	unnamed protein product [Vitis vinifera]
VIT_08s0058g01460	-1.29976	1.07e-19	Mannan endo-1,4-beta-mannosidase 6 (Precursor) GN=MAN6 OS=Arabidopsis thaliana (Mouse-ear cress) PE=2 SV=1	PREDICTED: mannan endo-1,4-beta-mannosidase 6-like [Vitis vinifera]
VIT_13s0320g00050	2.46476	7.02e-09	Non-specific lipid-transfer protein 8 (Precursor) GN=LTP8 OS=Arabidopsis thaliana (Mouse-ear cress) PE=3 SV=1	PREDICTED: non-specific lipid-transfer protein 8-like [Vitis vinifera]
VIT_13s0019g04390	-1.63905	1.36e-192	GATA transcription factor 8 GN=GATA8 OS=Arabidopsis thaliana (Mouse-ear cress) PE=2 SV=1	PREDICTED: GATA transcription factor 9-like [Vitis vinifera]
VIT_12s0035g02020	-1.74743	8.18e-48	Putative NAC domain-containing protein 94 GN=ANAC094 OS=Arabidopsis thaliana (Mouse-ear cress) PE=4 SV=1	PREDICTED: protein FEZ [Vitis vinifera]
VIT_13s0067g02570	-1.001	7.78e-39	Potassium transporter 2 GN=T2P4.11 OS=Arabidopsis thaliana (Mouse-ear cress) PE=1 SV=2	KUP2 [Vitis vinifera]
VIT_00s0411g00010	-1.19867	1.08e-09	Ankyrin repeat-containing protein At3g12360 GN=At3g12360 OS=Arabidopsis thaliana (Mouse-ear cress) PE=2 SV=1	unnamed protein product [Vitis vinifera]
VIT_01s0011g05890	1.63795	1.41e-25	Probable S-adenosylmethionine-dependent methyltransferase At5g37990 GN=At5g37990 OS=Arabidopsis thaliana (Mouse-ear cress) PE=2 SV=2	PREDICTED: probable S-adenosylmethionine-dependent methyltransferase At5g37990 [Vitis vinifera]
VIT_15s0021g02070	-1.53432	2.78e-08	--	hypothetical protein VITISV_023275 [Vitis vinifera]
VIT_11s0016g02860	1.1875	9.43e-18	Nudix hydrolase 8 GN=MQL5.10 OS=Arabidopsis thaliana (Mouse-ear cress) PE=2 SV=2	unnamed protein product [Vitis vinifera]
VIT_18s0122g00330	-3.12403	1.05e-211	Sulfated surface glycoprotein 185 (Precursor) OS=Volvox carteri (Green alga) PE=1 SV=1	PREDICTED: uncharacterized protein LOC100247851 [Vitis vinifera]
VIT_16s0050g02760	1.96094	3.51e-21	Probable receptor-like protein kinase At5g39030 (Precursor) GN=At5g39030 OS=Arabidopsis thaliana (Mouse-ear cress) PE=2 SV=1	PREDICTED: probable receptor-like protein kinase At5g39020-like [Vitis vinifera]
VIT_10s0116g01600	-3.14901	9.78e-10	L-ascorbate oxidase homolog (Precursor) GN=Bp10 OS=Brassica napus (Rape) PE=2 SV=1	unnamed protein product [Vitis vinifera]
VIT_04s0044g00310	-1.44472	1.28e-27	WAT1-related protein At5g64700 GN=At5g64700 OS=Arabidopsis thaliana (Mouse-ear cress) PE=2 SV=1	PREDICTED: auxin-induced protein 5NG4 [Vitis vinifera]
VIT_16s0039g01360	2.10353	1.11e-23	Phenylalanine ammonia-lyase GN=PAL OS=Populus trichocarpa (Western balsam poplar) PE=2 SV=1	PREDICTED: phenylalanine ammonia-lyase [Vitis vinifera]
VIT_17s0000g00010	1.69536	4.57e-168	--	PREDICTED: uncharacterized protein LOC100243857 [Vitis vinifera]
VIT_03s0063g00400	2.00603	5.21e-94	Alpha-amylase (Precursor) GN=AMY1.1 OS=Vigna mungo (Black gram) PE=2 SV=1	PREDICTED: alpha-amylase [Vitis vinifera]
VIT_08s0007g00700	-2.84542	4.04e-14	Aspartic proteinase PCS1 (Precursor) GN=T7H20.240 OS=Arabidopsis thaliana (Mouse-ear cress) PE=2 SV=1	PREDICTED: aspartic proteinase nepenthesin-1-like [Vitis vinifera]
VIT_10s0116g00520	-3.74339	1.42e-15	Probable xyloglucan endotransglucosylase/hydrolase protein 8 (Precursor) GN=XTH8 OS=Arabidopsis thaliana (Mouse-ear cress) PE=2 SV=2	PREDICTED: probable xyloglucan endotransglucosylase/hydrolase protein 8 [Vitis vinifera]
VIT_13s0067g00240	1.16077	3.9e-06	--	PREDICTED: uncharacterized protein LOC100255315 [Vitis vinifera]
VIT_18s0166g00230	1.47489	1.84e-15	G-type lectin S-receptor-like serine/threonine-protein kinase RLK1 (Precursor) GN=RLK1 OS=Arabidopsis thaliana (Mouse-ear cress) PE=2 SV=2	PREDICTED: G-type lectin S-receptor-like serine/threonine-protein kinase RLK1-like [Vitis vinifera]
VIT_09s0002g08820	-2.51044	5e-16	Ankyrin repeat-containing protein At3g12360 GN=At3g12360 OS=Arabidopsis thaliana (Mouse-ear cress) PE=2 SV=1	unnamed protein product [Vitis vinifera]
VIT_14s0030g00340	-1.75358	3.06e-06	Sugar transporter ERD6-like 8 GN=At3g05150 OS=Arabidopsis thaliana (Mouse-ear cress) PE=2 SV=1	unnamed protein product [Vitis vinifera]
VIT_18s0001g09820	1.46011	5.14e-05	Putative receptor protein kinase ZmPK1 (Precursor) GN=PK1 OS=Zea mays (Maize) PE=2 SV=2	PREDICTED: putative receptor protein kinase ZmPK1-like [Vitis vinifera]
VIT_13s0019g05190	-1.28064	0.00170641	Ras-related protein RABC2a GN=F12E4.310 OS=Arabidopsis thaliana (Mouse-ear cress) PE=1 SV=1	unnamed protein product [Vitis vinifera]
VIT_12s0028g03550	1.94533	9.95e-07	Transcription factor bHLH118 GN=T30C3.70 OS=Arabidopsis thaliana (Mouse-ear cress) PE=2 SV=1	PREDICTED: transcription factor bHLH118-like [Vitis vinifera]
VIT_17s0000g02120	-1.42145	3.08e-16	Uncharacterized protein At3g17950 GN=Y-3 OS=Arabidopsis thaliana (Mouse-ear cress) PE=1 SV=1	PREDICTED: uncharacterized protein At3g17950 [Vitis vinifera]
VIT_10s0003g02070	1.92573	9e-05	Floral homeotic protein AGAMOUS GN=AG2 OS=Panax ginseng (Korean ginseng) PE=2 SV=1	unnamed protein product [Vitis vinifera]
VIT_17s0000g05440	1.05198	0.0158616	HIPL1 protein (Precursor) GN=HIPL1 OS=Arabidopsis thaliana (Mouse-ear cress) PE=1 SV=2	unnamed protein product [Vitis vinifera]
VIT_07s0104g01260	2.07903	9.37e-62	Probable indole-3-pyruvate monooxygenase YUCCA10 GN=F27K7.7 OS=Arabidopsis thaliana (Mouse-ear cress) PE=2 SV=1	PREDICTED: flavin-containing monooxygenase YUCCA10 [Vitis vinifera]
VIT_02s0025g00250	-1.06153	8.79e-06	Protein SPIRAL1-like 5 GN=SP1L5 OS=Arabidopsis thaliana (Mouse-ear cress) PE=2 SV=1	PREDICTED: uncharacterized protein LOC100250191 [Vitis vinifera]
VIT_05s0049g00570	-1.73544	1.21e-06	Early nodulin-75 (Precursor) GN=ENOD2B OS=Glycine max (Soybean) PE=2 SV=2	PREDICTED: early nodulin-75-like [Vitis vinifera]
VIT_16s0050g01430	1.44488	5.22e-27	Proline-rich receptor-like protein kinase PERK7 GN=PERK7 OS=Arabidopsis thaliana (Mouse-ear cress) PE=2 SV=1	PREDICTED: uncharacterized protein P11E10.01 [Vitis vinifera]
VIT_09s0002g06750	-5.27799	1.15e-127	Ethylene-responsive transcription factor WIN1 GN=F9L1.31 OS=Arabidopsis thaliana (Mouse-ear cress) PE=2 SV=1	unnamed protein product [Vitis vinifera]
VIT_18s0001g11480	3.10332	3.51e-24	Cytochrome P450 82A4 GN=CYP82A4 OS=Glycine max (Soybean) PE=2 SV=1	PREDICTED: LOW QUALITY PROTEIN: cytochrome P450 82A4-like [Vitis vinifera]
VIT_15s0048g01960	2.9213	2.77e-167	Cytochrome P450 87A3 GN=OSJNBa0088I22.16 OS=Oryza sativa subsp. japonica (Rice) PE=2 SV=3	unnamed protein product [Vitis vinifera]
VIT_18s0166g00080	-1.41925	5.58e-29	ABC transporter G family member 22 GN=F15M7.6 OS=Arabidopsis thaliana (Mouse-ear cress) PE=1 SV=1	unnamed protein product [Vitis vinifera]
VIT_07s0141g01050	-3.42264	8.31e-48	--	PREDICTED: uncharacterized protein LOC100852574 [Vitis vinifera]
VIT_15s0024g00910	-1.208	4.71e-10	--	unnamed protein product [Vitis vinifera]
VIT_04s0008g01810	-1.85842	1.75e-11	Transcription repressor MYB4 GN=MYB4 OS=Arabidopsis thaliana (Mouse-ear cress) PE=1 SV=1	PREDICTED: transcription repressor MYB4 [Vitis vinifera]
VIT_01s0137g00050	1.84363	9.26e-08	Putative Myb family transcription factor At1g14600 GN=At1g14600 OS=Arabidopsis thaliana (Mouse-ear cress) PE=2 SV=2	PREDICTED: uncharacterized protein LOC100262842 [Vitis vinifera]
VIT_15s0046g01230	-1.79305	1.05e-51	--	PREDICTED: uncharacterized protein LOC100263682 [Vitis vinifera]
VIT_14s0083g01150	-1.55536	2.16e-14	COBRA-like protein 4 (Precursor) GN=COBL4 OS=Arabidopsis thaliana (Mouse-ear cress) PE=2 SV=2	unnamed protein product [Vitis vinifera]
VIT_08s0007g04580	-1.08185	2.27e-43	UDP-glycosyltransferase 73C3 GN=UGT73C3 OS=Arabidopsis thaliana (Mouse-ear cress) PE=2 SV=1	PREDICTED: UDP-glycosyltransferase 73C3 [Vitis vinifera]
VIT_03s0091g01120	1.57266	7.52e-06	Ubiquitin carboxyl-terminal hydrolase 13 GN=UBP13 OS=Arabidopsis thaliana (Mouse-ear cress) PE=1 SV=1	unnamed protein product [Vitis vinifera]
VIT_08s0007g06900	-1.29054	0.00400527	Dirigent protein 2 (Precursor) GN=DIR2 OS=Arabidopsis thaliana (Mouse-ear cress) PE=2 SV=1	PREDICTED: disease resistance response protein 206-like [Vitis vinifera]
VIT_12s0035g00010	1.11714	4.88e-16	DNA (cytosine-5)-methyltransferase 1 GN=At5g49160 OS=Arabidopsis thaliana (Mouse-ear cress) PE=1 SV=1	unnamed protein product [Vitis vinifera]
VIT_11s0052g01460	1.37381	3.19e-20	Probable LRR receptor-like serine/threonine-protein kinase At3g47570 (Precursor) GN=At3g47570 OS=Arabidopsis thaliana (Mouse-ear cress) PE=1 SV=1	hypothetical protein VITISV_011607 [Vitis vinifera]
VIT_00s0264g00010	-1.40005	2.12e-07	--	PREDICTED: uncharacterized protein LOC100855179 [Vitis vinifera]
VIT_11s0016g01530	2.07213	1.03e-12	Ankyrin repeat-containing protein At3g12360 GN=At3g12360 OS=Arabidopsis thaliana (Mouse-ear cress) PE=2 SV=1	unnamed protein product [Vitis vinifera]
VIT_01s0010g02670	-2.13606	1.65e-43	3-oxoacyl-[acyl-carrier-protein] reductase, chloroplastic (Precursor) GN=CLKR27 OS=Cuphea lanceolata (Cigar flower) PE=2 SV=1	PREDICTED: 3-oxoacyl-[acyl-carrier-protein] reductase, chloroplastic [Vitis vinifera]
VIT_04s0008g05700	3.39355	3.84e-35	--	PREDICTED: uncharacterized protein LOC100852414 [Vitis vinifera]
VIT_16s0039g01110	1.36718	1.74e-22	Phenylalanine ammonia-lyase GN=PAL OS=Populus trichocarpa (Western balsam poplar) PE=2 SV=1	phenylalanine ammonia-lyase [Vitis vinifera]
VIT_05s0077g01450	-2.78816	3.4e-88	GATA transcription factor 16 GN=GATA16 OS=Arabidopsis thaliana (Mouse-ear cress) PE=2 SV=1	PREDICTED: GATA transcription factor 16 [Vitis vinifera]
VIT_14s0171g00180	-1.01348	9.42e-70	Probable inactive leucine-rich repeat receptor-like protein kinase At3g03770 (Precursor) GN=At3g03770 OS=Arabidopsis thaliana (Mouse-ear cress) PE=2 SV=1	hypothetical protein VITISV_008739 [Vitis vinifera]
VIT_05s0102g00060	-1.47889	4.46e-07	Ankyrin repeat-containing protein At5g02620 GN=At5g02620 OS=Arabidopsis thaliana (Mouse-ear cress) PE=1 SV=1	unnamed protein product [Vitis vinifera]
VIT_18s0157g00140	3.04658	9.41e-35	Tryptophan aminotransferase-related protein 3 GN=TAR3 OS=Arabidopsis thaliana (Mouse-ear cress) PE=3 SV=1	PREDICTED: tryptophan aminotransferase-related protein 4 [Vitis vinifera]
VIT_07s0104g01830	-1.27436	2.24e-06	Glutathione S-transferase APIC GN=APIC OS=Nicotiana tabacum (Common tobacco) PE=2 SV=1	PREDICTED: glutathione S-transferase isoform 1 [Vitis vinifera]
VIT_07s0005g01210	-2.56565	2.95e-30	Transcription factor MYB12 GN=T30B22.24 OS=Arabidopsis thaliana (Mouse-ear cress) PE=2 SV=1	unnamed protein product [Vitis vinifera]
VIT_14s0006g02530	-1.57104	2.13e-26	Non-specific lipid-transfer protein 2 OS=Prunus armeniaca (Apricot) PE=1 SV=1	unnamed protein product [Vitis vinifera]
VIT_09s0018g01800	-1.32532	3.81e-05	Acid phosphatase 1 (Precursor) GN=APS1 OS=Solanum lycopersicum (Tomato) PE=2 SV=1	PREDICTED: acid phosphatase 1-like [Vitis vinifera]
VIT_05s0020g02650	-1.29475	2.76e-38	--	unnamed protein product [Vitis vinifera]
VIT_17s0000g03340	1.16059	9.88e-52	Probable serine/threonine-protein kinase At1g18390 (Precursor) GN=At1g18390 OS=Arabidopsis thaliana (Mouse-ear cress) PE=1 SV=2	unnamed protein product [Vitis vinifera]
VIT_09s0018g00520	-2.76254	3.89e-59	Lamin-like protein (Precursor) GN=At5g15350 OS=Arabidopsis thaliana (Mouse-ear cress) PE=1 SV=1	PREDICTED: lamin-like protein [Vitis vinifera]
VIT_07s0005g04110	-1.20255	5.91e-26	Cellulose synthase A catalytic subunit 4 [UDP-forming] GN=MRH10.14 OS=Arabidopsis thaliana (Mouse-ear cress) PE=1 SV=1	PREDICTED: cellulose synthase A catalytic subunit 4 [UDP-forming]-like [Vitis vinifera]
VIT_06s0004g06900	-2.32104	2.24e-18	Pyruvate decarboxylase 1 GN=PDC1 OS=Arabidopsis thaliana (Mouse-ear cress) PE=2 SV=1	PREDICTED: pyruvate decarboxylase isozyme 2 [Vitis vinifera]
VIT_01s0010g00240	-1.99247	5.27e-29	--	PREDICTED: CTP synthase 1 [Vitis vinifera]
VIT_05s0020g03860	1.99658	1.91e-45	Homocysteine S-methyltransferase 3 GN=HMT3 OS=Arabidopsis thaliana (Mouse-ear cress) PE=1 SV=2	PREDICTED: homocysteine S-methyltransferase 3 isoform 1 [Vitis vinifera]
VIT_02s0087g00330	1.07888	1.39e-07	--	PREDICTED: uncharacterized protein LOC100252842 [Vitis vinifera]
VIT_18s0001g12030	-1.11973	9.64e-07	--	PREDICTED: probable GMP synthase [glutamine-hydrolyzing]-like [Vitis vinifera]
VIT_00s0125g00090	2.82112	4.77e-18	Probable LRR receptor-like serine/threonine-protein kinase At1g56140 (Precursor) GN=At1g56140 OS=Arabidopsis thaliana (Mouse-ear cress) PE=1 SV=2	unnamed protein product [Vitis vinifera]
VIT_17s0000g01080	-1.38063	1.14e-06	HVA22-like protein e GN=HVA22E OS=Arabidopsis thaliana (Mouse-ear cress) PE=2 SV=1	PREDICTED: HVA22-like protein e [Vitis vinifera]
VIT_19s0014g04190	1.20662	1.34e-13	Receptor-like serine/threonine-protein kinase SD1-8 (Precursor) GN=T6K22.110 OS=Arabidopsis thaliana (Mouse-ear cress) PE=1 SV=1	unnamed protein product [Vitis vinifera]
VIT_16s0039g02230	-1.30146	3.39e-05	Anthocyanidin 3-O-glucosyltransferase 2 OS=Vitis vinifera (Grape) PE=1 SV=2	PREDICTED: anthocyanidin 3-O-glucosyltransferase 2 [Vitis vinifera]
VIT_10s0071g00250	-2.04184	1.56e-208	Strictosidine synthase (Precursor; Fragment) GN=STR1 OS=Rauvolfia mannii PE=3 SV=1	PREDICTED: strictosidine synthase [Vitis vinifera]
VIT_08s0056g00570	1.14683	1.31e-97	Probable LRR receptor-like serine/threonine-protein kinase At1g06840 (Precursor) GN=At1g06840 OS=Arabidopsis thaliana (Mouse-ear cress) PE=1 SV=2	unnamed protein product [Vitis vinifera]
VIT_07s0031g00750	-4.09561	4.88e-102	MATE efflux family protein 5 GN=F3L12.12 OS=Arabidopsis thaliana (Mouse-ear cress) PE=3 SV=1	PREDICTED: multidrug and toxin extrusion protein 1 [Vitis vinifera]
VIT_05s0020g01760	1.54961	3.79e-06	Monothiol glutaredoxin-S10 GN=MHC9.13 OS=Arabidopsis thaliana (Mouse-ear cress) PE=3 SV=1	PREDICTED: monothiol glutaredoxin-S10 [Vitis vinifera]
VIT_14s0060g01840	-1.97682	6.96e-20	Uncharacterized protein At5g01610 GN=At5g01610 OS=Arabidopsis thaliana (Mouse-ear cress) PE=1 SV=1	hypothetical protein VITISV_002759 [Vitis vinifera]
VIT_02s0025g01770	-4.28558	1.31e-32	Cellulose synthase-like protein G3 OS=Arabidopsis thaliana (Mouse-ear cress) PE=2 SV=2	PREDICTED: cellulose synthase-like protein G3-like [Vitis vinifera]
VIT_04s0008g00310	1.91146	4.04e-259	Receptor-like protein kinase HSL1 (Precursor) GN=HSL1 OS=Arabidopsis thaliana (Mouse-ear cress) PE=2 SV=1	PREDICTED: receptor-like protein kinase HSL1-like [Vitis vinifera]
VIT_01s0011g03990	1.92509	5.94e-22	Probable receptor-like protein kinase At1g67000 (Precursor) GN=At1g67000 OS=Arabidopsis thaliana (Mouse-ear cress) PE=2 SV=2	PREDICTED: probable receptor-like protein kinase At1g67000-like [Vitis vinifera]
VIT_16s0039g01320	1.63295	8.37e-05	Phenylalanine ammonia-lyase 1 GN=PAL1 OS=Glycine max (Soybean) PE=3 SV=1	phenylalanine ammonia-lyase [Vitis vinifera]
VIT_14s0081g00030	2.76281	5.7e-27	Pathogenesis-related protein PR-4A (Precursor) OS=Nicotiana tabacum (Common tobacco) PE=2 SV=1	PREDICTED: pathogenesis-related protein PR-4B [Vitis vinifera]
VIT_11s0016g04190	-1.48295	2.72e-162	Leucine-rich repeat extensin-like protein 3 (Precursor) GN=LRX3 OS=Arabidopsis thaliana (Mouse-ear cress) PE=1 SV=1	PREDICTED: uncharacterized protein LOC100259389 [Vitis vinifera]
VIT_09s0002g08110	-1.63564	6.78e-08	--	PREDICTED: uncharacterized protein LOC100853579 [Vitis vinifera]
VIT_16s0148g00290	1.2058	7.94e-10	Probable receptor-like protein kinase At1g67000 (Precursor) GN=At1g67000 OS=Arabidopsis thaliana (Mouse-ear cress) PE=2 SV=2	PREDICTED: probable receptor-like protein kinase At1g67000-like [Vitis vinifera]
VIT_17s0000g08530	-1.25634	2.82e-106	Probable boron transporter 2 GN=BOR2 OS=Arabidopsis thaliana (Mouse-ear cress) PE=2 SV=1	PREDICTED: probable boron transporter 2 [Vitis vinifera]
VIT_02s0012g01870	-1.56764	5.79e-91	--	PREDICTED: uncharacterized protein LOC100267682 [Vitis vinifera]
VIT_17s0000g03700	-1.49442	2.44e-06	Kinesin-4 GN=F2P16.12 OS=Arabidopsis thaliana (Mouse-ear cress) PE=1 SV=2	PREDICTED: kinesin-4-like [Vitis vinifera]
VIT_18s0001g12090	-1.21998	4.81e-54	DeSI-like protein At4g17486 GN=At4g17486 OS=Arabidopsis thaliana (Mouse-ear cress) PE=2 SV=1	PREDICTED: UPF0326 protein At4g17486 [Vitis vinifera]
VIT_08s0007g03520	-1.42098	1.29e-06	Purple acid phosphatase 22 (Precursor) GN=F3C22.220 OS=Arabidopsis thaliana (Mouse-ear cress) PE=2 SV=1	unnamed protein product [Vitis vinifera]
VIT_18s0001g03180	-1.15134	0.00994997	WAT1-related protein At4g08290 GN=At4g08290 OS=Arabidopsis thaliana (Mouse-ear cress) PE=2 SV=1	PREDICTED: auxin-induced protein 5NG4-like [Vitis vinifera]
VIT_15s0021g00040	-4.99128	2.67e-108	Protein ECERIFERUM 1 GN=CER1 OS=Arabidopsis thaliana (Mouse-ear cress) PE=1 SV=1	PREDICTED: protein WAX2-like [Vitis vinifera]
VIT_16s0013g00390	1.04123	1.2e-11	Glycine-rich cell wall structural protein (Precursor) GN=GRP OS=Hordeum vulgare (Barley) PE=2 SV=1	hypothetical protein VITISV_011501 [Vitis vinifera]
VIT_19s0090g01280	-1.56713	9.24e-14	Putative BPI/LBP family protein At1g04970 (Precursor) GN=At1g04970 OS=Arabidopsis thaliana (Mouse-ear cress) PE=2 SV=1	PREDICTED: putative BPI/LBP family protein At3g20270-like [Vitis vinifera]
VIT_06s0004g03050	-1.7334	6.09e-25	Fasciclin-like arabinogalactan protein 11 (Precursor) GN=FLA11 OS=Arabidopsis thaliana (Mouse-ear cress) PE=2 SV=2	unnamed protein product [Vitis vinifera]
VIT_06s0009g01990	-3.14861	1.52e-25	Anthocyanidin 3-O-glucosyltransferase 2 OS=Vitis vinifera (Grape) PE=1 SV=2	PREDICTED: anthocyanidin 3-O-glucosyltransferase 2-like [Vitis vinifera]
VIT_12s0028g02480	-5.39724	3.11e-29	GDSL esterase/lipase At5g45910 (Precursor) GN=At5g45910 OS=Arabidopsis thaliana (Mouse-ear cress) PE=2 SV=1	unnamed protein product [Vitis vinifera]
VIT_16s0022g00890	-2.06069	9.25e-103	21 kDa protein (Precursor) OS=Daucus carota (Carrot) PE=2 SV=1	PREDICTED: 21 kDa protein [Vitis vinifera]
VIT_14s0060g00770	1.63118	3.26e-06	Galactinol synthase 2 GN=GOLS2 OS=Solanum lycopersicum (Tomato) PE=2 SV=1	PREDICTED: glycogenin-2-like [Vitis vinifera]
VIT_13s0064g00460	-1.66976	1.84e-10	--	PREDICTED: uncharacterized protein LOC100258445 [Vitis vinifera]
VIT_00s0125g00140	1.67207	9.59e-22	Probable LRR receptor-like serine/threonine-protein kinase At1g56140 (Precursor) GN=At1g56140 OS=Arabidopsis thaliana (Mouse-ear cress) PE=1 SV=2	unnamed protein product [Vitis vinifera]
VIT_03s0017g00900	2.52063	6.28e-15	Probable disease resistance RPP8-like protein 2 GN=RPP8L2 OS=Arabidopsis thaliana (Mouse-ear cress) PE=2 SV=1	unnamed protein product [Vitis vinifera]
VIT_08s0007g01230	-1.50058	4.56e-14	Putative receptor protein kinase ZmPK1 (Precursor) GN=PK1 OS=Zea mays (Maize) PE=2 SV=2	PREDICTED: putative receptor protein kinase ZmPK1 [Vitis vinifera]
VIT_07s0104g00890	-2.53628	1.44e-91	LRR receptor-like serine/threonine-protein kinase ERECTA (Precursor) GN=At2g26330 OS=Arabidopsis thaliana (Mouse-ear cress) PE=1 SV=1	PREDICTED: probably inactive leucine-rich repeat receptor-like protein kinase IMK2 [Vitis vinifera]
VIT_08s0058g00040	1.4533	1.47e-37	LRR receptor-like serine/threonine-protein kinase GSO1 (Precursor) GN=GSO1 OS=Arabidopsis thaliana (Mouse-ear cress) PE=2 SV=1	PREDICTED: leucine-rich repeat receptor protein kinase EXS-like [Vitis vinifera]
VIT_04s0008g01850	-1.26194	9.84e-53	Trihelix transcription factor GT-2 GN=GT-2 OS=Arabidopsis thaliana (Mouse-ear cress) PE=2 SV=1	PREDICTED: uncharacterized protein LOC100256096 [Vitis vinifera]
VIT_00s0333g00050	-3.60806	5.03e-64	Putative lipid-transfer protein DIR1 (Precursor) GN=DIR1 OS=Arabidopsis thaliana (Mouse-ear cress) PE=1 SV=1	PREDICTED: putative lipid-transfer protein DIR1 isoform 1 [Vitis vinifera]
VIT_12s0028g03930	-1.46272	4.39e-15	--	PREDICTED: uncharacterized protein LOC100249012 [Vitis vinifera]
VIT_09s0002g08590	-3.51851	1.35e-16	Putative UPF0481 protein At3g02645 GN=At3g02645 OS=Arabidopsis thaliana (Mouse-ear cress) PE=3 SV=1	PREDICTED: putative UPF0481 protein At3g02645 [Vitis vinifera]
VIT_00s2508g00010	1.29845	0.00234379	Phenylalanine ammonia-lyase GN=PAL OS=Populus trichocarpa (Western balsam poplar) PE=2 SV=1	PREDICTED: phenylalanine ammonia-lyase-like, partial [Vitis vinifera]
VIT_00s0259g00160	-1.46535	7.83e-32	Acyl carrier protein 3, mitochondrial (Precursor) GN=MTACP2 OS=Arabidopsis thaliana (Mouse-ear cress) PE=2 SV=1	PREDICTED: acyl carrier protein 3, mitochondrial-like isoform 1 [Vitis vinifera]
VIT_18s0089g00510	-2.60392	4.17e-63	Probable WRKY transcription factor 19 GN=WRKY19 OS=Arabidopsis thaliana (Mouse-ear cress) PE=2 SV=1	unnamed protein product [Vitis vinifera]
VIT_01s0011g01860	-1.12222	0.0106843	--	unnamed protein product [Vitis vinifera]
VIT_17s0000g00130	-2.07587	1.33e-131	Patellin-4 GN=PATL4 OS=Arabidopsis thaliana (Mouse-ear cress) PE=1 SV=2	PREDICTED: random slug protein 5 [Vitis vinifera]
VIT_06s0061g00620	-2.27669	8.62e-187	Salutaridine reductase GN=SALR OS=Papaver bracteatum (Great scarlet poppy) PE=1 SV=1	unnamed protein product [Vitis vinifera]
VIT_07s0031g01040	1.17832	2.51e-05	L-ascorbate oxidase (Precursor) GN=AAO OS=Nicotiana tabacum (Common tobacco) PE=2 SV=1	PREDICTED: L-ascorbate oxidase [Vitis vinifera]
VIT_19s0014g01470	-2.83606	1.03e-281	TPR repeat-containing thioredoxin TTL1 GN=TTL1 OS=Arabidopsis thaliana (Mouse-ear cress) PE=1 SV=1	PREDICTED: TPR repeat-containing thioredoxin TTL1-like [Vitis vinifera]
VIT_07s0141g00340	-1.3099	3.79e-05	Linoleate 9S-lipoxygenase 6 (Fragment) GN=LOX1.6 OS=Solanum tuberosum (Potato) PE=1 SV=1	PREDICTED: linoleate 9S-lipoxygenase 6, partial [Vitis vinifera]
VIT_05s0020g03280	1.88835	3.73e-05	Primary amine oxidase (Precursor; Fragment) OS=Lens culinaris (Lentil) PE=1 SV=3	PREDICTED: primary amine oxidase [Vitis vinifera]
VIT_19s0014g05090	-1.6302	3.6e-11	Thioredoxin-like protein CXXS1 GN=CXXS1 OS=Arabidopsis thaliana (Mouse-ear cress) PE=2 SV=2	PREDICTED: thioredoxin-like protein CXXS1 [Vitis vinifera]
VIT_07s0005g03630	-1.00649	1.04e-20	Probable methyltransferase PMT8 GN=At1g04430 OS=Arabidopsis thaliana (Mouse-ear cress) PE=1 SV=1	PREDICTED: probable methyltransferase PMT8 [Vitis vinifera]
VIT_19s0027g00230	-1.42317	1.96e-38	NAC domain-containing protein 21/22 OS=Arabidopsis thaliana (Mouse-ear cress) PE=1 SV=2	unnamed protein product [Vitis vinifera]
VIT_08s0058g01210	-3.91124	2.36e-44	Non-specific lipid-transfer protein P5 OS=Vitis sp. (Grape) PE=1 SV=1	PREDICTED: non-specific lipid-transfer protein P5-like [Vitis vinifera]
VIT_13s0019g03280	-1.05316	1.78e-40	Pollen-specific protein SF3 GN=SF3 OS=Helianthus annuus (Common sunflower) PE=2 SV=1	PREDICTED: pollen-specific protein SF3 isoform 1 [Vitis vinifera]
VIT_06s0004g06910	-3.26218	2.81e-116	Protein CHUP1, chloroplastic GN=CHUP1 OS=Arabidopsis thaliana (Mouse-ear cress) PE=1 SV=1	PREDICTED: protein CHUP1, chloroplastic-like [Vitis vinifera]
VIT_10s0003g04180	-2.28193	0	--	PREDICTED: uncharacterized membrane protein C24H6.13-like [Vitis vinifera]
VIT_07s0130g00060	-1.54373	2.6e-59	--	PREDICTED: uncharacterized protein LOC100244237 [Vitis vinifera]
VIT_05s0077g00540	-6.01106	2.03e-142	--	PREDICTED: uncharacterized protein LOC100244732 [Vitis vinifera]
VIT_14s0066g00070	-1.45783	1.12e-12	Probable nucleoredoxin 2 OS=Oryza sativa subsp. japonica (Rice) PE=2 SV=1	PREDICTED: uncharacterized protein LOC100264492 [Vitis vinifera]
VIT_00s0317g00140	1.32327	5.44e-20	--	PREDICTED: uncharacterized protein LOC100241639 [Vitis vinifera]
VIT_16s0100g00380	-1.06331	7.18e-20	Dehydration-responsive element-binding protein 1D GN=MSG15.7 OS=Arabidopsis thaliana (Mouse-ear cress) PE=2 SV=1	PREDICTED: dehydration-responsive element-binding protein 1D [Vitis vinifera]
VIT_08s0007g01680	-1.02998	1.35e-18	Neutral ceramidase (Precursor) OS=Oryza sativa subsp. japonica (Rice) PE=1 SV=1	unnamed protein product [Vitis vinifera]
VIT_14s0083g01140	1.61287	1.02e-06	--	PREDICTED: uncharacterized protein LOC100258293 [Vitis vinifera]
VIT_06s0004g07040	-1.15883	0.0012133	Uncharacterized protein At3g28850 GN=At3g28850 OS=Arabidopsis thaliana (Mouse-ear cress) PE=1 SV=1	PREDICTED: uncharacterized protein At5g39865 [Vitis vinifera]
VIT_04s0079g00220	-1.43872	7.43e-21	Cytosolic sulfotransferase 12 GN=F19B11.21 OS=Arabidopsis thaliana (Mouse-ear cress) PE=1 SV=2	unnamed protein product [Vitis vinifera]
VIT_02s0025g00740	-1.36942	8.6e-06	Disease resistance response protein 206 (Precursor) GN=PI206 OS=Pisum sativum (Garden pea) PE=2 SV=2	PREDICTED: disease resistance response protein 206 [Vitis vinifera]
VIT_00s0258g00010	1.74612	2.12e-56	Probable receptor-like protein kinase At5g39020 (Precursor) GN=At5g39020 OS=Arabidopsis thaliana (Mouse-ear cress) PE=2 SV=1	PREDICTED: probable receptor-like protein kinase At5g39020-like [Vitis vinifera]
VIT_18s0001g14040	-2.06393	1.02e-149	Endoglucanase 10 (Precursor) GN=At1g75680 OS=Arabidopsis thaliana (Mouse-ear cress) PE=2 SV=2	PREDICTED: endoglucanase 24 [Vitis vinifera]
VIT_04s0023g03040	-1.92576	2.27e-17	--	PREDICTED: uncharacterized protein LOC100852802 [Vitis vinifera]
VIT_00s0211g00170	-2.11044	1.76e-10	--	PREDICTED: uncharacterized protein LOC100853951 [Vitis vinifera]
VIT_18s0076g00210	-1.10722	1.7e-18	Embryogenesis-associated protein EMB8 GN=EMB8 OS=Picea glauca (White spruce) PE=2 SV=1	PREDICTED: embryogenesis-associated protein EMB8-like [Vitis vinifera]
VIT_13s0064g00790	-1.00025	7.26e-06	--	unnamed protein product [Vitis vinifera]
VIT_15s0048g00530	1.4306	9.16e-179	Auxin-induced protein X10A OS=Glycine max (Soybean) PE=2 SV=1	PREDICTED: uncharacterized protein LOC100260776 [Vitis vinifera]
VIT_00s0181g00180	-1.20707	3.22e-07	Chlorophyll a-b binding protein 13, chloroplastic (Precursor) GN=CAB13 OS=Solanum lycopersicum (Tomato) PE=1 SV=1	PREDICTED: chlorophyll a-b binding protein 13, chloroplastic-like [Vitis vinifera]
VIT_05s0049g01720	-1.07678	0.000822837	Metal tolerance protein B GN=F16P2.21 OS=Arabidopsis thaliana (Mouse-ear cress) PE=2 SV=1	unnamed protein product [Vitis vinifera]
VIT_14s0060g02330	-3.66025	3.2e-38	Formin-like protein 11 (Precursor) GN=FH11 OS=Arabidopsis thaliana (Mouse-ear cress) PE=2 SV=1	PREDICTED: formin-like protein 11-like [Vitis vinifera]
VIT_01s0011g02930	-3.49558	1.74e-74	Aspartic proteinase nepenthesin-1 (Precursor) GN=nep1 OS=Nepenthes gracilis (Slender pitcher plant) PE=1 SV=1	PREDICTED: aspartic proteinase nepenthesin-1-like [Vitis vinifera]
VIT_13s0067g00890	1.87891	1e-11	Phosphoinositide phospholipase C 6 GN=PLC6 OS=Arabidopsis thaliana (Mouse-ear cress) PE=2 SV=2	unnamed protein product [Vitis vinifera]
VIT_02s0033g00610	4.35526	6.9e-36	DNA (cytosine-5)-methyltransferase CMT2 GN=CMT2 OS=Arabidopsis thaliana (Mouse-ear cress) PE=2 SV=3	unnamed protein product [Vitis vinifera]
VIT_08s0040g03400	-1.91113	1.7e-117	Short-chain dehydrogenase TIC 32, chloroplastic GN=TIC32 OS=Pisum sativum (Garden pea) PE=1 SV=1	PREDICTED: short-chain dehydrogenase TIC 32, chloroplastic [Vitis vinifera]
VIT_13s0084g00560	3.75349	2.27e-28	Probable leucine-rich repeat receptor-like protein kinase At1g35710 (Precursor) GN=At1g35710 OS=Arabidopsis thaliana (Mouse-ear cress) PE=2 SV=1	PREDICTED: probable leucine-rich repeat receptor-like protein kinase At1g35710-like [Vitis vinifera]
VIT_19s0014g01910	-1.3724	1.55e-84	Proline-rich receptor-like protein kinase PERK12 OS=Arabidopsis thaliana (Mouse-ear cress) PE=2 SV=2	unnamed protein product [Vitis vinifera]
VIT_04s0008g00320	1.7114	1.74e-78	Leucine-rich repeat receptor-like serine/threonine-protein kinase BAM1 (Precursor) GN=BAM1 OS=Arabidopsis thaliana (Mouse-ear cress) PE=1 SV=1	unnamed protein product [Vitis vinifera]
VIT_03s0063g01210	1.21771	0.0398964	Feruloyl CoA ortho-hydroxylase 2 GN=F6&apos;H2 OS=Arabidopsis thaliana (Mouse-ear cress) PE=1 SV=1	PREDICTED: naringenin,2-oxoglutarate 3-dioxygenase [Vitis vinifera]
VIT_10s0092g00590	1.66517	2.43e-175	Probable LRR receptor-like serine/threonine-protein kinase At1g56140 (Precursor) GN=At1g56140 OS=Arabidopsis thaliana (Mouse-ear cress) PE=1 SV=2	PREDICTED: probable LRR receptor-like serine/threonine-protein kinase At1g56130-like [Vitis vinifera]
VIT_07s0005g06500	-1.46154	1.84e-14	Probable LRR receptor-like serine/threonine-protein kinase At5g48740 (Precursor) GN=At5g48740 OS=Arabidopsis thaliana (Mouse-ear cress) PE=2 SV=1	PREDICTED: probable LRR receptor-like serine/threonine-protein kinase At5g48740-like [Vitis vinifera]
VIT_03s0038g02220	-1.03892	0.045761	Actin-depolymerizing factor 9 GN=ADF9 OS=Arabidopsis thaliana (Mouse-ear cress) PE=2 SV=2	PREDICTED: actin-depolymerizing factor 5 [Vitis vinifera]
VIT_14s0066g01590	-1.59994	7.61e-05	--	unnamed protein product [Vitis vinifera]
VIT_17s0000g09290	-2.41916	3.82e-18	Serine/threonine-protein kinase HT1 GN=HT1 OS=Arabidopsis thaliana (Mouse-ear cress) PE=1 SV=1	PREDICTED: serine/threonine-protein kinase HT1 [Vitis vinifera]
VIT_04s0008g00420	1.53481	1.94e-115	Receptor-like protein kinase HSL1 (Precursor) GN=HSL1 OS=Arabidopsis thaliana (Mouse-ear cress) PE=2 SV=1	PREDICTED: receptor-like protein kinase HSL1-like [Vitis vinifera]
VIT_08s0032g00460	1.36801	2.52e-34	DEAD-box ATP-dependent RNA helicase 42 GN=RH42 OS=Arabidopsis thaliana (Mouse-ear cress) PE=1 SV=2	PREDICTED: uncharacterized protein LOC100259905 [Vitis vinifera]
VIT_18s0001g00030	1.70416	2.48e-05	Cytochrome P450 87A3 GN=OSJNBa0088I22.16 OS=Oryza sativa subsp. japonica (Rice) PE=2 SV=3	PREDICTED: cytochrome P450 87A3-like [Vitis vinifera]
VIT_10s0003g00130	1.31809	3.08e-30	Ethylene-responsive transcription factor 12 GN=F3M18.21 OS=Arabidopsis thaliana (Mouse-ear cress) PE=2 SV=1	PREDICTED: ethylene-responsive transcription factor 12-like [Vitis vinifera]
VIT_16s0050g00400	1.85975	2.73e-44	--	PREDICTED: uncharacterized protein LOC100251502 [Vitis vinifera]
VIT_01s0010g01390	-1.29648	1.51e-08	BTB/POZ domain-containing protein At3g19850 GN=At3g19850 OS=Arabidopsis thaliana (Mouse-ear cress) PE=2 SV=1	PREDICTED: BTB/POZ domain-containing protein At3g19850 [Vitis vinifera]
VIT_16s0050g02700	1.77693	2.55e-112	Probable receptor-like protein kinase At5g39020 (Precursor) GN=At5g39020 OS=Arabidopsis thaliana (Mouse-ear cress) PE=2 SV=1	PREDICTED: probable receptor-like protein kinase At5g39020-like [Vitis vinifera]
VIT_16s0022g00240	1.14094	1.46e-17	Serine/threonine-protein kinase BRI1-like 2 (Precursor) GN=F14H20.2 OS=Arabidopsis thaliana (Mouse-ear cress) PE=1 SV=1	unnamed protein product [Vitis vinifera]
VIT_19s0014g03820	2.68048	2.89e-13	Transcription factor MYB39 GN=dl4925c OS=Arabidopsis thaliana (Mouse-ear cress) PE=2 SV=1	PREDICTED: uncharacterized protein LOC100243528 [Vitis vinifera]
VIT_19s0015g02900	1.97857	6.61e-34	Secologanin synthase GN=CYP72A1 OS=Catharanthus roseus (Madagascar periwinkle) PE=2 SV=1	unnamed protein product [Vitis vinifera]
VIT_08s0007g07930	-2.42549	9.39e-58	Probably inactive leucine-rich repeat receptor-like protein kinase At5g06940 (Precursor) GN=At5g06940 OS=Arabidopsis thaliana (Mouse-ear cress) PE=3 SV=1	PREDICTED: LOW QUALITY PROTEIN: probably inactive leucine-rich repeat receptor-like protein kinase At5g06940-like [Vitis vinifera]
VIT_19s0090g01390	-1.41296	9.12e-17	Probable long-chain-alcohol O-fatty-acyltransferase 5 GN=AT5 OS=Arabidopsis thaliana (Mouse-ear cress) PE=2 SV=1	PREDICTED: probable long-chain-alcohol O-fatty-acyltransferase 5-like [Vitis vinifera]
VIT_18s0001g13670	1.78297	5.38e-28	--	PREDICTED: galactose oxidase-like [Vitis vinifera]
VIT_08s0058g00430	-1.03094	9.4e-27	Ferritin-3, chloroplastic (Precursor) OS=Glycine max (Soybean) PE=2 SV=1	unnamed protein product [Vitis vinifera]
VIT_05s0049g01290	1.13651	9.7e-12	Putative protein phosphatase 2C-like protein 44 GN=At3g23360 OS=Arabidopsis thaliana (Mouse-ear cress) PE=5 SV=1	hypothetical protein VITISV_021550 [Vitis vinifera]
VIT_11s0016g04640	-1.19754	1.07e-06	Pentatricopeptide repeat-containing protein At2g29760, chloroplastic (Precursor) GN=PCMP-H33 OS=Arabidopsis thaliana (Mouse-ear cress) PE=2 SV=1	PREDICTED: pentatricopeptide repeat-containing protein At2g29760, chloroplastic [Vitis vinifera]
VIT_05s0077g01370	-1.11162	9.92e-08	Protein LONGIFOLIA 1 GN=T20K14.190 OS=Arabidopsis thaliana (Mouse-ear cress) PE=1 SV=1	hypothetical protein VITISV_043672 [Vitis vinifera]
VIT_10s0003g02170	-2.18211	2.17e-64	Subtilisin-like protease (Precursor) GN=K8K14.8 OS=Arabidopsis thaliana (Mouse-ear cress) PE=1 SV=1	PREDICTED: subtilisin-like protease-like [Vitis vinifera]
VIT_03s0063g02380	-1.37026	3.6e-21	Organ-specific protein S2 OS=Pisum sativum (Garden pea) PE=2 SV=1	unnamed protein product [Vitis vinifera]
VIT_11s0118g00590	-1.49659	1.44e-63	--	PREDICTED: uncharacterized protein LOC100267143 [Vitis vinifera]
VIT_05s0020g00440	-2.26448	1.33e-213	Probable boron transporter 2 GN=BOR2 OS=Arabidopsis thaliana (Mouse-ear cress) PE=2 SV=1	unnamed protein product [Vitis vinifera]
VIT_15s0046g01380	-2.72921	1.41e-36	Plastid division protein PDV1 GN=PDV1 OS=Arabidopsis thaliana (Mouse-ear cress) PE=1 SV=1	PREDICTED: uncharacterized protein LOC100249906 [Vitis vinifera]
VIT_08s0032g00240	2.40423	9.36e-20	Premnaspirodiene oxygenase GN=CYP71D55 OS=Hyoscyamus muticus (Egyptian henbane) PE=1 SV=1	PREDICTED: cytochrome P450 71D10-like [Vitis vinifera]
VIT_18s0122g00680	-1.38941	4.57e-56	PsbP domain-containing protein 3, chloroplastic (Precursor) GN=PPD3 OS=Arabidopsis thaliana (Mouse-ear cress) PE=1 SV=2	PREDICTED: psbP domain-containing protein 3, chloroplastic [Vitis vinifera]
VIT_03s0063g02340	-1.31361	1.46e-20	BURP domain-containing protein 3 (Precursor) OS=Oryza sativa subsp. japonica (Rice) PE=2 SV=1	PREDICTED: BURP domain-containing protein 17-like isoform 1 [Vitis vinifera]
VIT_17s0000g05570	-1.46999	6.04e-06	LRR receptor-like serine/threonine-protein kinase FEI 1 (Precursor) GN=FEI1 OS=Arabidopsis thaliana (Mouse-ear cress) PE=1 SV=1	PREDICTED: LRR receptor-like serine/threonine-protein kinase FEI 1 [Vitis vinifera]
VIT_18s0122g00220	-2.0151	7.74e-46	--	unnamed protein product [Vitis vinifera]
VIT_10s0116g01850	-1.14978	6.51e-26	Uncharacterized GPI-anchored protein At1g61900 (Precursor) GN=At1g61900 OS=Arabidopsis thaliana (Mouse-ear cress) PE=1 SV=1	PREDICTED: uncharacterized GPI-anchored protein At1g61900-like [Vitis vinifera]
VIT_14s0128g00780	1.0708	2.96e-31	Probable linoleate 9S-lipoxygenase 5 GN=LOX1.5 OS=Solanum tuberosum (Potato) PE=2 SV=1	lipoxygenase [Vitis vinifera]
VIT_06s0004g06080	1.09327	1.4e-107	Peptide transporter PTR1 GN=PTR1 OS=Arabidopsis thaliana (Mouse-ear cress) PE=2 SV=1	PREDICTED: peptide transporter PTR1-like [Vitis vinifera]
VIT_04s0044g00640	1.21013	1.3e-36	G-type lectin S-receptor-like serine/threonine-protein kinase RLK1 (Precursor) GN=RLK1 OS=Arabidopsis thaliana (Mouse-ear cress) PE=2 SV=2	PREDICTED: G-type lectin S-receptor-like serine/threonine-protein kinase RLK1-like [Vitis vinifera]
VIT_04s0044g01150	6.19049	1.17e-181	--	PREDICTED: uncharacterized protein LOC100265977 [Vitis vinifera]
VIT_02s0025g04660	-1.21081	2.82e-61	--	PREDICTED: uncharacterized protein LOC100265112 [Vitis vinifera]
VIT_08s0007g09000	-2.10896	8.33e-77	Probable glycerol-3-phosphate dehydrogenase [NAD(+)] 1, cytosolic OS=Oryza sativa subsp. japonica (Rice) PE=2 SV=1	PREDICTED: glycerol-3-phosphate dehydrogenase [NAD(P)+] isoform 1 [Vitis vinifera]
VIT_10s0116g01820	-1.12826	0.00278618	Extensin (Precursor) GN=HRGPNT3 OS=Nicotiana tabacum (Common tobacco) PE=2 SV=1	PREDICTED: uncharacterized protein LOC100855186 [Vitis vinifera]
VIT_11s0016g05170	-1.27682	2.48e-53	Nitrate transporter 1.4 GN=F18A8.6 OS=Arabidopsis thaliana (Mouse-ear cress) PE=1 SV=1	PREDICTED: nitrate transporter 1.4-like [Vitis vinifera]
VIT_12s0121g00230	-1.71887	2.68e-71	Alpha-N-arabinofuranosidase (Precursor) GN=Xyl2 OS=Medicago sativa subsp. varia (Alfalfa) PE=2 SV=1	PREDICTED: beta-xylosidase/alpha-L-arabinofuranosidase 2-like [Vitis vinifera]
VIT_00s1467g00010	1.31607	2.04e-09	Probable receptor-like protein kinase At5g39020 (Precursor) GN=At5g39020 OS=Arabidopsis thaliana (Mouse-ear cress) PE=2 SV=1	PREDICTED: probable receptor-like protein kinase At5g39020-like [Vitis vinifera]
VIT_01s0011g04710	-4.14588	3.28e-16	Copper transport protein ATX1 GN=ATX1 OS=Arabidopsis thaliana (Mouse-ear cress) PE=1 SV=1	PREDICTED: uncharacterized protein LOC100249220 [Vitis vinifera]
VIT_14s0030g02180	-1.53685	0	GDP-mannose 3,5-epimerase 1 OS=Oryza sativa subsp. japonica (Rice) PE=1 SV=1	GDP-mannose-3&apos;,5&apos;-epimerase [Vitis vinifera]
VIT_04s0008g04790	-1.6996	2.01e-06	Pleiotropic drug resistance protein 1 GN=PDR1 OS=Nicotiana tabacum (Common tobacco) PE=2 SV=1	unnamed protein product [Vitis vinifera]
VIT_18s0001g11430	2.51553	3.87e-98	Cytochrome P450 82A3 GN=CYP82A3 OS=Glycine max (Soybean) PE=2 SV=1	PREDICTED: cytochrome P450 82A3-like [Vitis vinifera]
VIT_17s0000g01070	-1.0806	0.000115358	Anther-specific proline-rich protein APG (Precursor) GN=APG OS=Arabidopsis thaliana (Mouse-ear cress) PE=2 SV=2	PREDICTED: monoglyceride lipase [Vitis vinifera]
VIT_10s0003g02930	1.92779	3.49e-09	LRR receptor-like serine/threonine-protein kinase FLS2 (Precursor) GN=FLS2 OS=Arabidopsis thaliana (Mouse-ear cress) PE=1 SV=1	unnamed protein product [Vitis vinifera]
VIT_18s0122g01170	-1.04548	3.32e-25	12-oxophytodienoate reductase 2 GN=OPR2 OS=Arabidopsis thaliana (Mouse-ear cress) PE=2 SV=2	PREDICTED: 12-oxophytodienoate reductase 2-like isoform 1 [Vitis vinifera]
VIT_03s0017g01460	1.60364	1.69e-14	CYSTM1 family protein A GN=At2g41420 OS=Arabidopsis thaliana (Mouse-ear cress) PE=3 SV=1	PREDICTED: uncharacterized protein LOC100259788 [Vitis vinifera]
VIT_09s0002g03030	1.20697	1e-12	Senescence-induced receptor-like serine/threonine-protein kinase (Precursor) GN=T20K24.21 OS=Arabidopsis thaliana (Mouse-ear cress) PE=2 SV=1	PREDICTED: putative leucine-rich repeat receptor-like protein kinase At2g19210-like [Vitis vinifera]
VIT_08s0056g01480	-1.74626	1.6e-05	Cation/calcium exchanger 1 OS=Arabidopsis thaliana (Mouse-ear cress) PE=2 SV=1	PREDICTED: cation/calcium exchanger 3-like [Vitis vinifera]
VIT_05s0049g01860	-2.17588	1.31e-31	Cysteine-rich repeat secretory protein 3 (Precursor) GN=CRRSP3 OS=Arabidopsis thaliana (Mouse-ear cress) PE=2 SV=1	PREDICTED: cysteine-rich repeat secretory protein 3 [Vitis vinifera]
VIT_05s0094g01150	1.16669	4.54e-08	2-alkenal reductase (NADP(+)-dependent) GN=DBR OS=Nicotiana tabacum (Common tobacco) PE=1 SV=1	PREDICTED: NADP-dependent alkenal double bond reductase P1 [Vitis vinifera]
VIT_02s0025g02600	-5.14588	5.21e-46	--	PREDICTED: uncharacterized protein LOC100259927 [Vitis vinifera]
VIT_01s0137g00710	-1.1489	6.15e-11	GDSL esterase/lipase At3g26430 (Precursor) GN=At3g26430 OS=Arabidopsis thaliana (Mouse-ear cress) PE=2 SV=1	PREDICTED: GDSL esterase/lipase At3g26430 [Vitis vinifera]
VIT_08s0007g05580	1.66282	2.24e-30	--	PREDICTED: putative methyltransferase DDB_G0268948-like [Vitis vinifera]
VIT_00s0710g00010	1.20113	0.00469743	--	PREDICTED: lanC-like protein 2-like, partial [Vitis vinifera]
VIT_03s0063g01530	-1.13797	0.0035232	Cytochrome P450 82C4 GN=CYP82C4 OS=Arabidopsis thaliana (Mouse-ear cress) PE=2 SV=1	PREDICTED: cytochrome P450 82C4 [Vitis vinifera]
VIT_14s0066g00970	-3.68691	1.17e-114	Anthranilate phosphoribosyltransferase, chloroplastic (Precursor) GN=PAT1 OS=Arabidopsis thaliana (Mouse-ear cress) PE=2 SV=1	PREDICTED: anthranilate phosphoribosyltransferase, chloroplastic [Vitis vinifera]
VIT_17s0000g08160	-2.34275	3.25e-26	Probable polygalacturonase non-catalytic subunit JP650 (Precursor) GN=JP650 OS=Arabidopsis thaliana (Mouse-ear cress) PE=2 SV=2	PREDICTED: probable polygalacturonase non-catalytic subunit JP650-like [Vitis vinifera]
VIT_16s0098g00690	1.23575	6.59e-68	UNC93-like protein 2 GN=At1g18010 OS=Arabidopsis thaliana (Mouse-ear cress) PE=2 SV=2	PREDICTED: UNC93-like protein C922.05c [Vitis vinifera]
VIT_08s0040g02170	1.36465	6.52e-16	MLO-like protein 6 GN=MLO6 OS=Arabidopsis thaliana (Mouse-ear cress) PE=2 SV=2	MLO11 protein [Vitis vinifera]
VIT_12s0059g01590	-2.66334	0	GDSL esterase/lipase At2g04570 (Precursor) GN=At2g04570 OS=Arabidopsis thaliana (Mouse-ear cress) PE=2 SV=1	unnamed protein product [Vitis vinifera]
VIT_15s0024g00980	1.09873	0.00343635	Glutamyl-tRNA(Gln) amidotransferase subunit A, chloroplastic/mitochondrial (Precursor) GN=GATA OS=Vitis vinifera (Grape) PE=3 SV=1	unnamed protein product [Vitis vinifera]
VIT_12s0035g00350	-1.28075	1.99e-09	26S protease regulatory subunit 4 homolog GN=P0034A04.112 OS=Oryza sativa subsp. japonica (Rice) PE=2 SV=2	PREDICTED: probable mitochondrial chaperone BCS1-B-like isoform 1 [Vitis vinifera]
VIT_17s0000g08000	1.20011	1.22e-31	--	PREDICTED: ribonuclease 3 [Vitis vinifera]
VIT_13s0067g03610	-1.22192	1.84e-06	--	unnamed protein product [Vitis vinifera]
VIT_05s0062g01260	-4.99857	6.43e-24	Putative lipid-transfer protein DIR1 (Precursor) GN=DIR1 OS=Arabidopsis thaliana (Mouse-ear cress) PE=1 SV=1	unnamed protein product [Vitis vinifera]
VIT_10s0003g02910	-1.8356	8.27e-10	LRR receptor-like serine/threonine-protein kinase FLS2 (Precursor) GN=FLS2 OS=Arabidopsis thaliana (Mouse-ear cress) PE=1 SV=1	PREDICTED: LRR receptor-like serine/threonine-protein kinase FLS2-like [Vitis vinifera]
VIT_04s0008g00390	1.85673	7.66e-23	Receptor-like protein kinase 5 (Precursor) GN=F21O9.180 OS=Arabidopsis thaliana (Mouse-ear cress) PE=1 SV=1	PREDICTED: receptor-like protein kinase HSL1-like [Vitis vinifera]
VIT_12s0028g00670	-1.86808	5.54e-43	--	Uncharacterized protein TCM_001981 [Theobroma cacao]
VIT_09s0070g00560	1.41542	1.18e-14	LRR receptor-like serine/threonine-protein kinase GSO1 (Precursor) GN=GSO1 OS=Arabidopsis thaliana (Mouse-ear cress) PE=2 SV=1	unnamed protein product [Vitis vinifera]
VIT_00s0434g00010	-1.23119	9.21e-06	--	PREDICTED: uncharacterized protein LOC100855179 [Vitis vinifera]
VIT_07s0197g00040	-3.12833	6.7e-09	LOB domain-containing protein 36 GN=MUD21.13 OS=Arabidopsis thaliana (Mouse-ear cress) PE=2 SV=1	PREDICTED: LOB domain-containing protein 36-like [Vitis vinifera]
VIT_18s0076g00320	-1.8127	2.26e-06	Vacuolar iron transporter homolog 3 GN=At3g43630 OS=Arabidopsis thaliana (Mouse-ear cress) PE=3 SV=1	PREDICTED: vacuolar iron transporter homolog 4-like [Vitis vinifera]
VIT_18s0166g00250	1.19933	5.17e-07	Extensin (Precursor) OS=Daucus carota (Carrot) PE=2 SV=1	PREDICTED: extensin-3-like [Vitis vinifera]
VIT_14s0128g00440	-1.64551	2.69e-06	--	PREDICTED: uncharacterized protein LOC100259649 [Vitis vinifera]
VIT_18s0041g01210	1.97429	2.91e-06	Probable L-type lectin-domain containing receptor kinase S.5 (Precursor) GN=LECRKS5 OS=Arabidopsis thaliana (Mouse-ear cress) PE=2 SV=1	PREDICTED: probable L-type lectin-domain containing receptor kinase S.5-like [Vitis vinifera]
VIT_11s0052g00210	-1.11779	3.35e-37	Probable disease resistance protein At4g27220 GN=At4g27220 OS=Arabidopsis thaliana (Mouse-ear cress) PE=2 SV=1	PREDICTED: disease resistance protein At4g27190-like [Vitis vinifera]
VIT_06s0004g02950	-1.35839	8.81e-41	--	PREDICTED: uncharacterized protein LOC100267366 [Vitis vinifera]
VIT_13s0073g00050	-1.09182	2.87e-13	Cationic amino acid transporter 6, chloroplastic (Precursor) GN=CAT6 OS=Arabidopsis thaliana (Mouse-ear cress) PE=2 SV=1	unnamed protein product [Vitis vinifera]
VIT_03s0017g00870	-1.438	0.00810063	Vinorine synthase GN=ACT OS=Rauvolfia serpentina (Serpentwood) PE=1 SV=2	unnamed protein product [Vitis vinifera]
VIT_12s0028g02590	-2.94061	1.57e-42	Transcription factor RF2b GN=RF2b OS=Oryza sativa subsp. japonica (Rice) PE=1 SV=1	PREDICTED: uncharacterized protein LOC100243740 [Vitis vinifera]
VIT_07s0191g00020	3.16401	1.83e-26	--	PREDICTED: ABC transporter G family member 11-like [Vitis vinifera]
VIT_05s0077g01690	1.14159	5.78e-12	Pathogenesis-related protein STH-2 GN=STH-2 OS=Solanum tuberosum (Potato) PE=2 SV=1	PREDICTED: pathogenesis-related protein STH-2 [Vitis vinifera]
VIT_01s0011g00080	-1.90117	9.8e-10	Proline-rich receptor-like protein kinase PERK13 GN=F24J13.3 OS=Arabidopsis thaliana (Mouse-ear cress) PE=2 SV=1	PREDICTED: uncharacterized protein LOC100254361 [Vitis vinifera]
VIT_00s0207g00010	-2.20687	6.32e-244	Omega-hydroxypalmitate O-feruloyl transferase GN=MEE6.11 OS=Arabidopsis thaliana (Mouse-ear cress) PE=1 SV=1	PREDICTED: omega-hydroxypalmitate O-feruloyl transferase [Vitis vinifera]
VIT_16s0098g00070	1.49134	1.22e-06	Probable receptor-like protein kinase At5g39020 (Precursor) GN=At5g39020 OS=Arabidopsis thaliana (Mouse-ear cress) PE=2 SV=1	PREDICTED: probable receptor-like protein kinase At5g39020-like [Vitis vinifera]
VIT_00s0682g00050	-1.18392	7.15e-05	--	Uncharacterized protein TCM_000822 [Theobroma cacao]
VIT_16s0100g01110	2.74399	3.68e-56	Stilbene synthase 1 OS=Vitis vinifera (Grape) PE=1 SV=2	PREDICTED: stilbene synthase 1-like [Vitis vinifera]
VIT_09s0002g07690	1.5105	2.73e-13	--	PREDICTED: LOW QUALITY PROTEIN: quinone oxidoreductase PIG3-like [Vitis vinifera]
VIT_00s0216g00070	-1.81894	3.18e-32	Formin-like protein 5 GN=P0453E05.107 OS=Oryza sativa subsp. japonica (Rice) PE=2 SV=2	unnamed protein product [Vitis vinifera]
VIT_14s0066g00400	-1.79235	1.19e-15	Fatty-acid-binding protein 1 GN=FAP1 OS=Arabidopsis thaliana (Mouse-ear cress) PE=1 SV=1	PREDICTED: uncharacterized protein LOC100243977 [Vitis vinifera]
VIT_09s0054g01230	1.32463	4.61e-19	Beta-Amyrin Synthase 1 GN=OSCPNY1 OS=Panax ginseng (Korean ginseng) PE=1 SV=1	unnamed protein product [Vitis vinifera]
VIT_18s0122g01060	-1.12439	1.7e-16	--	PREDICTED: uncharacterized protein LOC100263247 [Vitis vinifera]
VIT_05s0077g02270	-1.00721	4.28e-06	--	PREDICTED: uncharacterized protein LOC100244834 [Vitis vinifera]
VIT_06s0004g02690	-1.54623	1.29e-13	--	PREDICTED: uncharacterized protein LOC100262081 [Vitis vinifera]
VIT_04s0043g00560	-3.82086	1.28e-266	--	PREDICTED: uncharacterized protein LOC100253635 isoform 1 [Vitis vinifera]
VIT_17s0000g01120	-2.7432	1.86e-09	--	unnamed protein product [Vitis vinifera]
VIT_08s0007g02560	-2.60489	5.8e-71	--	PREDICTED: uncharacterized protein LOC100251218 [Vitis vinifera]
VIT_06s0004g00230	2.80614	3.29e-36	--	unnamed protein product [Vitis vinifera]
VIT_15s0046g02750	-1.00475	2.5e-05	Putative disease resistance protein At1g50180 GN=At1g50180 OS=Arabidopsis thaliana (Mouse-ear cress) PE=3 SV=2	PREDICTED: putative disease resistance protein At1g50180-like [Vitis vinifera]
VIT_16s0098g00560	-1.37899	2.52e-29	Protein SPIRAL1-like 1 GN=SP1L1 OS=Arabidopsis thaliana (Mouse-ear cress) PE=2 SV=1	PREDICTED: uncharacterized protein LOC100245217 isoform 3 [Vitis vinifera]
VIT_13s0067g03260	1.33146	9.75e-26	Methylesterase 17 GN=MES17 OS=Arabidopsis thaliana (Mouse-ear cress) PE=1 SV=1	PREDICTED: pheophorbidase-like [Vitis vinifera]
VIT_07s0005g00120	-1.09386	9.83e-06	--	PREDICTED: uncharacterized protein LOC100258937 [Vitis vinifera]
VIT_16s0148g00170	1.84425	1.62e-09	RING-H2 finger protein ATL22 (Precursor) GN=ATL22 OS=Arabidopsis thaliana (Mouse-ear cress) PE=2 SV=2	PREDICTED: probable receptor-like protein kinase At5g39020-like [Vitis vinifera]
VIT_17s0000g03010	-1.17113	3.62e-12	--	unnamed protein product [Vitis vinifera]
VIT_17s0000g07560	1.42415	5.82e-104	--	enhanced disease susceptibility 1 [Vitis vinifera]
VIT_03s0017g02260	2.70488	3.77e-43	36.4 kDa proline-rich protein GN=TPRP-F1 OS=Solanum lycopersicum (Tomato) PE=2 SV=1	PREDICTED: uncharacterized protein LOC100233114 [Vitis vinifera]
VIT_02s0025g03070	-3.02964	6.69e-24	RING-H2 finger protein ATL79 (Precursor) GN=ATL79 OS=Arabidopsis thaliana (Mouse-ear cress) PE=2 SV=1	PREDICTED: RING-H2 finger protein ATL79 [Vitis vinifera]
VIT_07s0141g00930	1.707	9.1e-18	Cysteine-rich repeat secretory protein 55 (Precursor) GN=CRRSP55 OS=Arabidopsis thaliana (Mouse-ear cress) PE=2 SV=1	PREDICTED: cysteine-rich repeat secretory protein 55-like [Vitis vinifera]
VIT_08s0056g00300	1.42852	3.13e-07	--	predicted protein [Populus trichocarpa]
VIT_00s0415g00040	1.55698	2.18e-245	Leucine-rich repeat extensin-like protein 3 (Precursor) GN=LRX3 OS=Arabidopsis thaliana (Mouse-ear cress) PE=1 SV=1	PREDICTED: uncharacterized protein LOC100252003 [Vitis vinifera]
VIT_02s0087g01020	1.3344	1.42e-55	Cysteine-rich receptor-like protein kinase 10 (Precursor) GN=F21P8.70 OS=Arabidopsis thaliana (Mouse-ear cress) PE=1 SV=3	PREDICTED: cysteine-rich receptor-like protein kinase 25-like isoform 1 [Vitis vinifera]
VIT_11s0016g00290	-3.94689	4.4e-292	Pectinesterase 3 (Precursor) OS=Citrus sinensis (Sweet orange) PE=1 SV=1	Pectin methylesterase 3 [Theobroma cacao]
VIT_17s0000g04490	-1.05367	8.4e-106	Calcium sensing receptor, chloroplastic (Precursor) GN=MYJ24.5 OS=Arabidopsis thaliana (Mouse-ear cress) PE=1 SV=1	PREDICTED: LOW QUALITY PROTEIN: calcium sensing receptor, chloroplastic [Vitis vinifera]
VIT_00s0323g00050	-1.83903	3.73e-05	21 kDa protein (Precursor) OS=Daucus carota (Carrot) PE=2 SV=1	PREDICTED: 21 kDa protein [Vitis vinifera]
VIT_17s0000g03990	-2.12679	1.21e-186	Protein ASPARTIC PROTEASE IN GUARD CELL 1 (Precursor) GN=ASPG1 OS=Arabidopsis thaliana (Mouse-ear cress) PE=1 SV=1	PREDICTED: aspartic proteinase nepenthesin-2 [Vitis vinifera]
VIT_00s0125g00150	1.85455	7.81e-08	Probable LRR receptor-like serine/threonine-protein kinase At1g56140 (Precursor) GN=At1g56140 OS=Arabidopsis thaliana (Mouse-ear cress) PE=1 SV=2	PREDICTED: probable LRR receptor-like serine/threonine-protein kinase At1g56130-like [Vitis vinifera]
VIT_01s0182g00140	-3.90477	2.46e-42	Phosphate transporter PHO1 homolog 3 OS=Arabidopsis thaliana (Mouse-ear cress) PE=2 SV=2	PREDICTED: phosphate transporter PHO1 homolog 3 [Vitis vinifera]
VIT_18s0001g05690	1.74066	1.49e-65	Probable protein phosphatase 2C 9 GN=At1g22280 OS=Arabidopsis thaliana (Mouse-ear cress) PE=1 SV=1	PREDICTED: probable protein phosphatase 2C 10 [Vitis vinifera]
VIT_06s0061g00120	1.81541	8.09e-10	Glucan endo-1,3-beta-glucosidase (Precursor) GN=VIT_06s0061g00120 OS=Vitis vinifera (Grape) PE=1 SV=2	PREDICTED: glucan endo-1,3-beta-glucosidase-like [Vitis vinifera]
VIT_14s0108g00310	2.76333	3.45e-14	Probable LRR receptor-like serine/threonine-protein kinase At4g08850 (Precursor) GN=At4g08850 OS=Arabidopsis thaliana (Mouse-ear cress) PE=1 SV=3	PREDICTED: probable LRR receptor-like serine/threonine-protein kinase At4g08850-like [Vitis vinifera]
VIT_06s0004g06950	-1.39835	0.00146643	--	PREDICTED: uncharacterized protein LOC100255293 [Vitis vinifera]
VIT_16s0148g00300	1.31489	0.00262937	Probable receptor-like protein kinase At5g39020 (Precursor) GN=At5g39020 OS=Arabidopsis thaliana (Mouse-ear cress) PE=2 SV=1	PREDICTED: probable receptor-like protein kinase At5g39020-like [Vitis vinifera]
VIT_02s0025g04480	-1.49676	5.47e-05	--	unnamed protein product [Vitis vinifera]
VIT_10s0003g01940	2.2087	1.9e-56	Probable LRR receptor-like serine/threonine-protein kinase At1g07650 (Precursor) GN=At1g07650 OS=Arabidopsis thaliana (Mouse-ear cress) PE=1 SV=1	unnamed protein product [Vitis vinifera]
VIT_01s0150g00410	-1.04018	1.32e-09	--	PREDICTED: uncharacterized protein LOC100255664 [Vitis vinifera]
VIT_05s0020g01270	-1.28644	0.00288877	--	PREDICTED: protein FAM179B-like [Vitis vinifera]
VIT_02s0033g01320	2.16603	1.14e-25	Probable polyamine transporter At1g31830 GN=At1g31830 OS=Arabidopsis thaliana (Mouse-ear cress) PE=2 SV=1	PREDICTED: arginine/agmatine antiporter-like [Vitis vinifera]
VIT_15s0048g02680	-1.69726	1.72e-31	Protein IQ-DOMAIN 1 GN=IQD1 OS=Arabidopsis thaliana (Mouse-ear cress) PE=1 SV=1	PREDICTED: protein IQ-DOMAIN 14 [Vitis vinifera]
VIT_10s0003g01100	-1.13241	2.73e-13	Vignain (Precursor) GN=CYSEP OS=Ricinus communis (Castor bean) PE=1 SV=1	PREDICTED: vignain-like [Vitis vinifera]
VIT_09s0002g03650	-1.33049	0.000164879	1-aminocyclopropane-1-carboxylate oxidase GN=MAO1B OS=Musa acuminata (Banana) PE=3 SV=1	PREDICTED: 1-aminocyclopropane-1-carboxylate oxidase [Vitis vinifera]
VIT_01s0010g03680	1.72588	3.94e-12	Glucuronoxylan 4-O-methyltransferase 1 GN=GXM1 OS=Arabidopsis thaliana (Mouse-ear cress) PE=1 SV=1	PREDICTED: uncharacterized protein LOC100253955 [Vitis vinifera]
VIT_08s0040g01070	-1.55773	0.000108389	Serine carboxypeptidase-like 46 (Precursor) GN=SCPL46 OS=Arabidopsis thaliana (Mouse-ear cress) PE=2 SV=1	unnamed protein product [Vitis vinifera]
VIT_08s0058g00980	1.41774	5.28e-17	Cationic peroxidase 1 (Precursor) GN=PNC1 OS=Arachis hypogaea (Peanut) PE=1 SV=2	PREDICTED: cationic peroxidase 1-like [Vitis vinifera]
VIT_02s0025g00210	-1.04024	9.5e-39	--	PREDICTED: uncharacterized protein LOC100267372 [Vitis vinifera]
VIT_12s0035g00080	1.36964	1.39e-112	Probable leucine-rich repeat receptor-like protein kinase At1g35710 (Precursor) GN=At1g35710 OS=Arabidopsis thaliana (Mouse-ear cress) PE=2 SV=1	PREDICTED: probable leucine-rich repeat receptor-like protein kinase At1g35710-like [Vitis vinifera]
[truncated: 922 more rows]
