# Supplementary material for: Overexpression of VqWRKY31 enhances powdery mildew resistance in grapevine by promoting salicylic acid signaling and specific metabolite synthesis
Source: Hortic Res. 2022 Jan 19;9:uhab064. doi: 10.1093/hr/uhab064 (PMC8944305; doi:10.1093/hr/uhab064)
Supplement: Web_Material_uhab064 [file web_material_uhab064.zip › Table S3.xlsx]

## Sheet: Table S3
Table S3. List of genes that are differentially expressed in VqWRKY31 overexpressing line #32 versus WT at 24hpi.
#ID	#32/WT log2FoldChange	FDR	Swiss-Prot_annotation	NR_annotation
VIT_12s0059g00560	-2.50548	7.02e-08	Fimbrin-like protein 2 GN=FIM2 OS=Arabidopsis thaliana (Mouse-ear cress) PE=2 SV=1	PREDICTED: fimbrin-like protein 2 [Vitis vinifera]
VIT_14s0066g01130	-1.56119	2.85e-82	Universal stress protein A-like protein GN=At3g01520 OS=Arabidopsis thaliana (Mouse-ear cress) PE=1 SV=2	PREDICTED: universal stress protein A-like protein [Vitis vinifera]
VIT_10s0003g01560	-1.74669	3.67e-64	Cellulose synthase A catalytic subunit 8 [UDP-forming] GN=F28A21.190 OS=Arabidopsis thaliana (Mouse-ear cress) PE=1 SV=1	PREDICTED: cellulose synthase A catalytic subunit 8 [UDP-forming] [Vitis vinifera]
VIT_08s0007g02490	-1.27929	2.64e-168	2-Cys peroxiredoxin BAS1-like, chloroplastic (Precursor) GN=At5g06290 OS=Arabidopsis thaliana (Mouse-ear cress) PE=2 SV=3	unnamed protein product [Vitis vinifera]
VIT_01s0011g01350	1.62446	1.16e-08	--	PREDICTED: uncharacterized protein LOC100855161 [Vitis vinifera]
VIT_17s0119g00150	7.28337	4.58e-54	Miraculin (Precursor) OS=Synsepalum dulcificum (Miracle fruit) PE=1 SV=3	PREDICTED: miraculin [Vitis vinifera]
VIT_12s0057g00310	2.71887	1.31e-21	Protein GAMETE EXPRESSED 1 (Precursor) GN=GEX1 OS=Arabidopsis thaliana (Mouse-ear cress) PE=1 SV=1	PREDICTED: uncharacterized protein LOC100247755 [Vitis vinifera]
VIT_04s0008g05400	3.43533	3.1e-16	Probable carboxylesterase 17 GN=CXE17 OS=Arabidopsis thaliana (Mouse-ear cress) PE=2 SV=1	PREDICTED: probable carboxylesterase 17 [Vitis vinifera]
VIT_16s0100g00750	1.55297	3.2e-36	Stilbene synthase 3 GN=VIT_16s0100g01030 OS=Vitis vinifera (Grape) PE=2 SV=2	PREDICTED: stilbene synthase 2 [Vitis vinifera]
VIT_00s0357g00080	3.38146	1.42e-229	--	unnamed protein product [Vitis vinifera]
VIT_10s0003g00030	-1.25084	1.53e-13	Dof zinc finger protein DOF5.6 GN=DOF5.6 OS=Arabidopsis thaliana (Mouse-ear cress) PE=2 SV=2	PREDICTED: uncharacterized protein LOC100246919 [Vitis vinifera]
VIT_00s0246g00190	-1.27285	7.76e-07	NAD(P)H-quinone oxidoreductase chain 4, chloroplastic GN=ndhD OS=Drimys granadensis PE=3 SV=1	NADH dehydrogenase subunit 4 [Nicotiana glutinosa]
VIT_08s0007g02550	-4.64564	3.07e-54	--	Ovate family protein, putative [Theobroma cacao]
VIT_02s0012g01440	-1.59696	5.25e-43	E3 ubiquitin-protein ligase Os04g0590900 OS=Oryza sativa subsp. japonica (Rice) PE=2 SV=2	PREDICTED: E3 ubiquitin-protein ligase Os04g0590900-like [Vitis vinifera]
VIT_08s0007g04740	-1.72882	2.38e-25	Ras-related protein RABC2a GN=F12E4.310 OS=Arabidopsis thaliana (Mouse-ear cress) PE=1 SV=1	PREDICTED: ras-related protein RABC2a [Vitis vinifera]
VIT_16s0098g00800	-2.3379	1.56e-07	Copper transport protein CCH GN=CCH OS=Arabidopsis thaliana (Mouse-ear cress) PE=1 SV=1	PREDICTED: uncharacterized protein LOC100853393 [Vitis vinifera]
VIT_11s0016g00590	-2.06054	6.23e-78	21 kDa protein (Precursor) OS=Daucus carota (Carrot) PE=2 SV=1	PREDICTED: 21 kDa protein-like [Vitis vinifera]
VIT_09s0002g04080	-1.72255	9.82e-166	Auxin-responsive protein IAA27 GN=F19B15.110 OS=Arabidopsis thaliana (Mouse-ear cress) PE=1 SV=1	PREDICTED: auxin-responsive protein IAA27-like isoform 1 [Vitis vinifera]
VIT_01s0026g00590	-1.12341	1.25e-18	--	unnamed protein product [Vitis vinifera]
VIT_08s0007g05180	1.15228	2.75e-43	Sigma factor binding protein 2, chloroplastic (Precursor) GN=SIB2 OS=Arabidopsis thaliana (Mouse-ear cress) PE=2 SV=1	PREDICTED: uncharacterized protein LOC100243497 [Vitis vinifera]
VIT_09s0002g02780	2.99268	2.88e-14	Putative leucine-rich repeat receptor-like protein kinase At2g19210 (Precursor) GN=At2g19210 OS=Arabidopsis thaliana (Mouse-ear cress) PE=3 SV=1	unnamed protein product [Vitis vinifera]
VIT_16s0013g01080	1.05061	1.3e-51	--	unnamed protein product [Vitis vinifera]
VIT_10s0116g00150	1.14292	7.51e-11	Cysteine-rich receptor-like protein kinase 10 (Precursor) GN=F21P8.70 OS=Arabidopsis thaliana (Mouse-ear cress) PE=1 SV=3	unnamed protein product [Vitis vinifera]
VIT_02s0025g04920	-1.2073	1.24e-52	Probable sugar phosphate/phosphate translocator At1g12500 GN=At1g12500 OS=Arabidopsis thaliana (Mouse-ear cress) PE=2 SV=1	PREDICTED: probable sugar phosphate/phosphate translocator At1g12500 isoform 1 [Vitis vinifera]
VIT_16s0050g01550	3.53672	1.69e-230	Receptor-like protein kinase 2 (Precursor) GN=RCH2 OS=Arabidopsis thaliana (Mouse-ear cress) PE=1 SV=1	unnamed protein product [Vitis vinifera]
VIT_05s0094g01010	1.91455	2.84e-58	UDP-glycosyltransferase 74E2 GN=UGT74E2 OS=Arabidopsis thaliana (Mouse-ear cress) PE=1 SV=1	unnamed protein product [Vitis vinifera]
VIT_06s0004g07850	1.14442	5.1e-33	--	unnamed protein product [Vitis vinifera]
VIT_18s0001g03570	-3.21128	2.11e-138	Thaumatin-like protein (Precursor) GN=At1g18250 OS=Arabidopsis thaliana (Mouse-ear cress) PE=2 SV=2	PREDICTED: thaumatin-like protein-like [Vitis vinifera]
VIT_09s0002g07610	5.47004	0	Probable LRR receptor-like serine/threonine-protein kinase At4g36180 (Precursor) GN=At4g36180 OS=Arabidopsis thaliana (Mouse-ear cress) PE=1 SV=1	PREDICTED: probable LRR receptor-like serine/threonine-protein kinase At4g36180-like [Vitis vinifera]
VIT_13s0019g02080	1.89204	6.62e-26	Putative DNA-binding protein ESCAROLA GN=ESC OS=Arabidopsis thaliana (Mouse-ear cress) PE=2 SV=1	PREDICTED: putative DNA-binding protein ESCAROLA-like [Vitis vinifera]
VIT_01s0011g04010	-3.83848	1.04e-172	--	PREDICTED: putative glutamine amidotransferase-like protein RP404 [Vitis vinifera]
VIT_18s0001g13870	-1.0199	4.55e-52	Protein IQ-DOMAIN 32 GN=IQD32 OS=Arabidopsis thaliana (Mouse-ear cress) PE=1 SV=3	PREDICTED: protein IQ-DOMAIN 32-like [Vitis vinifera]
VIT_07s0005g04100	1.51616	2.53e-09	Probable leucine-rich repeat receptor-like protein kinase At1g35710 (Precursor) GN=At1g35710 OS=Arabidopsis thaliana (Mouse-ear cress) PE=2 SV=1	PREDICTED: probable LRR receptor-like serine/threonine-protein kinase At4g08850-like [Vitis vinifera]
VIT_03s0017g02170	1.65364	3.7e-194	Zinc transporter 8 (Precursor) OS=Oryza sativa subsp. japonica (Rice) PE=2 SV=1	PREDICTED: zinc transporter 5 isoform 1 [Vitis vinifera]
VIT_19s0093g00150	1.63306	6.03e-64	Probable glutathione S-transferase OS=Nicotiana tabacum (Common tobacco) PE=2 SV=1	PREDICTED: probable glutathione S-transferase [Vitis vinifera]
VIT_07s0031g01180	-1.07656	3.23e-65	U-box domain-containing protein 10 GN=PUB10 OS=Arabidopsis thaliana (Mouse-ear cress) PE=2 SV=1	PREDICTED: uncharacterized protein LOC100264630 [Vitis vinifera]
VIT_09s0002g03780	-1.82489	9.77e-60	CASP-like protein GSVIVT00034332001 OS=Vitis vinifera (Grape) PE=2 SV=1	PREDICTED: UPF0497 membrane protein 14 [Vitis vinifera]
VIT_16s0100g01160	1.86397	5.97e-31	Stilbene synthase 1 OS=Vitis vinifera (Grape) PE=1 SV=2	PREDICTED: stilbene synthase 1-like [Vitis vinifera]
VIT_05s0020g02690	-1.03483	2.97e-33	Glycine-rich cell wall structural protein 1.0 (Precursor) OS=Phaseolus vulgaris (Kidney bean) PE=2 SV=1	PREDICTED: uncharacterized protein LOC100261454 [Vitis vinifera]
VIT_16s0050g01650	1.30452	4.96e-07	--	hypothetical protein VITISV_037464 [Vitis vinifera]
VIT_03s0091g00670	1.93723	7.34e-12	LOB domain-containing protein 38 GN=F3A4.20 OS=Arabidopsis thaliana (Mouse-ear cress) PE=2 SV=1	PREDICTED: LOB domain-containing protein 38 [Vitis vinifera]
VIT_08s0058g01010	-2.14487	9.81e-53	--	PREDICTED: uncharacterized protein LOC100253378 [Vitis vinifera]
VIT_06s0009g02860	-1.12026	1.73e-06	Flavonoid 3&apos;,5&apos;-hydroxylase 2 GN=CYP75A3 OS=Petunia hybrida (Petunia) PE=2 SV=1	PREDICTED: flavonoid 3&apos;,5&apos;-hydroxylase 2 isoform 2 [Vitis vinifera]
VIT_07s0151g00110	-5.53044	1.26e-28	Chlorophyllase-1 GN=F6F9.28 OS=Arabidopsis thaliana (Mouse-ear cress) PE=1 SV=1	PREDICTED: chlorophyllase-1 [Vitis vinifera]
VIT_01s0011g03910	-2.41667	9.46e-254	Probable protein phosphatase 2C 15 GN=At1g68410 OS=Arabidopsis thaliana (Mouse-ear cress) PE=2 SV=1	PREDICTED: probable protein phosphatase 2C 15 [Vitis vinifera]
VIT_09s0002g00230	1.10885	8.08e-06	Pentatricopeptide repeat-containing protein At3g18020 GN=At3g18020 OS=Arabidopsis thaliana (Mouse-ear cress) PE=2 SV=1	PREDICTED: pentatricopeptide repeat-containing protein At3g18020-like [Vitis vinifera]
VIT_19s0177g00340	-1.33092	5.39e-53	Protein LHCP TRANSLOCATION DEFECT (Precursor) GN=F8A12.12 OS=Arabidopsis thaliana (Mouse-ear cress) PE=1 SV=1	PREDICTED: protein LHCP TRANSLOCATION DEFECT [Vitis vinifera]
VIT_06s0004g03810	-2.14302	0	125 kDa kinesin-related protein GN=TKRP125 OS=Nicotiana tabacum (Common tobacco) PE=1 SV=1	unnamed protein product [Vitis vinifera]
VIT_14s0083g00460	1.99027	1.06e-94	Tryptophan synthase beta chain 1, chloroplastic (Precursor) GN=TSB1 OS=Arabidopsis thaliana (Mouse-ear cress) PE=2 SV=1	unnamed protein product [Vitis vinifera]
VIT_04s0008g00860	-1.98557	2.2e-74	Pollen-specific protein SF21 GN=SF21 OS=Helianthus annuus (Common sunflower) PE=2 SV=1	PREDICTED: pollen-specific protein SF21 [Vitis vinifera]
VIT_16s0098g01560	-2.5311	1.07e-115	Glucan endo-1,3-beta-glucosidase (Precursor) GN=GLC1 OS=Triticum aestivum (Wheat) PE=2 SV=1	unnamed protein product [Vitis vinifera]
VIT_11s0052g01150	4.23681	4.24e-23	Nicotianamine synthase GN=CHLN OS=Solanum lycopersicum (Tomato) PE=2 SV=1	PREDICTED: nicotianamine synthase isoform 1 [Vitis vinifera]
VIT_13s0067g03160	1.17611	1.58e-24	Ubiquinol-cytochrome c reductase complex 6.7 kDa protein OS=Solanum tuberosum (Potato) PE=1 SV=2	PREDICTED: ubiquinol-cytochrome c reductase complex 6.7 kDa protein [Vitis vinifera]
VIT_07s0031g02320	-1.79793	4.56e-07	--	unnamed protein product [Vitis vinifera]
VIT_18s0122g01210	-1.49796	1.18e-21	--	PREDICTED: ser/Thr-rich protein T10 in DGCR region [Vitis vinifera]
VIT_15s0046g00450	-1.05112	5.37e-18	--	PREDICTED: uncharacterized membrane protein yuiD [Vitis vinifera]
VIT_02s0236g00100	1.40583	4.91e-47	--	PREDICTED: uncharacterized protein LOC100853220 [Vitis vinifera]
VIT_14s0083g00980	-4.79721	2.91e-93	Proline-rich receptor-like protein kinase PERK9 GN=PERK9 OS=Arabidopsis thaliana (Mouse-ear cress) PE=2 SV=1	unnamed protein product [Vitis vinifera]
VIT_09s0054g01110	2.53633	1.04e-14	Cycloartenol synthase GN=CASBPX1 OS=Betula platyphylla (Asian white birch) PE=1 SV=1	unnamed protein product [Vitis vinifera]
VIT_15s0046g01350	-1.32321	9.43e-47	Tubulin gamma-1 chain GN=TUBG1 OS=Arabidopsis thaliana (Mouse-ear cress) PE=3 SV=1	PREDICTED: tubulin gamma-1 chain [Vitis vinifera]
VIT_11s0078g00420	-1.06308	2.54e-09	Galacturonokinase GN=GALAK OS=Arabidopsis thaliana (Mouse-ear cress) PE=1 SV=1	PREDICTED: galacturonokinase [Vitis vinifera]
VIT_13s0139g00420	-1.68264	3.86e-07	Annexin D4 GN=T6A23.5 OS=Arabidopsis thaliana (Mouse-ear cress) PE=2 SV=1	PREDICTED: annexin D4-like [Vitis vinifera]
VIT_16s0098g00990	-1.5846	1.34e-10	Formin-like protein 20 GN=MBK20.20/MBK20.21 OS=Arabidopsis thaliana (Mouse-ear cress) PE=2 SV=3	unnamed protein product [Vitis vinifera]
VIT_00s0487g00050	1.001	7.26e-12	Probable disease resistance protein At5g66900 GN=At5g66900 OS=Arabidopsis thaliana (Mouse-ear cress) PE=3 SV=1	PREDICTED: probable disease resistance protein At5g66900-like [Vitis vinifera]
VIT_17s0000g07190	-2.04591	2.7e-126	Chaperone protein ClpB1 GN=F1O17.2 OS=Arabidopsis thaliana (Mouse-ear cress) PE=1 SV=2	heat shock protein 101 [Vitis vinifera]
VIT_02s0025g05010	-1.27856	4.39e-19	Uncharacterized protein ycf49 GN=ycf49 OS=Cyanophora paradoxa PE=3 SV=1	unnamed protein product [Vitis vinifera]
VIT_12s0059g00960	-1.07987	2.24e-26	Cellulose synthase-like protein H1 GN=OSJNBa0035F15.9 OS=Oryza sativa subsp. japonica (Rice) PE=2 SV=2	PREDICTED: cellulose synthase-like protein H1-like [Vitis vinifera]
VIT_11s0052g01420	2.16967	3.64e-08	Probable LRR receptor-like serine/threonine-protein kinase At3g47570 (Precursor) GN=At3g47570 OS=Arabidopsis thaliana (Mouse-ear cress) PE=1 SV=1	PREDICTED: probable LRR receptor-like serine/threonine-protein kinase At3g47570-like [Vitis vinifera]
VIT_12s0035g01960	-1.98221	3.44e-89	Protein STICHEL GN=STI OS=Arabidopsis thaliana (Mouse-ear cress) PE=1 SV=2	PREDICTED: uncharacterized protein LOC100242129 [Vitis vinifera]
VIT_09s0002g05600	1.41035	3.95e-88	Pleiotropic drug resistance protein 1 GN=PDR1 OS=Nicotiana tabacum (Common tobacco) PE=2 SV=1	PREDICTED: pleiotropic drug resistance protein 1 isoform 3 [Vitis vinifera]
VIT_12s0142g00440	-3.41997	3.94e-37	HVA22-like protein f GN=HVA22F OS=Arabidopsis thaliana (Mouse-ear cress) PE=2 SV=1	unnamed protein product [Vitis vinifera]
VIT_05s0020g00620	-1.51503	1.8e-13	Kinesin-like protein KIN12B GN=MDB19.16 OS=Arabidopsis thaliana (Mouse-ear cress) PE=1 SV=1	unnamed protein product [Vitis vinifera]
VIT_03s0091g00690	1.76398	1.24e-48	Zinc finger protein ZAT10 GN=T22C5.18 OS=Arabidopsis thaliana (Mouse-ear cress) PE=2 SV=1	PREDICTED: zinc finger protein ZAT10-like [Vitis vinifera]
VIT_10s0116g01200	4.88339	0	Probable WRKY transcription factor 31 GN=WRKY31 OS=Arabidopsis thaliana (Mouse-ear cress) PE=2 SV=1	PREDICTED: WRKY transcription factor 6-like [Vitis vinifera]
VIT_05s0102g01030	2.45674	3.97e-07	Putative disease resistance RPP13-like protein 2 GN=RPP13L2 OS=Arabidopsis thaliana (Mouse-ear cress) PE=3 SV=1	PREDICTED: uncharacterized protein LOC100852897 [Vitis vinifera]
VIT_14s0083g01220	-1.30016	1.45e-09	Receptor-like protein kinase FERONIA (Precursor) GN=F26O13.190 OS=Arabidopsis thaliana (Mouse-ear cress) PE=1 SV=1	PREDICTED: receptor-like protein kinase FERONIA [Vitis vinifera]
VIT_14s0060g01960	-3.27113	8.86e-147	Pectinesterase 22 (Precursor) GN=F18C1.11 OS=Arabidopsis thaliana (Mouse-ear cress) PE=3 SV=1	unnamed protein product [Vitis vinifera]
VIT_15s0048g00620	2.64544	2.73e-16	--	PREDICTED: uncharacterized protein LOC100243739 [Vitis vinifera]
VIT_19s0014g03250	-1.14323	5.57e-19	Beta-glucosidase 18 (Precursor) OS=Oryza sativa subsp. japonica (Rice) PE=2 SV=2	unnamed protein product [Vitis vinifera]
VIT_15s0046g00730	-2.27713	8.55e-10	--	unnamed protein product [Vitis vinifera]
VIT_16s0039g02210	1.11316	7.27e-40	ER lumen protein retaining receptor GN=ERD2 OS=Petunia hybrida (Petunia) PE=2 SV=1	PREDICTED: ER lumen protein retaining receptor [Vitis vinifera]
VIT_04s0008g06930	1.62959	7.13e-29	Proline-rich receptor-like protein kinase PERK1 GN=PERK1 OS=Arabidopsis thaliana (Mouse-ear cress) PE=1 SV=1	PREDICTED: uncharacterized protein LOC100242247 [Vitis vinifera]
VIT_19s0015g01680	-1.23339	0.0018105	Uncharacterized protein At1g08160 GN=At1g08160 OS=Arabidopsis thaliana (Mouse-ear cress) PE=2 SV=1	PREDICTED: uncharacterized protein LOC100249744 [Vitis vinifera]
VIT_13s0067g02910	-3.02059	3.87e-243	Non-specific lipid-transfer protein (Precursor) OS=Gerbera hybrida (Daisy) PE=3 SV=1	PREDICTED: non-specific lipid-transfer protein [Vitis vinifera]
VIT_15s0048g01400	-1.63956	1.05e-56	Receptor-like serine/threonine-protein kinase At2g45590 GN=At2g45590 OS=Arabidopsis thaliana (Mouse-ear cress) PE=2 SV=1	PREDICTED: receptor-like serine/threonine-protein kinase At2g45590-like [Vitis vinifera]
VIT_17s0000g08080	1.35567	3.57e-09	U-box domain-containing protein 19 GN=PUB19 OS=Arabidopsis thaliana (Mouse-ear cress) PE=2 SV=1	PREDICTED: U-box domain-containing protein 19-like [Vitis vinifera]
VIT_00s0388g00050	4.47359	0	Probable receptor-like protein kinase At5g39020 (Precursor) GN=At5g39020 OS=Arabidopsis thaliana (Mouse-ear cress) PE=2 SV=1	hypothetical protein VITISV_023172 [Vitis vinifera]
VIT_10s0523g00050	-1.91233	2.68e-29	--	PREDICTED: uncharacterized protein LOC100854830 [Vitis vinifera]
VIT_10s0003g04490	-1.1176	1.68e-41	BTB/POZ domain-containing protein At1g30440 GN=At1g30440 OS=Arabidopsis thaliana (Mouse-ear cress) PE=1 SV=2	PREDICTED: BTB/POZ domain-containing protein At1g30440 isoform 1 [Vitis vinifera]
VIT_12s0028g00040	-3.712	0	--	PREDICTED: uncharacterized protein LOC100257403 [Vitis vinifera]
VIT_01s0010g01260	-1.19276	8.91e-06	--	hypothetical protein M569_00250, partial [Genlisea aurea]
VIT_13s0067g03570	-1.48182	1.04e-08	Putative disease resistance RPP13-like protein 1 GN=RPPL1 OS=Arabidopsis thaliana (Mouse-ear cress) PE=3 SV=1	PREDICTED: putative disease resistance protein At3g14460-like [Vitis vinifera]
VIT_10s0003g04040	-2.05472	1.91e-198	--	PREDICTED: uncharacterized protein LOC100853685 [Vitis vinifera]
VIT_08s0007g02850	-1.0007	0.00148031	Probable F-box protein At1g60180 GN=At2g36090 OS=Arabidopsis thaliana (Mouse-ear cress) PE=2 SV=1	PREDICTED: F-box protein At2g27310 [Vitis vinifera]
VIT_17s0000g07790	1.66967	9.11e-68	UDP-glycosyltransferase 74B1 GN=UGT74B1 OS=Arabidopsis thaliana (Mouse-ear cress) PE=1 SV=1	PREDICTED: UDP-glycosyltransferase 74B1 [Vitis vinifera]
VIT_01s0011g05710	1.26845	3.66e-125	Protein VAC14 homolog GN=VAC14 OS=Arabidopsis thaliana (Mouse-ear cress) PE=2 SV=2	PREDICTED: protein VAC14 homolog [Vitis vinifera]
VIT_15s0045g00920	2.37956	9.25e-15	Putative disease resistance protein At1g50180 GN=At1g50180 OS=Arabidopsis thaliana (Mouse-ear cress) PE=3 SV=2	unnamed protein product [Vitis vinifera]
VIT_11s0016g04260	1.87091	1.85e-07	Probable strigolactone esterase DAD2 GN=DAD2 OS=Petunia hybrida (Petunia) PE=1 SV=1	PREDICTED: sigma factor sigB regulation protein rsbQ [Vitis vinifera]
VIT_16s0050g01250	1.02721	1.66e-83	Putative late blight resistance protein homolog R1A-3 GN=R1A-3 OS=Solanum demissum (Wild potato) PE=5 SV=2	PREDICTED: uncharacterized protein LOC100247492 isoform 1 [Vitis vinifera]
VIT_00s0448g00020	-1.55145	7.06e-14	Probable disease resistance protein RXW24L GN=RXW24L OS=Arabidopsis thaliana (Mouse-ear cress) PE=2 SV=1	PREDICTED: probable disease resistance protein At1g58602-like [Vitis vinifera]
VIT_18s0122g00430	-2.45574	1.46e-71	Chlorophyll a-b binding protein of LHCII type I, chloroplastic (Precursor) OS=Chlamydomonas moewusii (Chlamydomonas eugametos) PE=2 SV=1	PREDICTED: chlorophyll a-b binding protein of LHCII type I, chloroplastic [Vitis vinifera]
VIT_14s0066g02100	2.91517	1.23e-21	26S protease regulatory subunit 6A homolog B GN=F7G19.2 OS=Arabidopsis thaliana (Mouse-ear cress) PE=1 SV=3	PREDICTED: uncharacterized protein LOC100252565 [Vitis vinifera]
VIT_02s0012g02340	1.80245	3.59e-06	Geraniol 8-hydroxylase GN=CYP76B6 OS=Catharanthus roseus (Madagascar periwinkle) PE=1 SV=1	unnamed protein product [Vitis vinifera]
VIT_11s0103g00370	-1.09769	5.99e-27	Cadmium/zinc-transporting ATPase HMA2 GN=HMA2 OS=Arabidopsis thaliana (Mouse-ear cress) PE=2 SV=1	unnamed protein product [Vitis vinifera]
VIT_05s0094g00330	2.58039	1.54e-53	Chitinase 5 (Precursor) OS=Oryza sativa subsp. japonica (Rice) PE=2 SV=1	PREDICTED: chitinase 5 [Vitis vinifera]
VIT_04s0023g03760	-1.70045	1.65e-10	Sulfated surface glycoprotein 185 (Precursor) OS=Volvox carteri (Green alga) PE=1 SV=1	PREDICTED: uncharacterized protein LOC100245548 [Vitis vinifera]
VIT_16s0050g00200	2.8918	1.19e-29	LRR receptor-like serine/threonine-protein kinase GSO2 (Precursor) GN=K23L20.3 OS=Arabidopsis thaliana (Mouse-ear cress) PE=2 SV=2	PREDICTED: LRR receptor-like serine/threonine-protein kinase FLS2-like [Vitis vinifera]
VIT_00s0283g00030	2.01745	0	Calnexin homolog (Precursor) OS=Glycine max (Soybean) PE=2 SV=1	PREDICTED: calnexin homolog [Vitis vinifera]
VIT_10s0071g00230	3.40425	1.54e-23	Receptor-like protein 12 (Precursor) GN=RLP12 OS=Arabidopsis thaliana (Mouse-ear cress) PE=2 SV=2	PREDICTED: LRR receptor-like serine/threonine-protein kinase FLS2-like [Vitis vinifera]
VIT_17s0000g08620	1.17272	4.86e-20	Protein ycf2 GN=ycf2-B OS=Oenothera argillicola (Appalachian evening primrose) PE=3 SV=1	PREDICTED: uncharacterized protein LOC100241507 [Vitis vinifera]
VIT_10s0003g03310	-1.44449	1.41e-34	--	unnamed protein product [Vitis vinifera]
VIT_10s0116g01810	-1.41385	2.72e-138	Arginine/serine-rich protein 45 GN=F19K19.9 OS=Arabidopsis thaliana (Mouse-ear cress) PE=1 SV=1	PREDICTED: uncharacterized protein LOC100246942 [Vitis vinifera]
VIT_12s0057g00460	-1.22033	8.52e-07	Auxin-induced in root cultures protein 12 (Precursor) GN=AIR12 OS=Arabidopsis thaliana (Mouse-ear cress) PE=1 SV=3	PREDICTED: uncharacterized protein LOC100253083 [Vitis vinifera]
VIT_05s0020g04400	-1.08383	2.28e-12	--	unnamed protein product [Vitis vinifera]
VIT_14s0108g00930	3.65127	0	--	PREDICTED: uncharacterized protein LOC100266209 [Vitis vinifera]
VIT_14s0030g00040	-1.64268	4.7e-09	Disease resistance protein RPS2 GN=RPS2 OS=Arabidopsis thaliana (Mouse-ear cress) PE=1 SV=1	unnamed protein product [Vitis vinifera]
VIT_08s0040g01820	4.20071	1.14e-65	--	PREDICTED: uncharacterized protein LOC100248294 [Vitis vinifera]
VIT_01s0011g04210	1.8924	2.14e-148	Amino-acid permease BAT1 homolog GN=OsJ_02547 OS=Oryza sativa subsp. japonica (Rice) PE=2 SV=1	unnamed protein product [Vitis vinifera]
VIT_11s0052g01140	-1.6113	2.21e-21	CASP-like protein VIT_11s0052g01140 OS=Vitis vinifera (Grape) PE=2 SV=1	unnamed protein product [Vitis vinifera]
VIT_14s0030g00520	1.02947	6.66e-09	Probable disease resistance protein At4g27220 GN=At4g27220 OS=Arabidopsis thaliana (Mouse-ear cress) PE=2 SV=1	unnamed protein product [Vitis vinifera]
VIT_15s0021g00050	-4.60371	1.42e-74	Protein ECERIFERUM 1 GN=CER1 OS=Arabidopsis thaliana (Mouse-ear cress) PE=1 SV=1	PREDICTED: protein WAX2-like [Vitis vinifera]
VIT_00s2849g00010	2.32123	4.78e-10	Phenylalanine ammonia-lyase (Fragment) GN=PAL OS=Vitis vinifera (Grape) PE=2 SV=1	PREDICTED: phenylalanine ammonia-lyase-like [Vitis vinifera]
VIT_08s0007g05030	2.86578	7.84e-48	Transcription factor RAX2 GN=T1J8.7 OS=Arabidopsis thaliana (Mouse-ear cress) PE=1 SV=1	PREDICTED: transcription factor RAX1 [Vitis vinifera]
VIT_00s0187g00050	1.47762	0.000174532	--	hypothetical protein VITISV_013493 [Vitis vinifera]
VIT_15s0048g00910	-3.13101	2.97e-54	--	PREDICTED: uncharacterized protein LOC100245470 [Vitis vinifera]
VIT_09s0002g02750	1.14419	3.32e-63	Vacuolar protein sorting-associated protein 32 homolog 2 GN=F19B15.190 OS=Arabidopsis thaliana (Mouse-ear cress) PE=1 SV=1	PREDICTED: vacuolar protein sorting-associated protein 32 homolog 2 [Vitis vinifera]
VIT_02s0025g01320	2.09971	2.02e-186	--	hypothetical protein VITISV_007209 [Vitis vinifera]
VIT_06s0061g00070	-2.98541	1.94e-22	Ubiquitin-conjugating enzyme E2 20 GN=UBC20 OS=Arabidopsis thaliana (Mouse-ear cress) PE=2 SV=1	PREDICTED: ubiquitin-conjugating enzyme E2 19 [Vitis vinifera]
VIT_04s0008g03630	-2.17873	2.12e-24	Formin-like protein 5 GN=P0453E05.107 OS=Oryza sativa subsp. japonica (Rice) PE=2 SV=2	PREDICTED: uncharacterized protein LOC100252675 [Vitis vinifera]
VIT_19s0015g02750	1.9069	5.62e-34	Secologanin synthase GN=CYP72A1 OS=Catharanthus roseus (Madagascar periwinkle) PE=2 SV=1	unnamed protein product [Vitis vinifera]
VIT_14s0066g02060	1.61276	2.73e-116	26S protease regulatory subunit 6A homolog B GN=F7G19.2 OS=Arabidopsis thaliana (Mouse-ear cress) PE=1 SV=3	PREDICTED: ATP-dependent zinc metalloprotease FtsH-like [Vitis vinifera]
VIT_18s0001g00040	-1.9183	9.33e-09	--	PREDICTED: uncharacterized protein LOC100264304 [Vitis vinifera]
VIT_19s0014g04080	2.82243	7.04e-12	Receptor-like serine/threonine-protein kinase SD1-8 (Precursor) GN=T6K22.110 OS=Arabidopsis thaliana (Mouse-ear cress) PE=1 SV=1	PREDICTED: receptor-like serine/threonine-protein kinase SD1-8-like [Vitis vinifera]
VIT_08s0056g00640	-1.17374	1.5e-29	DNA-directed RNA polymerase II subunit RPB1 GN=F4B14.70 OS=Arabidopsis thaliana (Mouse-ear cress) PE=1 SV=3	PREDICTED: uncharacterized protein LOC100267210 [Vitis vinifera]
VIT_00s0207g00250	-1.3589	8.25e-77	Glycine-rich RNA-binding protein 1 (Fragment) GN=GRP1 OS=Sorghum bicolor (Sorghum) PE=2 SV=1	PREDICTED: uncharacterized protein LOC100262366 [Vitis vinifera]
VIT_17s0000g03230	3.60863	0	--	unnamed protein product [Vitis vinifera]
VIT_08s0007g05220	-2.55501	2.35e-30	--	unnamed protein product [Vitis vinifera]
VIT_08s0007g00270	-1.44493	7.33e-14	--	hypothetical protein VITISV_034984 [Vitis vinifera]
VIT_11s0149g00130	-1.4367	7.95e-08	DNA replication licensing factor MCM3 homolog GN=MCM3 OS=Arabidopsis thaliana (Mouse-ear cress) PE=2 SV=1	unnamed protein product [Vitis vinifera]
VIT_06s0004g06840	1.32867	1.59e-34	Probable protein phosphatase 2C 25 GN=At2g30020 OS=Arabidopsis thaliana (Mouse-ear cress) PE=1 SV=1	PREDICTED: probable protein phosphatase 2C 25 isoform 1 [Vitis vinifera]
VIT_17s0000g01110	-2.48281	0	Copper transport protein CCH GN=CCH OS=Arabidopsis thaliana (Mouse-ear cress) PE=1 SV=1	PREDICTED: uncharacterized protein LOC100249014 [Vitis vinifera]
VIT_18s0041g00030	3.7898	2.54e-29	Putative wall-associated receptor kinase-like 16 (Precursor) GN=WAKL16 OS=Arabidopsis thaliana (Mouse-ear cress) PE=3 SV=1	hypothetical protein VITISV_018566 [Vitis vinifera]
VIT_07s0151g01060	-1.03228	4.46e-09	Fatty-acid-binding protein 1 GN=FAP1 OS=Arabidopsis thaliana (Mouse-ear cress) PE=1 SV=1	PREDICTED: uncharacterized protein LOC100257991 [Vitis vinifera]
VIT_18s0001g00840	2.93375	5.12e-44	Uncharacterized protein At1g76070 GN=At1g76070 OS=Arabidopsis thaliana (Mouse-ear cress) PE=1 SV=1	hypothetical protein VITISV_001638 [Vitis vinifera]
VIT_10s0116g01040	-2.16248	1.14e-177	--	PREDICTED: uncharacterized protein LOC100248583 isoform 1 [Vitis vinifera]
VIT_07s0005g01350	1.21205	1.37e-24	Universal stress protein A-like protein GN=At3g01520 OS=Arabidopsis thaliana (Mouse-ear cress) PE=1 SV=2	unnamed protein product [Vitis vinifera]
VIT_06s0004g03700	-1.44979	1.94e-157	Phototropin-1 GN=T6D9_110 OS=Arabidopsis thaliana (Mouse-ear cress) PE=1 SV=1	PREDICTED: phototropin-1-like [Vitis vinifera]
VIT_08s0007g03680	1.31203	0.00122649	--	PREDICTED: uncharacterized protein LOC100244252 [Vitis vinifera]
VIT_09s0054g00840	-2.17529	1.22e-29	--	unnamed protein product [Vitis vinifera]
VIT_04s0023g00080	-1.46306	7.07e-125	Protein LUTEIN DEFICIENT 5, chloroplastic (Precursor) GN=F5M6.19 OS=Arabidopsis thaliana (Mouse-ear cress) PE=1 SV=1	PREDICTED: protein LUTEIN DEFICIENT 5, chloroplastic-like [Vitis vinifera]
VIT_10s0092g00360	-2.72876	3.37e-15	Vacuolar protein sorting-associated protein 2 homolog 2 GN=MFC16.25 OS=Arabidopsis thaliana (Mouse-ear cress) PE=1 SV=2	unnamed protein product [Vitis vinifera]
VIT_08s0040g00010	-1.27897	2.19e-57	Receptor-like protein kinase FERONIA (Precursor) GN=F26O13.190 OS=Arabidopsis thaliana (Mouse-ear cress) PE=1 SV=1	PREDICTED: receptor-like protein kinase FERONIA-like, partial [Vitis vinifera]
VIT_11s0016g03030	-1.66062	4.63e-07	Protein IQ-DOMAIN 14 GN=IQD14 OS=Arabidopsis thaliana (Mouse-ear cress) PE=1 SV=1	unnamed protein product [Vitis vinifera]
VIT_00s0179g00160	-1.65815	1.02e-05	GATA transcription factor 21 GN=MPI10.2 OS=Arabidopsis thaliana (Mouse-ear cress) PE=1 SV=2	PREDICTED: uncharacterized protein LOC100853026 [Vitis vinifera]
VIT_09s0002g01090	1.61416	2.61e-34	Cytochrome P450 71A1 GN=CYP71A1 OS=Persea americana (Avocado) PE=1 SV=2	PREDICTED: flavonoid 3&apos;-monooxygenase-like [Vitis vinifera]
VIT_08s0007g01620	-1.51443	1.8e-106	L-type lectin-domain containing receptor kinase VIII.2 (Precursor) GN=LECRK82 OS=Arabidopsis thaliana (Mouse-ear cress) PE=2 SV=1	PREDICTED: L-type lectin-domain containing receptor kinase VIII.2 [Vitis vinifera]
VIT_03s0038g00490	1.62756	5.85e-95	GATA transcription factor 5 GN=GATA5 OS=Arabidopsis thaliana (Mouse-ear cress) PE=2 SV=1	PREDICTED: GATA transcription factor 5-like [Vitis vinifera]
VIT_03s0038g04000	-2.2431	4.67e-120	Xylem cysteine proteinase 1 (Precursor) GN=XCP1 OS=Arabidopsis thaliana (Mouse-ear cress) PE=1 SV=1	PREDICTED: cysteine proteinase-like [Vitis vinifera]
VIT_12s0028g01780	2.08277	8.86e-09	Inactive tetrahydrocannabinolic acid synthase (Precursor) OS=Cannabis sativa (Hemp) PE=3 SV=1	PREDICTED: reticuline oxidase-like protein-like [Vitis vinifera]
VIT_10s0003g01160	2.57249	1.72e-254	Transcription factor bHLH51 GN=T7M7.8 OS=Arabidopsis thaliana (Mouse-ear cress) PE=2 SV=1	PREDICTED: transcription factor bHLH30-like [Vitis vinifera]
VIT_07s0005g02570	2.93178	0	Probable WRKY transcription factor 47 GN=WRKY47 OS=Arabidopsis thaliana (Mouse-ear cress) PE=2 SV=2	PREDICTED: probable WRKY transcription factor 47-like [Vitis vinifera]
VIT_16s0039g02370	5.94297	1.07e-28	Probable leucine-rich repeat receptor-like protein kinase At5g49770 (Precursor) GN=At5g49770 OS=Arabidopsis thaliana (Mouse-ear cress) PE=2 SV=1	unnamed protein product [Vitis vinifera]
VIT_01s0127g00220	-1.78641	1.84e-103	--	PREDICTED: uncharacterized protein LOC100249925 [Vitis vinifera]
VIT_12s0028g02200	-1.6175	1.04e-05	--	unnamed protein product [Vitis vinifera]
VIT_13s0067g02340	-1.03987	1.63e-18	Probable peptide/nitrate transporter At2g40460 GN=At2g40460 OS=Arabidopsis thaliana (Mouse-ear cress) PE=2 SV=2	PREDICTED: probable peptide/nitrate transporter At2g40460 [Vitis vinifera]
VIT_08s0056g01160	-1.21807	1.23e-14	--	PREDICTED: uncharacterized protein LOC100267301 [Vitis vinifera]
VIT_09s0002g05810	3.45678	1.82e-233	Boron transporter 4 GN=BOR4 OS=Arabidopsis thaliana (Mouse-ear cress) PE=2 SV=1	PREDICTED: boron transporter 4 [Vitis vinifera]
VIT_12s0028g03560	-1.10283	9.74e-09	--	PREDICTED: uncharacterized protein LOC100248895 [Vitis vinifera]
VIT_18s0001g12520	1.39239	1.04e-162	Probable LRR receptor-like serine/threonine-protein kinase At2g16250 (Precursor) GN=At2g16250 OS=Arabidopsis thaliana (Mouse-ear cress) PE=1 SV=1	PREDICTED: probable LRR receptor-like serine/threonine-protein kinase At2g16250-like [Vitis vinifera]
VIT_14s0066g00300	-2.23533	7.43e-105	--	conserved hypothetical protein [Ricinus communis]
VIT_01s0026g02330	-2.98475	1.52e-244	Protein PHYTOCHROME KINASE SUBSTRATE 1 GN=PKS1 OS=Arabidopsis thaliana (Mouse-ear cress) PE=1 SV=2	unnamed protein product [Vitis vinifera]
VIT_16s0050g02740	3.14165	2.02e-20	Probable receptor-like protein kinase At1g67000 (Precursor) GN=At1g67000 OS=Arabidopsis thaliana (Mouse-ear cress) PE=2 SV=2	PREDICTED: probable receptor-like protein kinase At5g39020-like [Vitis vinifera]
VIT_02s0012g00730	2.86197	1.69e-51	Probable purine permease 11 GN=PUP11 OS=Arabidopsis thaliana (Mouse-ear cress) PE=1 SV=1	PREDICTED: probable purine permease 9-like [Vitis vinifera]
VIT_03s0017g00980	1.72458	9.13e-122	UDP-arabinose 4-epimerase 1 GN=MUR4 OS=Arabidopsis thaliana (Mouse-ear cress) PE=1 SV=1	PREDICTED: UDP-arabinose 4-epimerase 1 [Vitis vinifera]
VIT_11s0016g05110	-4.30433	6.03e-174	Adenine nucleotide transporter BT1, chloroplastic/mitochondrial (Precursor) GN=F8B4.100 OS=Arabidopsis thaliana (Mouse-ear cress) PE=1 SV=1	PREDICTED: protein brittle-1, chloroplastic/amyloplastic [Vitis vinifera]
VIT_03s0063g00450	2.11285	1.27e-55	Alpha-amylase (Precursor) GN=AMY1.1 OS=Vigna mungo (Black gram) PE=2 SV=1	PREDICTED: alpha-amylase [Vitis vinifera]
VIT_14s0083g00520	1.51657	7.98e-52	Proline dehydrogenase 2, mitochondrial (Precursor) GN=MKD10.10 OS=Arabidopsis thaliana (Mouse-ear cress) PE=2 SV=1	PREDICTED: proline dehydrogenase 2, mitochondrial [Vitis vinifera]
VIT_09s0002g02210	-3.90326	1.6e-27	Protein HOTHEAD (Precursor) GN=F3N23.17 OS=Arabidopsis thaliana (Mouse-ear cress) PE=1 SV=1	unnamed protein product [Vitis vinifera]
VIT_16s0022g02230	1.32558	2.96e-43	Receptor-like serine/threonine-protein kinase At2g45590 GN=At2g45590 OS=Arabidopsis thaliana (Mouse-ear cress) PE=2 SV=1	PREDICTED: receptor-like serine/threonine-protein kinase At2g45590-like [Vitis vinifera]
VIT_18s0166g00050	3.46677	1.8e-35	Probable LRR receptor-like serine/threonine-protein kinase At3g47570 (Precursor) GN=At3g47570 OS=Arabidopsis thaliana (Mouse-ear cress) PE=1 SV=1	PREDICTED: probable LRR receptor-like serine/threonine-protein kinase At3g47570-like [Vitis vinifera]
VIT_07s0141g00570	-1.25855	1.09e-95	Photosystem II reaction center W protein, chloroplastic (Precursor) GN=psbW OS=Spinacia oleracea (Spinach) PE=1 SV=1	PREDICTED: photosystem II reaction center W protein, chloroplastic [Vitis vinifera]
VIT_03s0038g01830	-5.72706	0	Proline-rich protein 4 (Precursor) GN=PRP4 OS=Arabidopsis thaliana (Mouse-ear cress) PE=2 SV=1	PREDICTED: uncharacterized protein LOC100245206 [Vitis vinifera]
VIT_07s0151g00750	-1.21199	4.67e-28	Rhodanese-like domain-containing protein 4A, chloroplastic (Precursor) GN=STR4A OS=Arabidopsis thaliana (Mouse-ear cress) PE=2 SV=1	PREDICTED: uncharacterized protein LOC100260014 [Vitis vinifera]
VIT_13s0064g00900	-2.55262	2.71e-183	--	unnamed protein product [Vitis vinifera]
VIT_04s0008g01470	2.30134	1.82e-97	Probable WRKY transcription factor 50 GN=WRKY50 OS=Arabidopsis thaliana (Mouse-ear cress) PE=2 SV=1	PREDICTED: probable WRKY transcription factor 50 [Vitis vinifera]
VIT_05s0094g00990	2.05748	6.66e-63	UDP-glycosyltransferase 74F2 GN=F18O19.7 OS=Arabidopsis thaliana (Mouse-ear cress) PE=1 SV=1	PREDICTED: UDP-glycosyltransferase 74F2 [Vitis vinifera]
VIT_02s0025g05110	1.12324	0.00258818	MATE efflux family protein 5 GN=F3L12.12 OS=Arabidopsis thaliana (Mouse-ear cress) PE=3 SV=1	PREDICTED: MATE efflux family protein DTX1-like [Vitis vinifera]
VIT_19s0085g00850	1.21305	4.95e-98	ALA-interacting subunit 3 OS=Arabidopsis thaliana (Mouse-ear cress) PE=1 SV=1	PREDICTED: ALA-interacting subunit 3 [Vitis vinifera]
VIT_06s0004g07310	-1.60033	6.22e-13	UDP-glycosyltransferase 87A1 GN=UGT87A1 OS=Arabidopsis thaliana (Mouse-ear cress) PE=2 SV=1	PREDICTED: UDP-glycosyltransferase 87A1 [Vitis vinifera]
VIT_17s0000g06040	-3.2434	1.3e-85	Protein PHYTOCHROME KINASE SUBSTRATE 1 GN=PKS1 OS=Arabidopsis thaliana (Mouse-ear cress) PE=1 SV=2	unnamed protein product [Vitis vinifera]
VIT_00s1353g00010	-1.89704	7.28e-150	Leucine-rich repeat receptor-like serine/threonine-protein kinase BAM1 (Precursor) GN=BAM1 OS=Arabidopsis thaliana (Mouse-ear cress) PE=1 SV=1	PREDICTED: leucine-rich repeat receptor-like serine/threonine-protein kinase BAM1-like [Vitis vinifera]
VIT_16s0050g01620	-5.23072	9.15e-102	ABC transporter G family member 8 GN=MXC20.8 OS=Arabidopsis thaliana (Mouse-ear cress) PE=2 SV=1	PREDICTED: ABC transporter G family member 8-like [Vitis vinifera]
VIT_02s0025g02850	2.60616	1.58e-143	Subtilisin-like protease (Precursor) GN=K8K14.8 OS=Arabidopsis thaliana (Mouse-ear cress) PE=1 SV=1	PREDICTED: subtilisin-like protease-like [Vitis vinifera]
VIT_13s0019g01700	3.04611	1.34e-14	Scarecrow-like protein 14 GN=SCL14 OS=Arabidopsis thaliana (Mouse-ear cress) PE=2 SV=2	PREDICTED: scarecrow-like protein 14-like [Vitis vinifera]
VIT_12s0059g01150	-1.15077	1.04e-29	--	PREDICTED: uncharacterized protein LOC100241486 [Vitis vinifera]
VIT_04s0008g05150	-1.75031	4.95e-07	RanBP2-type zinc finger protein At1g67325 GN=At1g67325 OS=Arabidopsis thaliana (Mouse-ear cress) PE=1 SV=1	PREDICTED: uncharacterized RNA-binding protein C17H9.04c [Vitis vinifera]
VIT_18s0072g01010	2.4743	4.36e-52	Eukaryotic peptide chain release factor subunit 1-3 GN=ERF1-3 OS=Arabidopsis thaliana (Mouse-ear cress) PE=2 SV=1	PREDICTED: eukaryotic peptide chain release factor subunit 1-3 [Vitis vinifera]
VIT_18s0001g15330	-2.18177	8.14e-120	Bidirectional sugar transporter SWEET1 GN=SWEET1 OS=Arabidopsis thaliana (Mouse-ear cress) PE=1 SV=1	PREDICTED: bidirectional sugar transporter SWEET1 [Vitis vinifera]
VIT_09s0002g02940	1.16061	0.0139386	Inositol oxygenase 1 OS=Arabidopsis thaliana (Mouse-ear cress) PE=2 SV=1	PREDICTED: inositol oxygenase 1 [Vitis vinifera]
VIT_14s0060g01990	1.89226	7.99e-29	F-box protein PP2-B15 GN=PP2B15 OS=Arabidopsis thaliana (Mouse-ear cress) PE=2 SV=2	PREDICTED: F-box protein PP2-B15-like [Vitis vinifera]
VIT_18s0001g00690	-1.55391	5.99e-133	Glutathione S-transferase PARB GN=PARB OS=Nicotiana tabacum (Common tobacco) PE=2 SV=1	PREDICTED: glutathione S-transferase PARB [Vitis vinifera]
VIT_14s0068g00230	-1.90189	1.48e-146	Protein SPIRAL1-like 2 GN=SP1L2 OS=Arabidopsis thaliana (Mouse-ear cress) PE=2 SV=1	PREDICTED: uncharacterized protein LOC100256565 isoform 1 [Vitis vinifera]
VIT_06s0004g00020	2.99771	2.62e-102	NAC domain-containing protein 68 OS=Oryza sativa subsp. japonica (Rice) PE=2 SV=1	PREDICTED: NAC domain-containing protein 68 [Vitis vinifera]
VIT_01s0011g02950	-1.0457	9.8e-23	--	PREDICTED: uncharacterized protein LOC100249082 isoform 1 [Vitis vinifera]
VIT_07s0005g01590	-1.27779	5.14e-80	Receptor-like serine/threonine-protein kinase ALE2 (Precursor) GN=ALE2 OS=Arabidopsis thaliana (Mouse-ear cress) PE=1 SV=1	PREDICTED: receptor-like serine/threonine-protein kinase ALE2 [Vitis vinifera]
VIT_08s0058g00240	-1.26357	3.47e-10	--	PREDICTED: uncharacterized protein LOC100265991 [Vitis vinifera]
VIT_18s0001g08660	2.78254	7.65e-12	--	unnamed protein product [Vitis vinifera]
VIT_16s0098g00290	-1.10706	1.41e-88	Glutamate synthase 1 [NADH], chloroplastic (Precursor) GN=GLT1 OS=Arabidopsis thaliana (Mouse-ear cress) PE=1 SV=2	PREDICTED: glutamate synthase 1 [NADH], chloroplastic-like [Vitis vinifera]
VIT_04s0008g01080	-4.004	2.34e-12	Protein IQ-DOMAIN 1 GN=IQD1 OS=Arabidopsis thaliana (Mouse-ear cress) PE=1 SV=1	PREDICTED: uncharacterized protein LOC100254187 [Vitis vinifera]
VIT_09s0054g00900	1.10159	1.23e-30	Calmodulin-interacting protein 111 GN=CIP111 OS=Arabidopsis thaliana (Mouse-ear cress) PE=1 SV=1	unnamed protein product [Vitis vinifera]
VIT_14s0030g01590	-1.38781	8.31e-84	--	PREDICTED: rubredoxin-like [Vitis vinifera]
VIT_00s0302g00020	1.70416	9.97e-20	Lysine histidine transporter-like 8 GN=AATL1 OS=Arabidopsis thaliana (Mouse-ear cress) PE=1 SV=1	unnamed protein product [Vitis vinifera]
VIT_11s0037g00290	-2.02152	0	Early nodulin-like protein 1 (Precursor) GN=At2g25060 OS=Arabidopsis thaliana (Mouse-ear cress) PE=1 SV=2	PREDICTED: early nodulin-like protein 1 [Vitis vinifera]
VIT_16s0100g01070	2.27716	1.06e-86	Stilbene synthase 1 OS=Vitis vinifera (Grape) PE=1 SV=2	PREDICTED: stilbene synthase 1-like [Vitis vinifera]
VIT_08s0058g00640	-1.52695	1.23e-51	Patellin-6 GN=PATL6 OS=Arabidopsis thaliana (Mouse-ear cress) PE=2 SV=1	unnamed protein product [Vitis vinifera]
VIT_04s0043g00710	1.16481	8.48e-22	Heat shock 70 kDa protein 17 (Precursor) OS=Arabidopsis thaliana (Mouse-ear cress) PE=2 SV=1	unnamed protein product [Vitis vinifera]
VIT_09s0018g00290	-1.47331	7.1e-149	--	PREDICTED: uncharacterized protein LOC100241596 [Vitis vinifera]
VIT_10s0116g00060	-2.18811	1.76e-26	NAD(P)H-quinone oxidoreductase subunit H, chloroplastic GN=ndhH OS=Vitis vinifera (Grape) PE=3 SV=1	unnamed protein product [Vitis vinifera]
VIT_05s0077g00480	-1.33719	4.98e-15	Phospholipase A1-II 1 OS=Oryza sativa subsp. japonica (Rice) PE=2 SV=2	hypothetical protein VITISV_019718 [Vitis vinifera]
VIT_10s0003g04610	1.01706	8.03e-22	Guanine nucleotide-binding protein subunit beta-like protein C GN=RACK1C OS=Arabidopsis thaliana (Mouse-ear cress) PE=2 SV=1	PREDICTED: U3 small nucleolar RNA-interacting protein 2 isoform 1 [Vitis vinifera]
VIT_13s0019g00170	-2.63824	7.69e-40	--	unnamed protein product [Vitis vinifera]
VIT_16s0013g01780	5.10873	2.82e-10	Derlin-1.1 GN=DER1.1 OS=Zea mays (Maize) PE=2 SV=2	unnamed protein product [Vitis vinifera]
VIT_05s0049g00050	2.94723	3.77e-09	Cellulose synthase-like protein G2 OS=Arabidopsis thaliana (Mouse-ear cress) PE=2 SV=1	unnamed protein product [Vitis vinifera]
VIT_18s0041g01160	1.02153	7.96e-05	Probable L-type lectin-domain containing receptor kinase S.5 (Precursor) GN=LECRKS5 OS=Arabidopsis thaliana (Mouse-ear cress) PE=2 SV=1	PREDICTED: probable L-type lectin-domain containing receptor kinase S.5 [Vitis vinifera]
VIT_02s0025g04890	1.75463	1.21e-23	Geraniol 8-hydroxylase GN=CYP76B10 OS=Swertia mussotii (Felwort) PE=1 SV=1	PREDICTED: LOW QUALITY PROTEIN: 7-ethoxycoumarin O-deethylase-like [Vitis vinifera]
VIT_14s0066g01710	2.83837	5.8e-60	--	unnamed protein product [Vitis vinifera]
VIT_18s0089g00050	-1.50653	2.92e-05	TMV resistance protein N GN=N OS=Nicotiana glutinosa (Tobacco) PE=1 SV=1	unnamed protein product [Vitis vinifera]
VIT_17s0000g03260	-2.56599	1.4e-52	Reticulon-like protein B9 GN=RTNLB9 OS=Arabidopsis thaliana (Mouse-ear cress) PE=2 SV=1	PREDICTED: reticulon-like protein B9 [Vitis vinifera]
VIT_12s0035g02010	-1.14659	1.08e-14	--	unnamed protein product [Vitis vinifera]
VIT_14s0066g00100	-3.1169	9.27e-193	--	PREDICTED: uncharacterized protein LOC100249294 [Vitis vinifera]
VIT_11s0016g00560	-3.84201	0	Peroxiredoxin Q, chloroplastic (Precursor) GN=PRXQ OS=Populus jackii (Balm of Gilead) PE=1 SV=1	peroxiredoxin Q [Vitis vinifera]
VIT_05s0020g03290	2.68962	1.15e-159	G-type lectin S-receptor-like serine/threonine-protein kinase RLK1 (Precursor) GN=RLK1 OS=Arabidopsis thaliana (Mouse-ear cress) PE=2 SV=2	PREDICTED: G-type lectin S-receptor-like serine/threonine-protein kinase RLK1-like [Vitis vinifera]
VIT_19s0014g05130	-2.19272	6.65e-24	Probable galacturonosyltransferase 12 GN=K5F14.3 OS=Arabidopsis thaliana (Mouse-ear cress) PE=2 SV=1	PREDICTED: probable galacturonosyltransferase 12-like [Vitis vinifera]
VIT_11s0206g00070	1.0127	1.8e-28	--	PREDICTED: uncharacterized protein LOC100255894 [Vitis vinifera]
VIT_08s0040g00390	-2.21683	0	Magnesium-protoporphyrin IX monomethyl ester [oxidative] cyclase, chloroplastic (Precursor) GN=CRD1 OS=Gossypium hirsutum (Upland cotton) PE=2 SV=2	PREDICTED: magnesium-protoporphyrin IX monomethyl ester [oxidative] cyclase, chloroplastic [Vitis vinifera]
VIT_01s0127g00340	-1.07766	1.39e-44	--	unnamed protein product [Vitis vinifera]
VIT_14s0036g01310	-2.81572	1.94e-12	Putative disease resistance protein RGA3 GN=RGA3 OS=Solanum bulbocastanum (Wild potato) PE=2 SV=2	unnamed protein product [Vitis vinifera]
VIT_07s0031g00250	-1.81218	4.38e-79	Filament-like plant protein 7 GN=FPP7 OS=Arabidopsis thaliana (Mouse-ear cress) PE=3 SV=2	PREDICTED: filament-like plant protein 7-like [Vitis vinifera]
VIT_12s0121g00380	-3.22672	5.22e-24	Alpha-N-arabinofuranosidase (Precursor) GN=Xyl2 OS=Medicago sativa subsp. varia (Alfalfa) PE=2 SV=1	PREDICTED: beta-xylosidase/alpha-L-arabinofuranosidase 2-like [Vitis vinifera]
VIT_06s0080g00760	-6.29044	2.39e-101	--	PREDICTED: uncharacterized protein LOC100258720 [Vitis vinifera]
VIT_00s0357g00110	4.463	1.21e-19	Type I inositol 1,4,5-trisphosphate 5-phosphatase CVP2 GN=CVP2 OS=Arabidopsis thaliana (Mouse-ear cress) PE=1 SV=2	unnamed protein product [Vitis vinifera]
VIT_07s0005g00730	-4.00894	2.44e-83	Pectinesterase 40 (Precursor) GN=T14P8.1 OS=Arabidopsis thaliana (Mouse-ear cress) PE=2 SV=1	PREDICTED: probable pectinesterase/pectinesterase inhibitor 40-like [Vitis vinifera]
VIT_10s0116g01660	1.57571	6.68e-116	Lactoylglutathione lyase GN=OSJNBa0056O06.9-1 OS=Oryza sativa subsp. japonica (Rice) PE=1 SV=2	PREDICTED: lactoylglutathione lyase [Vitis vinifera]
VIT_02s0025g01920	-1.51421	1.46e-49	Cellulose synthase-like protein G3 OS=Arabidopsis thaliana (Mouse-ear cress) PE=2 SV=2	PREDICTED: cellulose synthase-like protein G3-like [Vitis vinifera]
VIT_14s0066g01490	-1.11197	1.59e-08	UDP-glycosyltransferase 90A1 GN=UGT90A1 OS=Arabidopsis thaliana (Mouse-ear cress) PE=2 SV=1	PREDICTED: UDP-glycosyltransferase 90A1-like [Vitis vinifera]
VIT_18s0122g00990	-2.39299	4.89e-84	Glutamate receptor 3.3 (Precursor) GN=GLR3.3 OS=Arabidopsis thaliana (Mouse-ear cress) PE=2 SV=1	PREDICTED: glutamate receptor 3.3 [Vitis vinifera]
VIT_02s0025g02720	-1.61508	2.71e-06	--	PREDICTED: uncharacterized protein LOC100246209 [Vitis vinifera]
VIT_02s0012g00390	1.1635	0.00446259	S-norcoclaurine synthase 1 GN=NCS1 OS=Coptis japonica (Japanese goldthread) PE=1 SV=1	PREDICTED: S-norcoclaurine synthase 1-like [Vitis vinifera]
VIT_07s0005g01240	1.31767	3.33e-15	--	PREDICTED: uncharacterized protein LOC100267577 [Vitis vinifera]
VIT_05s0020g04880	-2.417	2.25e-117	Protein WVD2-like 1 GN=WDL1 OS=Arabidopsis thaliana (Mouse-ear cress) PE=2 SV=1	unnamed protein product [Vitis vinifera]
VIT_02s0241g00040	-1.03031	4.41e-26	Deoxyribodipyrimidine photo-lyase GN=F5O11.9 OS=Arabidopsis thaliana (Mouse-ear cress) PE=2 SV=1	unnamed protein product [Vitis vinifera]
VIT_18s0001g10480	1.7397	1.92e-14	--	unnamed protein product [Vitis vinifera]
VIT_09s0002g00220	1.05917	4.45e-18	RING-H2 finger protein ATL3 GN=ATL3 OS=Arabidopsis thaliana (Mouse-ear cress) PE=2 SV=1	PREDICTED: RING-H2 finger protein ATL60-like [Vitis vinifera]
VIT_02s0025g00280	-2.34568	5.89e-96	Heat shock protein 83 GN=HSP83A OS=Ipomoea nil (Japanese morning glory) PE=2 SV=1	PREDICTED: heat shock protein 83-like isoform 1 [Vitis vinifera]
VIT_18s0001g03190	-1.61975	3.21e-30	--	PREDICTED: uncharacterized protein LOC100247142 [Vitis vinifera]
VIT_14s0108g00120	1.06199	0.00442309	Probable WRKY transcription factor 72 GN=WRKY72 OS=Arabidopsis thaliana (Mouse-ear cress) PE=2 SV=1	PREDICTED: probable WRKY transcription factor 72 [Vitis vinifera]
VIT_00s2648g00010	1.4797	1.21e-63	External alternative NAD(P)H-ubiquinone oxidoreductase B3, mitochondrial (Precursor) GN=NDB3 OS=Arabidopsis thaliana (Mouse-ear cress) PE=2 SV=1	unnamed protein product [Vitis vinifera]
VIT_02s0087g00250	1.57662	1.98e-11	--	PREDICTED: uncharacterized protein LOC100251001 [Vitis vinifera]
VIT_06s0004g03310	-1.64851	1.68e-174	--	hypothetical protein VITISV_015154 [Vitis vinifera]
VIT_14s0068g01960	-1.27791	8.23e-121	Acetolactate synthase 1, chloroplastic (Precursor) OS=Nicotiana tabacum (Common tobacco) PE=1 SV=1	PREDICTED: acetolactate synthase 1, chloroplastic-like [Vitis vinifera]
VIT_09s0002g00600	3.93687	2.48e-53	Probable LRR receptor-like serine/threonine-protein kinase At4g36180 (Precursor) GN=At4g36180 OS=Arabidopsis thaliana (Mouse-ear cress) PE=1 SV=1	unnamed protein product [Vitis vinifera]
VIT_05s0077g00730	2.36336	3.35e-102	Probable WRKY transcription factor 48 GN=WRKY48 OS=Arabidopsis thaliana (Mouse-ear cress) PE=2 SV=1	PREDICTED: probable WRKY transcription factor 48 [Vitis vinifera]
VIT_08s0007g07550	-1.99277	2.44e-117	GATA transcription factor 9 GN=GATA9 OS=Arabidopsis thaliana (Mouse-ear cress) PE=2 SV=1	PREDICTED: GATA transcription factor 9-like [Vitis vinifera]
VIT_13s0067g02390	-2.46724	4.98e-26	--	PREDICTED: uncharacterized protein LOC100245000 [Vitis vinifera]
VIT_07s0129g00340	-5.67782	8.53e-142	Scarecrow-like protein 32 GN=SCL32 OS=Arabidopsis thaliana (Mouse-ear cress) PE=2 SV=1	hypothetical protein VITISV_023403 [Vitis vinifera]
VIT_11s0016g03910	-1.03128	8.67e-49	--	PREDICTED: uncharacterized protein LOC100249177 [Vitis vinifera]
VIT_08s0040g02210	-2.57272	7.99e-111	L-type lectin-domain containing receptor kinase VIII.1 (Precursor) GN=LECRK81 OS=Arabidopsis thaliana (Mouse-ear cress) PE=1 SV=1	PREDICTED: L-type lectin-domain containing receptor kinase VIII.1 [Vitis vinifera]
VIT_00s0184g00110	-2.21208	9.75e-25	Auxin-induced in root cultures protein 12 (Precursor) GN=AIR12 OS=Arabidopsis thaliana (Mouse-ear cress) PE=1 SV=3	PREDICTED: auxin-induced in root cultures protein 12-like [Vitis vinifera]
VIT_17s0119g00230	5.47678	4.33e-36	Miraculin (Precursor) OS=Synsepalum dulcificum (Miracle fruit) PE=1 SV=3	PREDICTED: miraculin-like, partial [Vitis vinifera]
VIT_03s0038g00680	-1.0752	1.07e-08	Probable glycosyltransferase At5g03795 GN=At5g03795 OS=Arabidopsis thaliana (Mouse-ear cress) PE=3 SV=2	unnamed protein product [Vitis vinifera]
VIT_13s0019g02150	-1.70326	9.86e-05	Laccase-17 (Precursor) GN=LAC17 OS=Arabidopsis thaliana (Mouse-ear cress) PE=2 SV=1	unnamed protein product [Vitis vinifera]
VIT_06s0080g00890	-1.37788	2.5e-54	--	PREDICTED: uncharacterized protein LOC100262096 [Vitis vinifera]
VIT_19s0014g04970	-1.59218	4.28e-83	50S ribosomal protein L24, chloroplastic (Precursor) GN=RPL24 OS=Nicotiana tabacum (Common tobacco) PE=1 SV=1	PREDICTED: 50S ribosomal protein L24, chloroplastic isoform 1 [Vitis vinifera]
VIT_17s0000g01840	-1.21429	1.36e-45	3-oxoacyl-[acyl-carrier-protein] reductase, chloroplastic (Precursor) GN=CLKR27 OS=Cuphea lanceolata (Cigar flower) PE=2 SV=1	PREDICTED: 3-oxoacyl-[acyl-carrier-protein] reductase 1, chloroplastic [Vitis vinifera]
VIT_12s0034g01950	4.25746	3.77e-235	Glutelin type-A 3 basic chain (Precursor) GN=OSJNBa0083F15.19 OS=Oryza sativa subsp. japonica (Rice) PE=2 SV=2	PREDICTED: 11S globulin seed storage protein 2-like [Vitis vinifera]
VIT_16s0022g01660	1.6361	4.24e-09	Probable receptor-like protein kinase At5g39020 (Precursor) GN=At5g39020 OS=Arabidopsis thaliana (Mouse-ear cress) PE=2 SV=1	PREDICTED: probable receptor-like protein kinase At5g39020-like [Vitis vinifera]
VIT_04s0008g02580	-1.48498	2.33e-34	V-type proton ATPase catalytic subunit A OS=Daucus carota (Carrot) PE=1 SV=1	PREDICTED: V-type proton ATPase catalytic subunit A [Vitis vinifera]
VIT_10s0071g00440	3.01922	1.01e-40	Receptor-like serine/threonine-protein kinase SD1-8 (Precursor) GN=T6K22.110 OS=Arabidopsis thaliana (Mouse-ear cress) PE=1 SV=1	unnamed protein product [Vitis vinifera]
VIT_11s0016g02210	-2.46852	5.88e-299	GATA transcription factor 21 GN=MPI10.2 OS=Arabidopsis thaliana (Mouse-ear cress) PE=1 SV=2	PREDICTED: uncharacterized protein LOC100261004 [Vitis vinifera]
VIT_16s0022g02090	-3.14292	3.4e-50	--	PREDICTED: uncharacterized protein LOC100854618 [Vitis vinifera]
VIT_06s0061g00750	-2.9779	0	Superoxide dismutase [Cu-Zn], chloroplastic (Precursor) GN=SODCP OS=Vitis vinifera (Grape) PE=2 SV=1	unnamed protein product [Vitis vinifera]
VIT_04s0044g01990	2.55886	1.03e-20	Probable L-type lectin-domain containing receptor kinase S.5 (Precursor) GN=LECRKS5 OS=Arabidopsis thaliana (Mouse-ear cress) PE=2 SV=1	PREDICTED: probable L-type lectin-domain containing receptor kinase S.5 [Vitis vinifera]
VIT_13s0074g00390	-3.98261	0	Cytochrome P450 77A2 GN=CYP77A2 OS=Solanum melongena (Eggplant) PE=2 SV=1	PREDICTED: cytochrome P450 77A2 [Vitis vinifera]
VIT_14s0068g00920	1.64801	2.28e-268	Chalcone synthase GN=CHS OS=Vitis vinifera (Grape) PE=2 SV=1	chalcone synthase [Vitis vinifera]
VIT_07s0005g06210	1.82741	9.54e-24	Disease resistance protein RPM1 GN=F17A9.20 OS=Arabidopsis thaliana (Mouse-ear cress) PE=1 SV=1	PREDICTED: disease resistance protein RPM1-like [Vitis vinifera]
VIT_15s0021g02470	1.50298	9.8e-43	--	PREDICTED: epoxide hydrolase 2 [Vitis vinifera]
VIT_08s0040g00070	-1.8912	4.65e-163	Protein argonaute 4A GN=P0038F12.13 OS=Oryza sativa subsp. japonica (Rice) PE=2 SV=1	unnamed protein product [Vitis vinifera]
VIT_08s0007g08260	1.04696	1.9e-57	--	unnamed protein product [Vitis vinifera]
VIT_00s0229g00120	-2.36947	6.33e-25	--	unnamed protein product [Vitis vinifera]
VIT_16s0022g00680	1.53301	2.55e-23	Monocopper oxidase-like protein SKU5 (Precursor) GN=SKU5 OS=Arabidopsis thaliana (Mouse-ear cress) PE=1 SV=1	PREDICTED: monocopper oxidase-like protein SKU5-like [Vitis vinifera]
VIT_03s0063g00390	-1.27167	2.02e-08	LAG1 longevity assurance homolog 2 GN=LAG2 OS=Arabidopsis thaliana (Mouse-ear cress) PE=1 SV=1	unnamed protein product [Vitis vinifera]
VIT_09s0002g07720	4.66321	1.13e-42	Probable LRR receptor-like serine/threonine-protein kinase At4g36180 (Precursor) GN=At4g36180 OS=Arabidopsis thaliana (Mouse-ear cress) PE=1 SV=1	PREDICTED: leucine-rich repeat receptor protein kinase EXS-like [Vitis vinifera]
VIT_11s0016g01320	-2.78911	1.46e-20	Anthocyanin regulatory C1 protein GN=C1 OS=Zea mays (Maize) PE=2 SV=1	uncharacterized protein LOC100264512 [Vitis vinifera]
VIT_07s0005g00740	-3.11777	8.05e-31	Endoglucanase 17 (Precursor) GN=At4g02290 OS=Arabidopsis thaliana (Mouse-ear cress) PE=2 SV=1	PREDICTED: endoglucanase 17 [Vitis vinifera]
VIT_03s0063g01950	-2.31388	3.72e-09	--	PREDICTED: uncharacterized protein LOC100855234 [Vitis vinifera]
VIT_08s0007g08450	-1.61899	4.77e-39	Leucine-rich repeat receptor-like tyrosine-protein kinase At2g41820 (Precursor) GN=At2g41820 OS=Arabidopsis thaliana (Mouse-ear cress) PE=1 SV=1	PREDICTED: leucine-rich repeat receptor-like tyrosine-protein kinase At2g41820 [Vitis vinifera]
VIT_09s0002g05680	-2.60794	8.66e-16	Golgin candidate 5 GN=GC5 OS=Arabidopsis thaliana (Mouse-ear cress) PE=1 SV=1	PREDICTED: uncharacterized protein LOC100251511 [Vitis vinifera]
VIT_02s0087g01010	1.45129	1.09e-43	Cysteine-rich receptor-like protein kinase 25 (Precursor) GN=CRK25 OS=Arabidopsis thaliana (Mouse-ear cress) PE=2 SV=1	unnamed protein product [Vitis vinifera]
VIT_04s0008g00200	-1.18414	7.16e-23	--	PREDICTED: tryptophanyl-tRNA synthetase [Vitis vinifera]
VIT_14s0068g02150	2.62056	1.47e-172	F-box/kelch-repeat protein At3g27150 GN=At3g27150 OS=Arabidopsis thaliana (Mouse-ear cress) PE=2 SV=1	hypothetical protein VITISV_041987 [Vitis vinifera]
VIT_17s0000g08680	-2.48152	1.15e-202	--	PREDICTED: uncharacterized protein LOC100257111 [Vitis vinifera]
VIT_03s0180g00210	1.17351	4.2e-11	Transcription factor MYB44 GN=K8K14.2 OS=Arabidopsis thaliana (Mouse-ear cress) PE=2 SV=1	PREDICTED: transcription factor MYB44 [Vitis vinifera]
VIT_09s0002g00640	-2.50916	1.36e-41	17.4 kDa class III heat shock protein GN=HSP17.4B OS=Arabidopsis thaliana (Mouse-ear cress) PE=2 SV=1	PREDICTED: 17.4 kDa class III heat shock protein [Vitis vinifera]
VIT_15s0021g01080	-1.05707	0.00682467	Cytochrome P450 714C2 GN=OsJ_35025 OS=Oryza sativa subsp. japonica (Rice) PE=2 SV=1	unnamed protein product [Vitis vinifera]
VIT_00s0256g00020	-1.05491	1.45e-07	--	PREDICTED: ankyrin repeat-containing protein At3g12360-like [Vitis vinifera]
VIT_06s0004g01750	-2.38298	7.76e-23	DNA-damage-repair/toleration protein DRT100 (Precursor) OS=Arabidopsis thaliana (Mouse-ear cress) PE=2 SV=2	PREDICTED: DNA-damage-repair/toleration protein DRT100 [Vitis vinifera]
VIT_19s0015g02540	3.06472	2.28e-87	Secologanin synthase GN=CYP72A1 OS=Catharanthus roseus (Madagascar periwinkle) PE=2 SV=1	PREDICTED: secologanin synthase-like [Vitis vinifera]
VIT_13s0019g01490	2.70644	2.42e-132	Elicitor-responsive protein 1 GN=ERG1 OS=Oryza sativa subsp. japonica (Rice) PE=2 SV=1	PREDICTED: elicitor-responsive protein 1 [Vitis vinifera]
VIT_03s0091g00660	-1.93965	1.98e-28	--	PREDICTED: uncharacterized protein LOC100242868 [Vitis vinifera]
VIT_08s0058g00800	-1.65389	4.67e-14	Wound-induced protein 1 GN=WUN1 OS=Solanum tuberosum (Potato) PE=2 SV=1	PREDICTED: wound-induced protein 1-like [Vitis vinifera]
VIT_18s0001g08700	-2.98386	1.07e-23	Kinesin-like protein NACK2 GN=NACK2 OS=Nicotiana tabacum (Common tobacco) PE=1 SV=1	unnamed protein product [Vitis vinifera]
VIT_07s0104g00730	-1.10374	1.23e-56	--	PREDICTED: uncharacterized protein LOC100240873 [Vitis vinifera]
VIT_05s0077g00450	-1.03534	2.33e-92	30S ribosomal protein S1, chloroplastic (Precursor) GN=RPS1 OS=Spinacia oleracea (Spinach) PE=1 SV=1	PREDICTED: 30S ribosomal protein S1, chloroplastic [Vitis vinifera]
VIT_18s0122g00920	-1.99041	1.53e-79	Protein S-acyltransferase 21 GN=PAT21 OS=Arabidopsis thaliana (Mouse-ear cress) PE=2 SV=1	PREDICTED: probable S-acyltransferase At2g33640-like [Vitis vinifera]
VIT_04s0008g02810	-1.5941	9.82e-18	--	PREDICTED: uncharacterized protein LOC100249288 isoform 1 [Vitis vinifera]
VIT_00s0199g00050	1.45556	2.21e-10	--	unnamed protein product [Vitis vinifera]
VIT_10s0003g04270	-2.11233	1.23e-178	BAG family molecular chaperone regulator 3 GN=BAG3 OS=Arabidopsis thaliana (Mouse-ear cress) PE=1 SV=1	PREDICTED: uncharacterized protein LOC100266950 [Vitis vinifera]
VIT_02s0012g00830	2.53736	4.24e-92	Expansin-like B1 (Precursor) OS=Oryza sativa subsp. japonica (Rice) PE=2 SV=2	PREDICTED: expansin-like B1 [Vitis vinifera]
VIT_00s0494g00010	-2.40115	8.81e-22	Growth-regulating factor 1 GN=GRF1 OS=Arabidopsis thaliana (Mouse-ear cress) PE=1 SV=1	PREDICTED: uncharacterized protein LOC100853530 [Vitis vinifera]
VIT_17s0000g06210	-2.58075	4.35e-119	Gibberellin-regulated protein 6 (Precursor) GN=GASA6 OS=Arabidopsis thaliana (Mouse-ear cress) PE=2 SV=1	PREDICTED: gibberellin-regulated protein 6 [Vitis vinifera]
VIT_13s0047g00080	-3.17796	3.55e-28	Protein ZINC INDUCED FACILITATOR 1 GN=ZIF1 OS=Arabidopsis thaliana (Mouse-ear cress) PE=1 SV=2	PREDICTED: uncharacterized protein LOC100259102 [Vitis vinifera]
VIT_04s0043g00380	-1.4539	6.27e-61	--	PREDICTED: uncharacterized protein LOC100251819 [Vitis vinifera]
VIT_14s0108g01340	-1.6716	5.04e-24	Pentatricopeptide repeat-containing protein At3g29230 GN=PCMP-E27 OS=Arabidopsis thaliana (Mouse-ear cress) PE=2 SV=1	PREDICTED: pentatricopeptide repeat-containing protein At3g29230 [Vitis vinifera]
VIT_10s0003g05380	-1.48208	5.75e-57	Fatty acid 2-hydroxylase 1 GN=FAH1 OS=Arabidopsis thaliana (Mouse-ear cress) PE=1 SV=1	unnamed protein product [Vitis vinifera]
VIT_04s0023g01720	2.74835	2.63e-199	Patellin-6 GN=PATL6 OS=Arabidopsis thaliana (Mouse-ear cress) PE=2 SV=1	unnamed protein product [Vitis vinifera]
VIT_15s0045g00980	1.80409	8.12e-05	Putative disease resistance protein At1g50180 GN=At1g50180 OS=Arabidopsis thaliana (Mouse-ear cress) PE=3 SV=2	unnamed protein product [Vitis vinifera]
VIT_14s0066g02680	3.22956	1.87e-272	Probable LRR receptor-like serine/threonine-protein kinase At4g08850 (Precursor) GN=At4g08850 OS=Arabidopsis thaliana (Mouse-ear cress) PE=1 SV=3	PREDICTED: probable LRR receptor-like serine/threonine-protein kinase At4g08850-like [Vitis vinifera]
VIT_17s0000g05640	-1.2216	2.87e-54	Nitrate transporter 1.2 GN=T17F3.12 OS=Arabidopsis thaliana (Mouse-ear cress) PE=1 SV=1	unnamed protein product [Vitis vinifera]
VIT_00s1466g00020	1.1609	5.29e-05	--	PREDICTED: uncharacterized protein LOC100240828 [Vitis vinifera]
VIT_12s0055g00810	-5.34852	5.54e-145	Peroxidase 43 (Precursor) OS=Arabidopsis thaliana (Mouse-ear cress) PE=2 SV=2	unnamed protein product [Vitis vinifera]
VIT_03s0091g01130	1.30079	1.46e-42	Ubiquitin carboxyl-terminal hydrolase 12 GN=UBP12 OS=Arabidopsis thaliana (Mouse-ear cress) PE=1 SV=2	PREDICTED: uncharacterized protein LOC100259955 isoform 1 [Vitis vinifera]
VIT_08s0007g07470	-3.06765	1.03e-35	--	PREDICTED: uncharacterized protein LOC100252010 [Vitis vinifera]
VIT_04s0069g00780	-3.57727	0	Probable xyloglucan glycosyltransferase 5 GN=CSLC5 OS=Arabidopsis thaliana (Mouse-ear cress) PE=1 SV=1	PREDICTED: probable xyloglucan glycosyltransferase 5 [Vitis vinifera]
VIT_07s0104g00930	1.53038	7.77e-156	Gibberellin receptor GID1B GN=T20O10.110 OS=Arabidopsis thaliana (Mouse-ear cress) PE=1 SV=1	PREDICTED: gibberellin receptor GID1B [Vitis vinifera]
VIT_01s0010g01730	1.02273	3.57e-32	Aldo-keto reductase family 4 member C9 GN=AKR4C9 OS=Arabidopsis thaliana (Mouse-ear cress) PE=1 SV=1	hypothetical protein VITISV_000326 [Vitis vinifera]
VIT_13s0067g01110	1.1225	4.64e-07	N-(5&apos;-phosphoribosyl)anthranilate isomerase 1, chloroplastic (Precursor) GN=F24B9.11 OS=Arabidopsis thaliana (Mouse-ear cress) PE=1 SV=1	PREDICTED: n-(5&apos;-phosphoribosyl)anthranilate isomerase-like [Vitis vinifera]
VIT_18s0072g00490	-2.46651	4.54e-11	Protein ycf2 (Fragment) GN=ycf2 OS=Oenothera picensis (Evening primrose) PE=3 SV=1	unnamed protein product [Vitis vinifera]
VIT_11s0016g04050	1.84292	3.3e-13	--	unnamed protein product [Vitis vinifera]
VIT_18s0072g00170	1.52142	7.37e-33	Phytosulfokine receptor 2 (Precursor) GN=PSKR2 OS=Arabidopsis thaliana (Mouse-ear cress) PE=2 SV=1	PREDICTED: phytosulfokine receptor 2-like [Vitis vinifera]
VIT_11s0103g00050	-3.95669	2.74e-117	Cation transporter HKT8 OS=Oryza sativa subsp. japonica (Rice) PE=3 SV=1	unnamed protein product [Vitis vinifera]
VIT_18s0122g01320	-1.40146	1.13e-270	Catalase isozyme 1 GN=CAT1 OS=Gossypium hirsutum (Upland cotton) PE=2 SV=2	PREDICTED: catalase isozyme 1 isoform 1 [Vitis vinifera]
VIT_06s0004g04170	-1.50565	2.54e-08	Methyl-CpG-binding domain-containing protein 7 GN=MBD7 OS=Arabidopsis thaliana (Mouse-ear cress) PE=1 SV=1	PREDICTED: methyl-CpG-binding domain-containing protein 7-like [Vitis vinifera]
VIT_09s0018g01900	-2.27733	8.02e-21	Receptor-like protein kinase (Precursor) GN=INRPK1 OS=Ipomoea nil (Japanese morning glory) PE=2 SV=2	unnamed protein product [Vitis vinifera]
VIT_02s0154g00160	1.15531	3.44e-09	Flavin-containing monooxygenase FMO GS-OX5 GN=FMOGS-OX5 OS=Arabidopsis thaliana (Mouse-ear cress) PE=2 SV=2	unnamed protein product [Vitis vinifera]
VIT_10s0003g01900	1.58288	1.99e-31	Probable leucine-rich repeat receptor-like serine/threonine-protein kinase At3g14840 (Precursor) GN=LRR-RLK OS=Arabidopsis thaliana (Mouse-ear cress) PE=1 SV=1	unnamed protein product [Vitis vinifera]
VIT_12s0055g00340	5.1574	2.29e-28	Probable WRKY transcription factor 9 GN=WRKY9 OS=Arabidopsis thaliana (Mouse-ear cress) PE=2 SV=1	unnamed protein product [Vitis vinifera]
VIT_07s0005g04710	-1.35261	1.89e-40	Receptor-like serine/threonine-protein kinase ALE2 (Precursor) GN=ALE2 OS=Arabidopsis thaliana (Mouse-ear cress) PE=1 SV=1	PREDICTED: receptor-like serine/threonine-protein kinase ALE2-like [Vitis vinifera]
VIT_13s0073g00140	-2.66363	1.39e-28	Proline-rich receptor-like protein kinase PERK2 GN=PERK2 OS=Arabidopsis thaliana (Mouse-ear cress) PE=2 SV=3	PREDICTED: uncharacterized protein LOC100244711 [Vitis vinifera]
VIT_18s0072g00530	-2.18019	8.88e-06	--	unnamed protein product [Vitis vinifera]
VIT_18s0001g01370	3.00554	3.1e-19	Wall-associated receptor kinase 2 (Precursor) GN=WAK2 OS=Arabidopsis thaliana (Mouse-ear cress) PE=1 SV=1	PREDICTED: uncharacterized protein LOC101296545 [Fragaria vesca subsp. vesca]
VIT_11s0016g03080	2.75332	0	Receptor-like protein kinase 5 (Precursor) GN=F21O9.180 OS=Arabidopsis thaliana (Mouse-ear cress) PE=1 SV=1	PREDICTED: receptor-like protein kinase HSL1-like [Vitis vinifera]
VIT_19s0015g00040	2.65755	6.6e-51	ABC transporter C family member 3 GN=MJG19.3 OS=Arabidopsis thaliana (Mouse-ear cress) PE=1 SV=1	PREDICTED: ABC transporter C family member 3-like [Vitis vinifera]
VIT_16s0100g01040	2.00053	2.65e-29	Stilbene synthase 4 OS=Vitis vinifera (Grape) PE=2 SV=1	PREDICTED: stilbene synthase 4 [Vitis vinifera]
VIT_04s0008g02220	-1.08996	1e-05	DNA cross-link repair protein SNM1 GN=SNM1 OS=Arabidopsis thaliana (Mouse-ear cress) PE=2 SV=1	PREDICTED: uncharacterized protein LOC100256089 [Vitis vinifera]
VIT_13s0156g00350	1.10116	1.47e-11	Zeaxanthin epoxidase, chloroplastic (Precursor) GN=OSJNBa0064H22.16 OS=Oryza sativa subsp. japonica (Rice) PE=2 SV=1	unnamed protein product [Vitis vinifera]
VIT_08s0007g05830	1.80198	2.79e-06	--	unnamed protein product [Vitis vinifera]
VIT_08s0007g04560	-2.50056	0.00407635	Uncharacterized protein At3g50808 GN=At3g50808 OS=Arabidopsis thaliana (Mouse-ear cress) PE=4 SV=1	unnamed protein product [Vitis vinifera]
VIT_16s0013g02090	-1.12007	0.00220834	F-box protein At5g07670 GN=At5g07670 OS=Arabidopsis thaliana (Mouse-ear cress) PE=2 SV=1	PREDICTED: F-box protein At5g07670 [Vitis vinifera]
VIT_00s0274g00050	-1.18856	1.91e-08	--	unnamed protein product [Vitis vinifera]
VIT_13s0158g00090	1.77616	3.5e-14	Protein BPS1, chloroplastic (Precursor) GN=BPS1 OS=Arabidopsis thaliana (Mouse-ear cress) PE=2 SV=1	Uncharacterized protein TCM_005819 [Theobroma cacao]
VIT_02s0012g01040	2.18131	3.05e-100	NAC domain-containing protein 78 GN=T32M21.10 OS=Arabidopsis thaliana (Mouse-ear cress) PE=2 SV=2	PREDICTED: NAC domain-containing protein 68-like [Vitis vinifera]
VIT_14s0066g01190	1.4951	1.49e-49	--	PREDICTED: uncharacterized protein LOC100254241 [Vitis vinifera]
VIT_14s0066g02170	1.39697	4.65e-37	--	PREDICTED: prolyl 4-hydroxylase subunit alpha-1 [Vitis vinifera]
VIT_10s0003g02120	-2.91587	1.11e-70	GDSL esterase/lipase At5g45670 (Precursor) GN=At5g45670 OS=Arabidopsis thaliana (Mouse-ear cress) PE=2 SV=1	PREDICTED: GDSL esterase/lipase At5g45670 [Vitis vinifera]
VIT_00s0414g00010	2.13489	2.12e-41	Cellulose synthase-like protein E6 GN=P0556A05.32 OS=Oryza sativa subsp. japonica (Rice) PE=2 SV=1	unnamed protein product [Vitis vinifera]
VIT_02s0025g01560	1.0577	9.13e-20	UDP-glucose 4-epimerase GEPI48 OS=Cyamopsis tetragonoloba (Guar) PE=2 SV=1	unnamed protein product [Vitis vinifera]
VIT_01s0150g00460	-1.99897	3.01e-47	Probable xyloglucan endotransglucosylase/hydrolase protein B (Precursor) GN=XTHB OS=Phaseolus angularis (Azuki bean) PE=2 SV=1	PREDICTED: probable xyloglucan endotransglucosylase/hydrolase protein B [Vitis vinifera]
VIT_18s0001g10310	-1.0401	1.58e-74	Probable serine/threonine-protein kinase At1g01540 GN=At1g01540 OS=Arabidopsis thaliana (Mouse-ear cress) PE=1 SV=2	PREDICTED: probable serine/threonine-protein kinase At1g01540-like [Vitis vinifera]
VIT_01s0026g00810	-1.14325	1.44e-21	--	PREDICTED: uncharacterized protein LOC100241586 [Vitis vinifera]
VIT_16s0148g00220	2.73573	7.59e-29	Probable receptor-like protein kinase At5g39020 (Precursor) GN=At5g39020 OS=Arabidopsis thaliana (Mouse-ear cress) PE=2 SV=1	hypothetical protein VITISV_011046 [Vitis vinifera]
VIT_06s0004g00410	-1.42516	8.55e-199	--	PREDICTED: uncharacterized protein LOC100267227 isoform 1 [Vitis vinifera]
VIT_00s0394g00010	-1.11014	3.86e-15	--	hypothetical protein VITISV_016799 [Vitis vinifera]
VIT_08s0007g02980	-1.10487	0.00484044	Long-chain-alcohol oxidase FAO4B GN=FAO4B OS=Arabidopsis thaliana (Mouse-ear cress) PE=2 SV=2	unnamed protein product [Vitis vinifera]
VIT_09s0002g03460	1.50899	4.39e-34	Clavaminate synthase-like protein At3g21360 GN=At3g21360 OS=Arabidopsis thaliana (Mouse-ear cress) PE=1 SV=1	PREDICTED: clavaminate synthase-like protein At3g21360 [Vitis vinifera]
VIT_13s0067g02160	1.38644	3.27e-48	Uncharacterized 38.1 kDa protein OS=Corydalis sempervirens (Rock-harlequin) PE=2 SV=1	PREDICTED: uncharacterized 38.1 kDa protein [Vitis vinifera]
VIT_05s0051g00590	-1.71644	3.82e-26	Probable pectate lyase 1 (Precursor) GN=At1g04680 OS=Arabidopsis thaliana (Mouse-ear cress) PE=2 SV=2	unnamed protein product [Vitis vinifera]
VIT_14s0030g01890	3.39344	2.29e-64	--	PREDICTED: uncharacterized protein LOC100267439 [Vitis vinifera]
VIT_01s0010g02870	-1.32008	4.69e-24	ATP-dependent zinc metalloprotease FtsH GN=ftsH OS=Heterosigma akashiwo (strain NIES-293) PE=3 SV=1	PREDICTED: peroxisomal biogenesis factor 6-like [Vitis vinifera]
VIT_08s0007g04510	-2.87506	3.11e-40	Putative WEB family protein At1g65010, chloroplastic (Precursor) GN=At1g65010 OS=Arabidopsis thaliana (Mouse-ear cress) PE=1 SV=1	hypothetical protein VITISV_009664 [Vitis vinifera]
VIT_05s0077g02200	1.03366	9.67e-05	--	PREDICTED: protein FAM136A [Vitis vinifera]
VIT_05s0094g00770	1.95288	7.16e-11	(+)-neomenthol dehydrogenase GN=SDR1 OS=Arabidopsis thaliana (Mouse-ear cress) PE=1 SV=1	PREDICTED: (+)-neomenthol dehydrogenase-like [Vitis vinifera]
VIT_01s0137g00400	-2.20578	8.09e-27	--	unnamed protein product [Vitis vinifera]
VIT_02s0025g04350	1.14391	2.37e-30	Elicitor-responsive protein 3 OS=Oryza sativa subsp. japonica (Rice) PE=2 SV=1	PREDICTED: elicitor-responsive protein 3 [Vitis vinifera]
VIT_01s0127g00620	-2.60014	5.53e-11	--	unnamed protein product [Vitis vinifera]
VIT_00s0246g00140	-1.13161	0.0045578	NAD(P)H-quinone oxidoreductase subunit 5, chloroplastic GN=ndhF OS=Vitis vinifera (Grape) PE=3 SV=1	NADH dehydrogenase subunit F [Mastixia pentandra]
VIT_17s0000g02460	-2.30931	7.99e-38	WUSCHEL-related homeobox 1 GN=WOX1 OS=Arabidopsis thaliana (Mouse-ear cress) PE=2 SV=2	unnamed protein product [Vitis vinifera]
VIT_13s0074g00500	-2.27268	8.52e-15	Glucomannan 4-beta-mannosyltransferase 9 GN=F17C15.180 OS=Arabidopsis thaliana (Mouse-ear cress) PE=2 SV=1	unnamed protein product [Vitis vinifera]
VIT_06s0061g00760	-1.28613	7.37e-27	Zinc finger protein ZAT5 GN=ZAT5 OS=Arabidopsis thaliana (Mouse-ear cress) PE=2 SV=1	PREDICTED: zinc finger protein ZAT5 [Vitis vinifera]
VIT_16s0098g01640	1.05898	4.98e-10	--	PREDICTED: uncharacterized protein LOC100852581 [Vitis vinifera]
VIT_10s0003g02540	-1.56888	2.31e-38	ABC transporter B family member 9 GN=F15J5.20 OS=Arabidopsis thaliana (Mouse-ear cress) PE=3 SV=2	PREDICTED: ABC transporter B family member 9-like [Vitis vinifera]
VIT_18s0089g01030	-1.13804	0.000543478	Ethylene-responsive transcription factor ERF023 GN=ERF023 OS=Arabidopsis thaliana (Mouse-ear cress) PE=2 SV=1	PREDICTED: dehydration-responsive element-binding protein 3-like [Vitis vinifera]
VIT_13s0067g02700	1.32849	9.68e-94	40S ribosomal protein S26-3 GN=RPS26C OS=Arabidopsis thaliana (Mouse-ear cress) PE=2 SV=1	unnamed protein product [Vitis vinifera]
VIT_13s0084g00140	-1.08834	4.13e-08	Putative RING-H2 finger protein ATL69 GN=ATL69 OS=Arabidopsis thaliana (Mouse-ear cress) PE=3 SV=1	unnamed protein product [Vitis vinifera]
VIT_08s0007g00950	-2.67725	1.54e-21	--	PREDICTED: uncharacterized protein LOC100261261 [Vitis vinifera]
VIT_04s0023g01850	-1.50254	1.91e-33	2-succinyl-6-hydroxy-2,4-cyclohexadiene-1-carboxylate synthase (Precursor) GN=T6L1.7/T6L1.8 OS=Arabidopsis thaliana (Mouse-ear cress) PE=2 SV=2	PREDICTED: protein PHYLLO, chloroplastic [Vitis vinifera]
VIT_04s0023g02100	1.10846	0.000655715	--	PREDICTED: uncharacterized protein LOC100254788 [Vitis vinifera]
VIT_02s0012g00380	-1.76638	1.14e-05	S-norcoclaurine synthase 1 GN=NCS1 OS=Coptis japonica (Japanese goldthread) PE=1 SV=1	unnamed protein product [Vitis vinifera]
VIT_16s0039g02300	5.56569	1.59e-120	LRR receptor-like serine/threonine-protein kinase ERECTA (Precursor) GN=At2g26330 OS=Arabidopsis thaliana (Mouse-ear cress) PE=1 SV=1	unnamed protein product [Vitis vinifera]
VIT_03s0063g02460	-1.06811	1.32e-10	--	PREDICTED: uncharacterized protein LOC100853221 [Vitis vinifera]
VIT_06s0080g00420	-1.13065	6.77e-114	Glucan endo-1,3-beta-glucosidase 14 (Precursor) GN=At2g27500 OS=Arabidopsis thaliana (Mouse-ear cress) PE=1 SV=2	PREDICTED: glucan endo-1,3-beta-glucosidase 14-like [Vitis vinifera]
VIT_15s0048g01950	7.94088	2.37e-30	Cytochrome P450 708A2 GN=MDN11.7 OS=Arabidopsis thaliana (Mouse-ear cress) PE=2 SV=3	unnamed protein product [Vitis vinifera]
VIT_12s0035g00050	2.24208	0.00841502	DNA (cytosine-5)-methyltransferase 1A OS=Oryza sativa subsp. japonica (Rice) PE=2 SV=1	unnamed protein product [Vitis vinifera]
VIT_19s0014g01700	-1.4485	1.83e-08	Formin-like protein 5 GN=P0453E05.107 OS=Oryza sativa subsp. japonica (Rice) PE=2 SV=2	unnamed protein product [Vitis vinifera]
VIT_14s0066g01050	-3.30399	1.25e-165	Shaggy-related protein kinase epsilon GN=ASK5 OS=Arabidopsis thaliana (Mouse-ear cress) PE=2 SV=1	unnamed protein product [Vitis vinifera]
VIT_03s0180g00080	1.41688	6.87e-31	--	PREDICTED: LOW QUALITY PROTEIN: kynurenine formamidase-like [Vitis vinifera]
VIT_14s0068g00640	1.14826	5.7e-100	Acetate--CoA ligase ACS, chloroplastic/glyoxysomal (Precursor) GN=ACS OS=Arabidopsis thaliana (Mouse-ear cress) PE=1 SV=1	unnamed protein product [Vitis vinifera]
VIT_15s0048g00550	-1.91968	3.23e-136	Axial regulator YABBY 1 GN=F4L23.30 OS=Arabidopsis thaliana (Mouse-ear cress) PE=1 SV=1	PREDICTED: axial regulator YABBY 1 [Vitis vinifera]
VIT_15s0046g02820	-1.13004	4.1e-07	Inactive disease susceptibility protein LOV1 GN=LOV1 OS=Arabidopsis thaliana (Mouse-ear cress) PE=2 SV=1	PREDICTED: probable disease resistance protein At1g58602-like [Vitis vinifera]
VIT_02s0012g00550	1.06059	1.46e-68	Type I inositol 1,4,5-trisphosphate 5-phosphatase 2 GN=T6K21.190 OS=Arabidopsis thaliana (Mouse-ear cress) PE=1 SV=2	PREDICTED: type I inositol-1,4,5-trisphosphate 5-phosphatase 2-like [Vitis vinifera]
VIT_14s0006g02820	-1.59897	4.59e-127	Mannose-6-phosphate isomerase 1 GN=F16B3.20 OS=Arabidopsis thaliana (Mouse-ear cress) PE=1 SV=1	PREDICTED: mannose-6-phosphate isomerase [Vitis vinifera]
VIT_01s0011g05920	1.63194	9.03e-91	Probable S-adenosylmethionine-dependent methyltransferase At5g37990 GN=At5g37990 OS=Arabidopsis thaliana (Mouse-ear cress) PE=2 SV=2	PREDICTED: probable S-adenosylmethionine-dependent methyltransferase At5g37990 [Vitis vinifera]
VIT_11s0037g00580	1.82607	4.75e-43	Spermidine hydroxycinnamoyl transferase GN=SHT OS=Arabidopsis thaliana (Mouse-ear cress) PE=1 SV=1	PREDICTED: hydroxycinnamoyl-Coenzyme A shikimate/quinate hydroxycinnamoyltransferase-like [Vitis vinifera]
VIT_02s0033g00180	1.57646	1.51e-83	UDP-glycosyltransferase 73C3 GN=UGT73C3 OS=Arabidopsis thaliana (Mouse-ear cress) PE=2 SV=1	PREDICTED: UDP-glycosyltransferase 73C3-like [Vitis vinifera]
VIT_05s0020g01040	-1.61976	3.54e-14	--	PREDICTED: uncharacterized protein LOC100254553 [Vitis vinifera]
VIT_06s0004g05430	-1.79326	2.34e-107	Tropinone reductase homolog At1g07440 GN=At1g07440 OS=Arabidopsis thaliana (Mouse-ear cress) PE=1 SV=1	unnamed protein product [Vitis vinifera]
VIT_03s0091g00850	-1.09083	7.6e-07	--	PREDICTED: uncharacterized protein LOC100254857 [Vitis vinifera]
VIT_18s0001g15650	1.23609	8.56e-68	Pathogen-related protein OS=Hordeum vulgare (Barley) PE=2 SV=2	PREDICTED: pathogen-related protein [Vitis vinifera]
VIT_00s0780g00030	3.22751	3.19e-100	--	PREDICTED: uncharacterized protein LOC100853147 [Vitis vinifera]
VIT_14s0060g01090	-2.06304	1.41e-36	Acyl-CoA-binding domain-containing protein 4 GN=ACBP4 OS=Arabidopsis thaliana (Mouse-ear cress) PE=1 SV=1	unnamed protein product [Vitis vinifera]
VIT_19s0014g01780	-5.76534	9.29e-63	Transcription factor RF2b GN=RF2b OS=Oryza sativa subsp. japonica (Rice) PE=1 SV=1	unnamed protein product [Vitis vinifera]
VIT_17s0000g06270	1.79303	1.84e-87	Malate dehydrogenase, chloroplastic (Precursor) GN=At3g47520 OS=Arabidopsis thaliana (Mouse-ear cress) PE=1 SV=1	PREDICTED: malate dehydrogenase, chloroplastic [Vitis vinifera]
VIT_03s0097g00600	1.26146	1.06e-134	--	PREDICTED: uncharacterized protein LOC100254138 [Vitis vinifera]
VIT_12s0134g00270	3.19457	2.74e-64	G-type lectin S-receptor-like serine/threonine-protein kinase At4g03230 (Precursor) GN=At4g03230 OS=Arabidopsis thaliana (Mouse-ear cress) PE=3 SV=3	unnamed protein product [Vitis vinifera]
VIT_07s0141g00740	-1.3789	5.53e-08	Fimbrin-1 GN=FIM1 OS=Arabidopsis thaliana (Mouse-ear cress) PE=1 SV=2	PREDICTED: fimbrin-like protein 2-like [Vitis vinifera]
VIT_09s0002g07540	1.3324	0.000254257	Vegetative cell wall protein gp1 (Precursor) GN=GP1 OS=Chlamydomonas reinhardtii (Chlamydomonas smithii) PE=2 SV=1	PREDICTED: uncharacterized protein LOC100244079 [Vitis vinifera]
VIT_08s0040g00720	1.28225	4.65e-12	SNF1-related protein kinase catalytic subunit alpha KIN10 GN=At3g01090 OS=Arabidopsis thaliana (Mouse-ear cress) PE=1 SV=2	unnamed protein product [Vitis vinifera]
VIT_02s0012g02220	1.77641	1.6e-75	Probable xyloglucan endotransglucosylase/hydrolase protein 30 (Precursor) GN=F3C3.5 OS=Arabidopsis thaliana (Mouse-ear cress) PE=2 SV=2	PREDICTED: probable xyloglucan endotransglucosylase/hydrolase protein 30-like [Vitis vinifera]
VIT_19s0085g00540	3.77098	3.75e-17	DELLA protein RGL1 GN=T27F4.10 OS=Arabidopsis thaliana (Mouse-ear cress) PE=1 SV=1	PREDICTED: DELLA protein RGL1-like [Vitis vinifera]
VIT_00s0258g00140	3.41348	1.37e-41	Probable receptor-like protein kinase At5g39020 (Precursor) GN=At5g39020 OS=Arabidopsis thaliana (Mouse-ear cress) PE=2 SV=1	PREDICTED: probable receptor-like protein kinase At1g67000-like [Vitis vinifera]
VIT_12s0035g00270	-1.40832	3.29e-266	Ferredoxin-1, chloroplastic (Precursor) GN=SEND33 OS=Solanum lycopersicum (Tomato) PE=2 SV=1	PREDICTED: ferredoxin-1, chloroplastic-like [Vitis vinifera]
VIT_18s0001g04630	2.51049	1.64e-13	Aminotransferase ALD1 GN=ALD1 OS=Arabidopsis thaliana (Mouse-ear cress) PE=1 SV=2	unnamed protein product [Vitis vinifera]
VIT_04s0023g00410	-1.85129	0	Photosystem I reaction center subunit XI, chloroplastic (Precursor) GN=PSAL OS=Spinacia oleracea (Spinach) PE=1 SV=1	PREDICTED: photosystem I reaction center subunit XI, chloroplastic [Vitis vinifera]
VIT_14s0108g01080	-2.65325	5.62e-135	Transcription factor MYB39 GN=dl4925c OS=Arabidopsis thaliana (Mouse-ear cress) PE=2 SV=1	PREDICTED: uncharacterized protein LOC100245564 [Vitis vinifera]
VIT_08s0007g01480	-2.59048	1.65e-42	TPR repeat-containing thioredoxin TTL4 GN=TTL4 OS=Arabidopsis thaliana (Mouse-ear cress) PE=2 SV=1	unnamed protein product [Vitis vinifera]
VIT_08s0007g00340	-2.52271	1.94e-13	Kinesin-like protein FLA10 GN=FLA10 OS=Chlamydomonas reinhardtii (Chlamydomonas smithii) PE=1 SV=1	PREDICTED: kinesin-like protein KIF22-B [Vitis vinifera]
VIT_07s0255g00110	1.42362	6.57e-10	Guanine nucleotide-binding protein subunit beta-like protein B GN=RACK1B OS=Arabidopsis thaliana (Mouse-ear cress) PE=2 SV=1	hypothetical protein VITISV_002364 [Vitis vinifera]
VIT_08s0007g05710	-1.28317	2.72e-44	L-galactono-1,4-lactone dehydrogenase, mitochondrial (Precursor) GN=GLDH OS=Arabidopsis thaliana (Mouse-ear cress) PE=1 SV=1	PREDICTED: L-galactono-1,4-lactone dehydrogenase, mitochondrial [Vitis vinifera]
VIT_06s0061g01490	2.56166	1.9e-130	Pleiotropic drug resistance protein 2 GN=PDR2 OS=Nicotiana plumbaginifolia (Leadwort-leaved tobacco) PE=2 SV=1	hypothetical protein VITISV_006821 [Vitis vinifera]
VIT_02s0025g03290	1.18984	1.32e-77	Uncharacterized protein At1g76660 GN=At1g76660 OS=Arabidopsis thaliana (Mouse-ear cress) PE=1 SV=1	PREDICTED: uncharacterized protein LOC100241023 [Vitis vinifera]
VIT_17s0000g06610	-1.09543	1.74e-57	E3 ubiquitin-protein ligase PRT1 GN=PRT1 OS=Arabidopsis thaliana (Mouse-ear cress) PE=2 SV=2	unnamed protein product [Vitis vinifera]
VIT_00s0250g00050	-1.03984	0.00262435	Probable ADP-ribosylation factor GTPase-activating protein AGD6 GN=F5K20.10 OS=Arabidopsis thaliana (Mouse-ear cress) PE=1 SV=1	PREDICTED: ADP-ribosylation factor GTPase-activating protein AGD7-like [Vitis vinifera]
VIT_04s0008g03530	2.11587	8.16e-122	Ankyrin repeat-containing protein At3g12360 GN=At3g12360 OS=Arabidopsis thaliana (Mouse-ear cress) PE=2 SV=1	PREDICTED: ankyrin repeat-containing protein At5g02620-like [Vitis vinifera]
VIT_16s0098g01900	-2.60627	0	Pectinesterase 34 GN=F2K15.80 OS=Arabidopsis thaliana (Mouse-ear cress) PE=2 SV=1	PREDICTED: probable pectinesterase/pectinesterase inhibitor 34-like [Vitis vinifera]
VIT_00s0207g00150	-1.18038	9.84e-05	--	PREDICTED: uncharacterized protein LOC100853414 [Vitis vinifera]
VIT_07s0095g00190	-2.31009	1.96e-10	--	unnamed protein product [Vitis vinifera]
VIT_11s0016g01670	3.88973	3.27e-52	Ankyrin repeat-containing protein At3g12360 GN=At3g12360 OS=Arabidopsis thaliana (Mouse-ear cress) PE=2 SV=1	unnamed protein product [Vitis vinifera]
VIT_01s0011g00370	-1.13179	7.31e-45	Protein SPIRAL1-like 1 GN=SP1L1 OS=Arabidopsis thaliana (Mouse-ear cress) PE=2 SV=1	PREDICTED: uncharacterized protein LOC100257592 [Vitis vinifera]
VIT_04s0079g00530	1.46178	5.31e-174	Isocitrate dehydrogenase [NADP] OS=Nicotiana tabacum (Common tobacco) PE=2 SV=1	PREDICTED: isocitrate dehydrogenase [NADP] [Vitis vinifera]
VIT_12s0134g00570	5.23205	2.64e-70	Transcription factor MYB39 GN=dl4925c OS=Arabidopsis thaliana (Mouse-ear cress) PE=2 SV=1	PREDICTED: uncharacterized protein LOC100249492 [Vitis vinifera]
VIT_17s0000g05840	-1.98347	1e-91	Protein IQ-DOMAIN 31 GN=IQD31 OS=Arabidopsis thaliana (Mouse-ear cress) PE=1 SV=1	PREDICTED: protein IQ-DOMAIN 31-like [Vitis vinifera]
VIT_07s0005g01550	-1.21698	5.06e-06	Polygalacturonase At1g48100 (Precursor) GN=At1g48100 OS=Arabidopsis thaliana (Mouse-ear cress) PE=2 SV=1	unnamed protein product [Vitis vinifera]
VIT_00s0394g00040	-1.648	2.85e-11	L-tryptophan--pyruvate aminotransferase 1 GN=At1g70560 OS=Arabidopsis thaliana (Mouse-ear cress) PE=1 SV=1	PREDICTED: tryptophan aminotransferase 1 [Vitis vinifera]
VIT_16s0100g01130	1.81582	1.69e-25	Stilbene synthase 1 OS=Vitis vinifera (Grape) PE=1 SV=2	stilbene synthase [Vitis quinquangularis]
VIT_09s0002g00450	-3.59499	0	Subtilisin-like protease (Precursor) GN=K8K14.8 OS=Arabidopsis thaliana (Mouse-ear cress) PE=1 SV=1	PREDICTED: subtilisin-like protease-like [Vitis vinifera]
VIT_06s0009g01090	-2.8771	9.7e-85	22.0 kDa heat shock protein (Precursor) GN=HSP22.0 OS=Arabidopsis thaliana (Mouse-ear cress) PE=2 SV=1	unnamed protein product [Vitis vinifera]
VIT_06s0004g02640	-1.73401	1.39e-114	Receptor-like serine/threonine-protein kinase NCRK (Precursor) GN=NCRK OS=Arabidopsis thaliana (Mouse-ear cress) PE=1 SV=1	unnamed protein product [Vitis vinifera]
VIT_06s0004g05670	2.93704	0	Glutathione S-transferase U7 GN=F16P2.20 OS=Arabidopsis thaliana (Mouse-ear cress) PE=2 SV=1	unnamed protein product [Vitis vinifera]
VIT_06s0004g01550	-2.33265	5.14e-79	Synaptotagmin-4 GN=T5K6.90 OS=Arabidopsis thaliana (Mouse-ear cress) PE=2 SV=1	PREDICTED: multiple C2 and transmembrane domain-containing protein 2 [Vitis vinifera]
VIT_12s0028g03330	-2.62022	2.41e-26	Protein TPX2 GN=TPX2 OS=Arabidopsis thaliana (Mouse-ear cress) PE=1 SV=1	unnamed protein product [Vitis vinifera]
VIT_15s0046g01060	-1.30637	2.16e-06	Pentatricopeptide repeat-containing protein At4g01030, mitochondrial (Precursor) GN=PCMP-H65 OS=Arabidopsis thaliana (Mouse-ear cress) PE=3 SV=2	PREDICTED: pentatricopeptide repeat-containing protein At4g01030, mitochondrial-like [Vitis vinifera]
VIT_09s0002g04010	-2.35725	3.77e-54	--	PREDICTED: uncharacterized protein LOC100241139 [Vitis vinifera]
VIT_00s0271g00100	-1.42704	1.93e-16	--	hypothetical protein VITISV_006002 [Vitis vinifera]
VIT_19s0090g01730	-5.36191	2.85e-21	--	hypothetical protein VITISV_004661 [Vitis vinifera]
VIT_16s0022g00440	2.48175	2.51e-13	Dynein 8 kDa light chain, flagellar outer arm OS=Chlamydomonas reinhardtii (Chlamydomonas smithii) PE=1 SV=1	PREDICTED: dynein light chain [Vitis vinifera]
VIT_03s0017g01690	1.79636	1.27e-247	Putative WEB family protein At1g65010, chloroplastic (Precursor) GN=At1g65010 OS=Arabidopsis thaliana (Mouse-ear cress) PE=1 SV=1	hypothetical protein VITISV_033286 [Vitis vinifera]
VIT_14s0036g00480	-1.13672	6.11e-18	--	PREDICTED: tyrosyl-tRNA synthetase-like [Vitis vinifera]
VIT_07s0005g03540	-1.53976	8.95e-90	50S ribosomal protein 6, chloroplastic (Precursor) GN=PSRP6 OS=Spinacia oleracea (Spinach) PE=1 SV=1	PREDICTED: 50S ribosomal protein 6, chloroplastic [Vitis vinifera]
VIT_06s0004g04950	1.15113	2.94e-88	Scarecrow-like protein 14 GN=SCL14 OS=Arabidopsis thaliana (Mouse-ear cress) PE=2 SV=2	PREDICTED: scarecrow-like protein 14-like [Vitis vinifera]
VIT_04s0023g02690	-1.42683	1.77e-119	Beta-galactosidase 3 (Precursor) OS=Arabidopsis thaliana (Mouse-ear cress) PE=1 SV=1	PREDICTED: beta-galactosidase 3 [Vitis vinifera]
VIT_12s0055g00580	2.9747	0	Probable LRR receptor-like serine/threonine-protein kinase At1g56140 (Precursor) GN=At1g56140 OS=Arabidopsis thaliana (Mouse-ear cress) PE=1 SV=2	PREDICTED: probable LRR receptor-like serine/threonine-protein kinase At1g56130 [Vitis vinifera]
VIT_16s0098g00420	1.64618	1.69e-35	Probable receptor-like protein kinase At5g39030 (Precursor) GN=At5g39030 OS=Arabidopsis thaliana (Mouse-ear cress) PE=2 SV=1	PREDICTED: probable receptor-like protein kinase At1g67000-like [Vitis vinifera]
VIT_13s0067g00700	2.03699	1.57e-50	--	PREDICTED: uncharacterized protein LOC100257064 isoform 1 [Vitis vinifera]
VIT_16s0013g00630	-1.79809	5.14e-05	Cyclin-U4-1 GN=CYCU4-1 OS=Arabidopsis thaliana (Mouse-ear cress) PE=1 SV=1	PREDICTED: cyclin-U4-1 [Vitis vinifera]
VIT_15s0048g01750	-4.26978	0	Fasciclin-like arabinogalactan protein 10 (Precursor) GN=FLA10 OS=Arabidopsis thaliana (Mouse-ear cress) PE=1 SV=1	PREDICTED: fasciclin-like arabinogalactan protein 10-like [Vitis vinifera]
VIT_08s0007g02120	-1.11748	2.31e-51	Phosphoglucan, water dikinase, chloroplastic (Precursor) OS=Arabidopsis thaliana (Mouse-ear cress) PE=1 SV=1	hypothetical protein VITISV_044328 [Vitis vinifera]
VIT_14s0068g02010	-2.76927	8.79e-57	--	Uncharacterized protein isoform 1 [Theobroma cacao]
VIT_18s0041g01270	-2.37969	9.25e-18	Amino acid permease 8 GN=AAP8 OS=Arabidopsis thaliana (Mouse-ear cress) PE=1 SV=1	unnamed protein product [Vitis vinifera]
VIT_09s0018g00680	1.797	4.09e-07	--	unnamed protein product [Vitis vinifera]
VIT_03s0038g03250	-2.24452	1.09e-272	Uncharacterized protein ycf39 GN=ycf39 OS=Cyanophora paradoxa PE=3 SV=1	PREDICTED: uncharacterized protein ycf39 [Vitis vinifera]
VIT_06s0061g01110	-2.4906	1.34e-32	Putative phospholipid:diacylglycerol acyltransferase 2 GN=PDAT2 OS=Arabidopsis thaliana (Mouse-ear cress) PE=3 SV=1	unnamed protein product [Vitis vinifera]
VIT_00s0324g00050	4.13637	1.52e-42	UDP-glycosyltransferase 85A7 GN=UGT85A7 OS=Arabidopsis thaliana (Mouse-ear cress) PE=2 SV=1	PREDICTED: UDP-glycosyltransferase 85A1 [Vitis vinifera]
VIT_02s0025g01040	-2.49858	3.05e-155	Probable inactive receptor kinase At4g23740 (Precursor) GN=At4g23740 OS=Arabidopsis thaliana (Mouse-ear cress) PE=1 SV=1	PREDICTED: probable inactive receptor kinase At4g23740-like [Vitis vinifera]
VIT_08s0040g00870	1.08563	5.53e-47	TGACG-sequence-specific DNA-binding protein TGA-1B (Fragment) GN=TGA1B OS=Nicotiana tabacum (Common tobacco) PE=2 SV=1	PREDICTED: uncharacterized protein LOC100248184 [Vitis vinifera]
VIT_06s0004g08210	-1.50709	4.23e-111	Probable inactive receptor kinase At5g58300 (Precursor) GN=At5g58300 OS=Arabidopsis thaliana (Mouse-ear cress) PE=1 SV=1	PREDICTED: probable inactive receptor kinase At5g58300 [Vitis vinifera]
VIT_11s0052g01650	-4.19405	0	Pathogenesis-related protein PR-1 (Precursor) GN=PR-1 OS=Medicago truncatula (Barrel medic) PE=2 SV=1	PREDICTED: pathogenesis-related protein PR-1 [Vitis vinifera]
VIT_12s0134g00630	-2.19612	1.97e-13	Anthocyanin 5-aromatic acyltransferase OS=Gentiana triflora (Clustered gentian) PE=1 SV=1	hypothetical protein VITISV_039456 [Vitis vinifera]
VIT_19s0014g04500	2.75112	4.45e-13	G-type lectin S-receptor-like serine/threonine-protein kinase At4g27290 (Precursor) GN=At4g27290 OS=Arabidopsis thaliana (Mouse-ear cress) PE=3 SV=4	unnamed protein product [Vitis vinifera]
VIT_04s0008g03950	-4.57054	2.62e-166	Dehydration-responsive protein RD22 (Precursor) GN=RD22 OS=Arabidopsis thaliana (Mouse-ear cress) PE=2 SV=1	rd22-c protein precursor [Vitis vinifera]
VIT_13s0067g03590	-1.50384	4.63e-13	Putative disease resistance RPP13-like protein 1 GN=RPPL1 OS=Arabidopsis thaliana (Mouse-ear cress) PE=3 SV=1	PREDICTED: putative disease resistance protein At3g14460-like [Vitis vinifera]
VIT_08s0007g07670	2.74623	4.16e-125	NAC domain-containing protein 18 GN=F14G24.15 OS=Arabidopsis thaliana (Mouse-ear cress) PE=2 SV=1	PREDICTED: NAC domain-containing protein 29-like isoform 1 [Vitis vinifera]
VIT_10s0003g00780	6.11404	2.39e-15	Glutamate receptor 2.8 (Precursor) GN=T9I4.19 OS=Arabidopsis thaliana (Mouse-ear cress) PE=2 SV=2	hypothetical protein VITISV_000970 [Vitis vinifera]
VIT_07s0151g00360	-1.09229	1.05e-30	--	PREDICTED: putative nuclease HARBI1-like [Vitis vinifera]
VIT_18s0001g14100	-1.0502	1.75e-41	HVA22-like protein i GN=HVA22I OS=Arabidopsis thaliana (Mouse-ear cress) PE=2 SV=2	PREDICTED: HVA22-like protein i [Vitis vinifera]
VIT_12s0034g00130	2.34217	0	UDP-glucose flavonoid 3-O-glucosyltransferase 6 GN=GT6 OS=Fragaria ananassa (Strawberry) PE=1 SV=1	hypothetical protein VITISV_022183 [Vitis vinifera]
VIT_04s0008g01950	-1.26822	1.22e-75	Uncharacterized protein ycf19 GN=ycf19 OS=Guillardia theta (Cryptomonas phi) PE=3 SV=1	PREDICTED: uncharacterized protein LOC100242172 [Vitis vinifera]
VIT_09s0070g00640	4.36561	1.46e-69	Leucine-rich repeat receptor-like serine/threonine-protein kinase BAM3 (Precursor) GN=BAM3 OS=Arabidopsis thaliana (Mouse-ear cress) PE=2 SV=3	unnamed protein product [Vitis vinifera]
VIT_19s0014g01480	-2.58211	1.43e-10	--	unnamed protein product [Vitis vinifera]
VIT_01s0011g03950	2.06597	5.13e-30	Probable serine/threonine-protein kinase At1g18390 (Precursor) GN=At1g18390 OS=Arabidopsis thaliana (Mouse-ear cress) PE=1 SV=2	PREDICTED: probable serine/threonine-protein kinase At1g18390-like [Vitis vinifera]
VIT_13s0067g02930	-3.11598	0	Expansin-A8 (Precursor) GN=T2P4.4 OS=Arabidopsis thaliana (Mouse-ear cress) PE=2 SV=1	PREDICTED: expansin-A8 [Vitis vinifera]
VIT_10s0116g01830	-1.80096	1.95e-97	Uncharacterized protein At5g41620 GN=At5g41620 OS=Arabidopsis thaliana (Mouse-ear cress) PE=1 SV=2	PREDICTED: uncharacterized protein LOC100245273 [Vitis vinifera]
VIT_01s0137g00550	-2.11978	6.5e-80	Cytochrome P450 71B35 GN=CYP71B35 OS=Arabidopsis thaliana (Mouse-ear cress) PE=2 SV=1	PREDICTED: cytochrome P450 71B34 [Vitis vinifera]
VIT_08s0032g01030	-1.64911	9.2e-14	Uncharacterized protein At5g39865 GN=At5g39865 OS=Arabidopsis thaliana (Mouse-ear cress) PE=1 SV=1	unnamed protein product [Vitis vinifera]
VIT_11s0065g00350	1.11049	2.77e-13	Trans-cinnamate 4-monooxygenase GN=CYP73A12 OS=Zinnia violacea (Garden zinnia) PE=2 SV=1	PREDICTED: trans-cinnamate 4-monooxygenase [Vitis vinifera]
VIT_14s0171g00050	1.24465	1.48e-05	Leucine-rich repeat receptor protein kinase EXS (Precursor) GN=T28J14.220 OS=Arabidopsis thaliana (Mouse-ear cress) PE=1 SV=1	PREDICTED: probable leucine-rich repeat receptor-like protein kinase At1g35710-like [Vitis vinifera]
VIT_10s0003g03410	-3.06319	1.08e-81	--	unnamed protein product [Vitis vinifera]
VIT_11s0016g04380	-1.48879	7.45e-07	--	PREDICTED: uncharacterized protein LOC100245597 [Vitis vinifera]
VIT_10s0003g04290	-1.85774	4.17e-08	--	PREDICTED: uncharacterized protein LOC100251421 [Vitis vinifera]
VIT_05s0124g00200	-1.33589	1.61e-05	--	unnamed protein product [Vitis vinifera]
VIT_14s0060g01830	-2.85304	1.92e-282	Uncharacterized protein At5g01610 GN=At5g01610 OS=Arabidopsis thaliana (Mouse-ear cress) PE=1 SV=1	PREDICTED: uncharacterized protein At5g01610-like [Vitis vinifera]
VIT_09s0002g03070	5.30952	0	Putative leucine-rich repeat receptor-like protein kinase At2g19210 (Precursor) GN=At2g19210 OS=Arabidopsis thaliana (Mouse-ear cress) PE=3 SV=1	PREDICTED: putative leucine-rich repeat receptor-like protein kinase At2g19210-like [Vitis vinifera]
VIT_00s1306g00010	-1.77546	5.85e-176	Type I inositol 1,4,5-trisphosphate 5-phosphatase 12 GN=F6E13.3 OS=Arabidopsis thaliana (Mouse-ear cress) PE=1 SV=1	PREDICTED: uncharacterized protein LOC100854548 [Vitis vinifera]
VIT_00s0186g00090	-1.78145	3.75e-125	--	PREDICTED: uncharacterized protein LOC100852917 isoform 1 [Vitis vinifera]
VIT_17s0000g07070	1.06595	1.18e-47	UDP-glycosyltransferase 83A1 GN=UGT83A1 OS=Arabidopsis thaliana (Mouse-ear cress) PE=2 SV=1	unnamed protein product [Vitis vinifera]
VIT_14s0030g00540	4.23645	2.35e-36	Protein BONZAI 3 GN=BON3 OS=Arabidopsis thaliana (Mouse-ear cress) PE=1 SV=1	unnamed protein product [Vitis vinifera]
VIT_06s0004g01420	1.25857	1.63e-51	Beta-glucosidase 12 (Precursor) OS=Oryza sativa subsp. japonica (Rice) PE=2 SV=2	unnamed protein product [Vitis vinifera]
VIT_00s0590g00010	1.03852	6.21e-05	--	PREDICTED: cytochrome c-type biogenesis protein CcmE [Vitis vinifera]
VIT_05s0077g02180	-1.52635	7.22e-20	Methylecgonone reductase OS=Erythroxylum coca (Coca plant) PE=1 SV=1	unnamed protein product [Vitis vinifera]
VIT_11s0016g05840	-7.23496	0	36.4 kDa proline-rich protein GN=TPRP-F1 OS=Solanum lycopersicum (Tomato) PE=2 SV=1	PREDICTED: repetitive proline-rich cell wall protein 1 [Vitis vinifera]
VIT_05s0020g01670	-1.32869	1.04e-63	Developmentally regulated G-protein 1 GN=DRG1 OS=Arabidopsis thaliana (Mouse-ear cress) PE=1 SV=1	PREDICTED: GTPase obg-like [Vitis vinifera]
VIT_06s0004g05230	-1.70144	1.14e-264	Protein TIC 62, chloroplastic (Precursor) GN=TIC62 OS=Pisum sativum (Garden pea) PE=1 SV=2	PREDICTED: uncharacterized protein LOC100246732 [Vitis vinifera]
VIT_00s0388g00060	4.53956	1.39e-52	Putative RING-H2 finger protein ATL21A (Precursor) GN=ATL21A OS=Arabidopsis thaliana (Mouse-ear cress) PE=3 SV=1	PREDICTED: probable receptor-like protein kinase At5g39020-like [Vitis vinifera]
VIT_18s0122g00090	-1.4821	3.76e-80	UDP-galactose transporter 2 GN=UDP-GALT2 OS=Arabidopsis thaliana (Mouse-ear cress) PE=2 SV=1	PREDICTED: UDP-galactose transporter 2 isoform 1 [Vitis vinifera]
VIT_03s0038g00150	-3.26854	2.51e-56	Beta-galactosidase 3 (Precursor) OS=Arabidopsis thaliana (Mouse-ear cress) PE=1 SV=1	PREDICTED: beta-galactosidase 3-like [Vitis vinifera]
VIT_00s0332g00060	-1.89032	0.000174647	ATP synthase subunit beta, chloroplastic GN=atpB OS=Vitis vinifera (Grape) PE=3 SV=1	unnamed protein product [Vitis vinifera]
VIT_13s0156g00580	2.57693	5.43e-53	G-type lectin S-receptor-like serine/threonine-protein kinase RLK1 (Precursor) GN=RLK1 OS=Arabidopsis thaliana (Mouse-ear cress) PE=2 SV=2	PREDICTED: G-type lectin S-receptor-like serine/threonine-protein kinase RLK1 [Vitis vinifera]
VIT_07s0005g00870	1.53046	1.33e-58	--	PREDICTED: uncharacterized protein LOC100257315 [Vitis vinifera]
VIT_16s0022g02470	-1.55247	6.43e-14	Peroxidase 66 (Precursor) GN=MJM18.4 OS=Arabidopsis thaliana (Mouse-ear cress) PE=2 SV=1	PREDICTED: peroxidase 66 [Vitis vinifera]
VIT_00s0181g00030	-1.26597	2.33e-46	--	hypothetical protein VITISV_016564 [Vitis vinifera]
VIT_13s0064g00890	-1.82291	8.38e-185	Cellulose synthase A catalytic subunit 3 [UDP-forming] GN=At5g05170 OS=Arabidopsis thaliana (Mouse-ear cress) PE=1 SV=2	PREDICTED: cellulose synthase A catalytic subunit 3 [UDP-forming]-like [Vitis vinifera]
VIT_13s0067g00490	-1.46445	5.61e-121	Putative receptor-like protein kinase At3g47110 (Precursor) GN=At3g47110 OS=Arabidopsis thaliana (Mouse-ear cress) PE=3 SV=1	PREDICTED: probable LRR receptor-like serine/threonine-protein kinase At3g47570-like, partial [Vitis vinifera]
VIT_14s0060g01850	-3.17069	3.08e-130	Uncharacterized protein At5g01610 GN=At5g01610 OS=Arabidopsis thaliana (Mouse-ear cress) PE=1 SV=1	PREDICTED: uncharacterized protein LOC100247685 [Vitis vinifera]
VIT_14s0068g00680	-1.39818	6.7e-246	Glyceraldehyde 3-phosphate dehydrogenase GAPA2, chloroplastic (Precursor) GN=GAPA2 OS=Arabidopsis thaliana (Mouse-ear cress) PE=2 SV=1	PREDICTED: glyceraldehyde-3-phosphate dehydrogenase A, chloroplastic-like [Vitis vinifera]
VIT_17s0000g07260	-1.9094	7.93e-99	Glucan endo-1,3-beta-glucosidase-like protein 2 (Precursor) GN=At5g61130 OS=Arabidopsis thaliana (Mouse-ear cress) PE=1 SV=1	PREDICTED: glucan endo-1,3-beta-glucosidase-like protein 3 [Vitis vinifera]
VIT_17s0000g04980	3.21425	4.47e-36	--	PREDICTED: uncharacterized protein LOC100258791 [Vitis vinifera]
VIT_11s0016g05010	2.97778	3.85e-15	--	PREDICTED: metallothiol transferase fosB [Vitis vinifera]
VIT_05s0020g03350	-3.51979	1.67e-39	Patellin-6 GN=PATL6 OS=Arabidopsis thaliana (Mouse-ear cress) PE=2 SV=1	PREDICTED: uncharacterized protein LOC100247799 [Vitis vinifera]
VIT_06s0004g04050	-2.3137	1.75e-57	Laccase-17 (Precursor) GN=LAC17 OS=Arabidopsis thaliana (Mouse-ear cress) PE=2 SV=1	unnamed protein product [Vitis vinifera]
VIT_04s0023g03360	-2.90154	6.51e-37	Protein FANTASTIC FOUR 1 GN=FAF1 OS=Arabidopsis thaliana (Mouse-ear cress) PE=2 SV=1	PREDICTED: uncharacterized protein LOC100266022 [Vitis vinifera]
VIT_11s0206g00120	-1.02137	4.94e-85	--	unnamed protein product [Vitis vinifera]
VIT_08s0058g00950	-1.52496	6.7e-12	G-type lectin S-receptor-like serine/threonine-protein kinase SD2-5 (Precursor) GN=SD25 OS=Arabidopsis thaliana (Mouse-ear cress) PE=1 SV=1	PREDICTED: PAN domain-containing protein At5g03700-like [Vitis vinifera]
VIT_00s1217g00020	2.34937	2.02e-23	--	unnamed protein product [Vitis vinifera]
VIT_18s0001g00660	-2.05095	7.13e-105	High mobility group B protein 9 GN=T23E18.4 OS=Arabidopsis thaliana (Mouse-ear cress) PE=2 SV=1	PREDICTED: high mobility group B protein 9 [Vitis vinifera]
VIT_19s0027g00450	-1.35882	1.11e-72	Pentatricopeptide repeat-containing protein At1g79080, chloroplastic (Precursor) GN=At1g79080 OS=Arabidopsis thaliana (Mouse-ear cress) PE=2 SV=1	PREDICTED: pentatricopeptide repeat-containing protein At1g79080, chloroplastic [Vitis vinifera]
VIT_00s0424g00030	4.64476	2.12e-15	Probable receptor-like protein kinase At5g39020 (Precursor) GN=At5g39020 OS=Arabidopsis thaliana (Mouse-ear cress) PE=2 SV=1	PREDICTED: probable receptor-like protein kinase At5g39020-like [Vitis vinifera]
VIT_15s0046g03500	1.00214	0.00711353	--	PREDICTED: uncharacterized protein LOC100255094 [Vitis vinifera]
VIT_18s0041g00010	2.38281	3.43e-09	Wall-associated receptor kinase 2 (Precursor) GN=WAK2 OS=Arabidopsis thaliana (Mouse-ear cress) PE=1 SV=1	PREDICTED: wall-associated receptor kinase 2-like [Vitis vinifera]
VIT_16s0013g00330	-1.65381	0.000888304	Ribulose bisphosphate carboxylase large chain (Fragment) GN=rbcL OS=Vitis aestivalis (Grape) PE=3 SV=1	unnamed protein product [Vitis vinifera]
VIT_17s0000g08870	-1.29851	4.65e-58	--	unnamed protein product [Vitis vinifera]
VIT_08s0007g06520	-2.37752	1.59e-76	Actin OS=Gossypium hirsutum (Upland cotton) PE=3 SV=1	PREDICTED: actin [Vitis vinifera]
VIT_03s0091g00480	1.09536	2.52e-44	RING-H2 finger protein ATL44 OS=Arabidopsis thaliana (Mouse-ear cress) PE=2 SV=1	PREDICTED: uncharacterized protein LOC100249808 [Vitis vinifera]
VIT_05s0094g00100	-2.44822	1.84e-107	Peptidyl-prolyl cis-trans isomerase FKBP16-3, chloroplastic (Precursor) GN=T1O24.30 OS=Arabidopsis thaliana (Mouse-ear cress) PE=1 SV=2	PREDICTED: probable FKBP-type peptidyl-prolyl cis-trans isomerase 2, chloroplastic-like [Vitis vinifera]
VIT_02s0025g01720	2.11834	0	B2 protein OS=Daucus carota (Carrot) PE=2 SV=1	PREDICTED: uncharacterized protein LOC100252953 [Vitis vinifera]
VIT_01s0010g00590	-1.36288	3.46e-29	Chlorophyll(ide) b reductase NOL, chloroplastic (Precursor) GN=NOL OS=Arabidopsis thaliana (Mouse-ear cress) PE=2 SV=1	PREDICTED: chlorophyll(ide) b reductase NOL, chloroplastic [Vitis vinifera]
VIT_04s0008g01900	-1.51186	3.19e-74	--	unnamed protein product [Vitis vinifera]
VIT_12s0028g03180	1.11662	4.47e-61	Uncharacterized protein At4g28440 GN=At4g28440 OS=Arabidopsis thaliana (Mouse-ear cress) PE=1 SV=1	PREDICTED: uncharacterized protein At4g28440-like [Vitis vinifera]
VIT_03s0038g04450	-1.20976	2.45e-17	Ocs element-binding factor 1 GN=OBF1 OS=Zea mays (Maize) PE=2 SV=2	PREDICTED: ocs element-binding factor 1 [Vitis vinifera]
VIT_19s0014g01330	-1.23822	8.12e-82	Peptide-N4-(N-acetyl-beta-glucosaminyl)asparagine amidase A heavy chain OS=Prunus dulcis (Almond) PE=1 SV=2	unnamed protein product [Vitis vinifera]
VIT_14s0066g01290	-1.26183	1.57e-06	Small RNA degrading nuclease 1 GN=SDN1 OS=Arabidopsis thaliana (Mouse-ear cress) PE=2 SV=1	unnamed protein product [Vitis vinifera]
VIT_00s0199g00120	-2.67804	4.65e-13	--	PREDICTED: uncharacterized protein LOC100259506 [Vitis vinifera]
VIT_18s0122g00900	-2.31021	9.12e-74	Peptidyl-prolyl cis-trans isomerase FKBP18, chloroplastic (Precursor) GN=FKBP18 OS=Arabidopsis thaliana (Mouse-ear cress) PE=1 SV=2	unnamed protein product [Vitis vinifera]
VIT_13s0019g03350	-1.17249	8.39e-161	Sedoheptulose-1,7-bisphosphatase, chloroplastic (Precursor) GN=At3g55800 OS=Arabidopsis thaliana (Mouse-ear cress) PE=1 SV=1	PREDICTED: sedoheptulose-1,7-bisphosphatase, chloroplastic [Vitis vinifera]
VIT_05s0049g01420	2.42497	2.67e-34	Peroxisomal membrane protein PMP22 GN=PMP22 OS=Arabidopsis thaliana (Mouse-ear cress) PE=1 SV=1	PREDICTED: peroxisomal membrane protein PMP22 [Vitis vinifera]
VIT_15s0046g01340	-2.56598	0	--	PREDICTED: uncharacterized protein LOC100261908 [Vitis vinifera]
VIT_16s0050g02750	3.8698	3.1e-34	RING-H2 finger protein ATL22 (Precursor) GN=ATL22 OS=Arabidopsis thaliana (Mouse-ear cress) PE=2 SV=2	PREDICTED: probable receptor-like protein kinase At5g39030-like [Vitis vinifera]
VIT_04s0008g05420	-1.21074	4.96e-70	SPX domain-containing protein 2 GN=SPX2 OS=Arabidopsis thaliana (Mouse-ear cress) PE=2 SV=1	PREDICTED: SPX domain-containing protein 2 isoform 1 [Vitis vinifera]
VIT_00s0225g00140	-1.35447	3.09e-30	Ribose-phosphate pyrophosphokinase 3, mitochondrial (Precursor) GN=PRS3 OS=Spinacia oleracea (Spinach) PE=2 SV=1	unnamed protein product [Vitis vinifera]
VIT_14s0060g00760	2.47285	6.67e-31	Galactinol synthase 2 GN=GOLS2 OS=Solanum lycopersicum (Tomato) PE=2 SV=1	PREDICTED: glycogenin-2 [Vitis vinifera]
VIT_07s0005g04340	1.04642	3.36e-53	--	unnamed protein product [Vitis vinifera]
VIT_18s0122g01300	-1.16246	1.96e-05	Protein NLP4 GN=NLP4 OS=Arabidopsis thaliana (Mouse-ear cress) PE=2 SV=1	unnamed protein product [Vitis vinifera]
VIT_14s0066g02230	1.08204	3.78e-08	--	PREDICTED: uncharacterized protein LOC100256091 [Vitis vinifera]
VIT_14s0128g00460	-2.04919	3.63e-15	Kinesin-4 GN=F2P16.12 OS=Arabidopsis thaliana (Mouse-ear cress) PE=1 SV=2	PREDICTED: kinesin-related protein 2-like [Vitis vinifera]
VIT_12s0055g00480	-1.81175	5.23e-104	Phytoene dehydrogenase, chloroplastic/chromoplastic (Precursor) GN=PDS1 OS=Zea mays (Maize) PE=2 SV=1	PREDICTED: phytoene dehydrogenase, chloroplastic/chromoplastic [Vitis vinifera]
VIT_10s0116g00600	-1.64967	2.02e-33	CRIB domain-containing protein RIC10 GN=RIC10 OS=Arabidopsis thaliana (Mouse-ear cress) PE=2 SV=1	PREDICTED: uncharacterized protein LOC100258839 [Vitis vinifera]
VIT_14s0066g01690	-1.3425	1.42e-12	Alpha-dioxygenase 1 (Precursor) GN=T13O15.6 OS=Arabidopsis thaliana (Mouse-ear cress) PE=1 SV=1	unnamed protein product [Vitis vinifera]
VIT_04s0069g00610	-1.25836	9.31e-21	Glutamate receptor 2.8 (Precursor) GN=T9I4.19 OS=Arabidopsis thaliana (Mouse-ear cress) PE=2 SV=2	PREDICTED: glutamate receptor 2.8-like [Vitis vinifera]
VIT_06s0004g00980	-1.11228	7.98e-11	Dirigent protein 19 (Precursor) GN=DIR19 OS=Arabidopsis thaliana (Mouse-ear cress) PE=2 SV=1	PREDICTED: disease resistance response protein 206 [Vitis vinifera]
VIT_18s0001g09770	1.20148	1.29e-06	Putative receptor protein kinase ZmPK1 (Precursor) GN=PK1 OS=Zea mays (Maize) PE=2 SV=2	unnamed protein product [Vitis vinifera]
VIT_17s0000g05620	-1.70539	4.11e-80	--	unnamed protein product [Vitis vinifera]
VIT_07s0005g01840	-2.28889	3.47e-63	Patatin-06 (Precursor) OS=Solanum tuberosum (Potato) PE=2 SV=1	PREDICTED: patatin-2-Kuras 2 [Vitis vinifera]
VIT_08s0040g03010	-1.08829	1.84e-26	--	unnamed protein product [Vitis vinifera]
VIT_00s0429g00010	2.24238	0.00856929	Cysteine-rich receptor-like protein kinase 10 (Precursor) GN=F21P8.70 OS=Arabidopsis thaliana (Mouse-ear cress) PE=1 SV=3	unnamed protein product [Vitis vinifera]
VIT_01s0011g03560	-1.03224	2.84e-13	--	PREDICTED: uncharacterized protein LOC100243921 [Vitis vinifera]
VIT_04s0079g00020	1.94421	4.51e-10	Cysteine-rich receptor-like protein kinase 2 (Precursor) GN=CRK2 OS=Arabidopsis thaliana (Mouse-ear cress) PE=2 SV=1	PREDICTED: cysteine-rich receptor-like protein kinase 2-like [Vitis vinifera]
VIT_16s0098g00410	1.27152	1.52e-10	Probable receptor-like protein kinase At5g39020 (Precursor) GN=At5g39020 OS=Arabidopsis thaliana (Mouse-ear cress) PE=2 SV=1	PREDICTED: probable receptor-like protein kinase At1g67000-like [Vitis vinifera]
VIT_13s0064g00540	-1.61416	0.00014483	Disease resistance protein RGA2 GN=RGA2 OS=Solanum bulbocastanum (Wild potato) PE=1 SV=1	unnamed protein product [Vitis vinifera]
VIT_00s0174g00070	4.1461	3.56e-61	Ankyrin repeat-containing protein At3g12360 GN=At3g12360 OS=Arabidopsis thaliana (Mouse-ear cress) PE=2 SV=1	unnamed protein product [Vitis vinifera]
VIT_02s0033g00800	2.05456	7.25e-113	Bifunctional nitrilase/nitrile hydratase NIT4B GN=NIT4B OS=Nicotiana tabacum (Common tobacco) PE=2 SV=1	PREDICTED: bifunctional nitrilase/nitrile hydratase NIT4B [Vitis vinifera]
VIT_05s0049g00940	2.49091	0	Inorganic phosphate transporter 1-4 GN=T7F6.11 OS=Arabidopsis thaliana (Mouse-ear cress) PE=1 SV=1	PREDICTED: probable inorganic phosphate transporter 1-7-like [Vitis vinifera]
VIT_02s0025g01860	1.07343	0.00211578	Cellulose synthase-like protein G3 OS=Arabidopsis thaliana (Mouse-ear cress) PE=2 SV=2	unnamed protein product [Vitis vinifera]
VIT_17s0000g01370	-1.03449	8.4e-05	--	PREDICTED: deoxycytidylate deaminase [Vitis vinifera]
VIT_17s0000g09740	-1.08515	9.25e-53	--	PREDICTED: abhydrolase domain-containing protein FAM108C1-like [Vitis vinifera]
VIT_08s0007g05500	-2.32211	2.03e-18	--	PREDICTED: condensin complex subunit 1-like [Vitis vinifera]
VIT_03s0063g00460	1.66169	3.11e-05	Ethylene-responsive transcription factor ERF109 GN=ERF109 OS=Arabidopsis thaliana (Mouse-ear cress) PE=1 SV=1	PREDICTED: ethylene-responsive transcription factor ERF109 [Vitis vinifera]
VIT_16s0039g02890	3.69986	2.48e-34	--	unnamed protein product [Vitis vinifera]
VIT_05s0051g00120	1.95438	1.45e-05	Putative inactive G-type lectin S-receptor-like serine/threonine-protein kinase SRK (Precursor) GN=PSEUDOSRKA OS=Arabidopsis thaliana (Mouse-ear cress) PE=5 SV=1	PREDICTED: cysteine-rich receptor-like protein kinase 25-like [Vitis vinifera]
VIT_13s0064g00590	-1.17471	5.4e-09	Extensin (Precursor) GN=HRGPNT3 OS=Nicotiana tabacum (Common tobacco) PE=2 SV=1	unnamed protein product [Vitis vinifera]
VIT_04s0008g05440	-3.67464	2.03e-187	Ethylene-responsive transcription factor SHINE 2 GN=F2I11.80 OS=Arabidopsis thaliana (Mouse-ear cress) PE=2 SV=1	PREDICTED: ethylene-responsive transcription factor SHINE 3-like [Vitis vinifera]
VIT_14s0108g01560	-1.00087	2.55e-55	Alpha-1,4 glucan phosphorylase L isozyme, chloroplastic/amyloplastic (Precursor) OS=Ipomoea batatas (Sweet potato) PE=2 SV=1	PREDICTED: alpha-1,4 glucan phosphorylase L isozyme, chloroplastic/amyloplastic-like [Vitis vinifera]
VIT_14s0066g00120	-2.96071	4.61e-281	Probable nucleoredoxin 2 OS=Oryza sativa subsp. japonica (Rice) PE=2 SV=1	PREDICTED: uncharacterized protein LOC100244128 isoform 2 [Vitis vinifera]
VIT_03s0063g01260	-1.53239	1.74e-06	Feruloyl CoA ortho-hydroxylase 2 GN=F6&apos;H2 OS=Arabidopsis thaliana (Mouse-ear cress) PE=1 SV=1	PREDICTED: gibberellin 20 oxidase 1-like [Vitis vinifera]
VIT_10s0003g03830	-1.00682	7.77e-120	Peroxisomal (S)-2-hydroxy-acid oxidase GLO1 GN=GLO1 OS=Arabidopsis thaliana (Mouse-ear cress) PE=1 SV=1	PREDICTED: peroxisomal (S)-2-hydroxy-acid oxidase GLO1 [Vitis vinifera]
VIT_06s0004g00070	-2.82634	1.54e-58	Expansin-A10 (Precursor) OS=Arabidopsis thaliana (Mouse-ear cress) PE=2 SV=1	hypothetical protein VITISV_024594 [Vitis vinifera]
VIT_12s0134g00020	3.50607	0.000199429	Isoprene synthase, chloroplastic (Precursor) GN=ISPS OS=Populus alba (White poplar) PE=1 SV=1	uncharacterized protein LOC100243167 [Vitis vinifera]
VIT_18s0072g01230	2.20505	5.21e-20	TMV resistance protein N GN=N OS=Nicotiana glutinosa (Tobacco) PE=1 SV=1	unnamed protein product [Vitis vinifera]
VIT_00s0532g00060	-1.2626	3.63e-10	--	PREDICTED: uncharacterized protein LOC100252710 [Vitis vinifera]
VIT_19s0014g05000	-4.75185	2.77e-145	Sulfated surface glycoprotein 185 (Precursor) OS=Volvox carteri (Green alga) PE=1 SV=1	PREDICTED: uncharacterized protein LOC100260605 [Vitis vinifera]
VIT_03s0088g00650	-2.60261	2.91e-11	Probable xyloglucan endotransglucosylase/hydrolase protein 10 (Precursor) GN=T6B13.14 OS=Arabidopsis thaliana (Mouse-ear cress) PE=2 SV=1	PREDICTED: probable xyloglucan endotransglucosylase/hydrolase protein 10 [Vitis vinifera]
VIT_18s0164g00070	-1.42365	5.44e-47	Somatic embryogenesis receptor kinase 1 (Precursor) OS=Arabidopsis thaliana (Mouse-ear cress) PE=1 SV=2	PREDICTED: somatic embryogenesis receptor kinase 1 [Vitis vinifera]
VIT_06s0004g00880	-1.47092	8.07e-114	Uncharacterized GPI-anchored protein At1g27950 (Precursor) GN=At1g27950 OS=Arabidopsis thaliana (Mouse-ear cress) PE=1 SV=1	unnamed protein product [Vitis vinifera]
VIT_08s0056g00210	-1.50637	7.86e-10	Cell division control protein 2 homolog C GN=CDC2C OS=Antirrhinum majus (Garden snapdragon) PE=2 SV=1	PREDICTED: cell division control protein 2 homolog C isoform 1 [Vitis vinifera]
VIT_12s0059g02220	-1.33992	0.000219117	Protein TRANSPARENT TESTA 12 GN=F17J16_80 OS=Arabidopsis thaliana (Mouse-ear cress) PE=2 SV=1	PREDICTED: protein TRANSPARENT TESTA 12 [Vitis vinifera]
VIT_03s0063g00880	1.11684	7.88e-48	--	PREDICTED: uncharacterized protein LOC100253812 [Vitis vinifera]
VIT_14s0006g00430	2.40563	9.97e-135	Isoprenylcysteine alpha-carbonyl methylesterase ICME GN=F14F8.240 OS=Arabidopsis thaliana (Mouse-ear cress) PE=2 SV=1	PREDICTED: isoprenylcysteine alpha-carbonyl methylesterase ICME [Vitis vinifera]
VIT_03s0091g01060	-3.76758	0	Cyclin-D4-1 OS=Oryza sativa subsp. japonica (Rice) PE=2 SV=2	PREDICTED: cyclin-D4-1 [Vitis vinifera]
VIT_04s0044g01430	2.46891	7.74e-247	--	PREDICTED: uncharacterized protein LOC100255146 [Vitis vinifera]
VIT_00s0759g00010	-1.54552	3.41e-99	Porphobilinogen deaminase, chloroplastic (Precursor) GN=HEMC OS=Pisum sativum (Garden pea) PE=1 SV=1	unnamed protein product [Vitis vinifera]
VIT_06s0004g05730	1.96403	1.25e-112	Universal stress protein A-like protein GN=At3g01520 OS=Arabidopsis thaliana (Mouse-ear cress) PE=1 SV=2	PREDICTED: universal stress protein A-like protein [Vitis vinifera]
VIT_00s0187g00020	2.87453	2.28e-36	--	PREDICTED: uncharacterized protein LOC100853073 [Vitis vinifera]
VIT_16s0039g02820	-1.06981	1.46e-35	Protein FANTASTIC FOUR 1 GN=FAF1 OS=Arabidopsis thaliana (Mouse-ear cress) PE=2 SV=1	unnamed protein product [Vitis vinifera]
VIT_04s0023g03550	-1.59831	7.28e-185	Thaumatin-like protein 1 (Precursor) GN=TL1 OS=Pyrus pyrifolia (Chinese pear) PE=1 SV=1	PREDICTED: thaumatin-like protein 1 [Vitis vinifera]
VIT_08s0058g00540	-3.40757	5.24e-39	Probably inactive leucine-rich repeat receptor-like protein kinase IMK2 (Precursor) GN=IMK2 OS=Arabidopsis thaliana (Mouse-ear cress) PE=1 SV=1	PREDICTED: probably inactive leucine-rich repeat receptor-like protein kinase IMK2-like [Vitis vinifera]
VIT_17s0000g02410	1.74651	2.01e-05	Wall-associated receptor kinase-like 8 (Precursor) GN=WAKL8 OS=Arabidopsis thaliana (Mouse-ear cress) PE=2 SV=1	unnamed protein product [Vitis vinifera]
VIT_16s0039g00380	-1.36908	2.3e-10	30S ribosomal protein S14, chloroplastic GN=rps14 OS=Vitis vinifera (Grape) PE=3 SV=1	hypothetical protein VITISV_008755 [Vitis vinifera]
VIT_05s0077g01560	2.07067	8.16e-17	Major allergen Pru av 1 GN=PRUA1 OS=Prunus avium (Cherry) PE=1 SV=1	PREDICTED: major allergen Pru av 1 [Vitis vinifera]
VIT_01s0011g04190	2.66444	4.33e-08	--	PREDICTED: uncharacterized protein LOC100855409 [Vitis vinifera]
VIT_02s0025g03200	-2.52783	2.3e-17	Probable methyltransferase PMT18 GN=At1g33170 OS=Arabidopsis thaliana (Mouse-ear cress) PE=2 SV=1	PREDICTED: probable methyltransferase PMT18 [Vitis vinifera]
VIT_18s0001g05400	1.32356	2.3e-33	--	hypothetical protein VITISV_002357 [Vitis vinifera]
VIT_07s0005g06150	-1.41784	2.73e-46	--	unnamed protein product [Vitis vinifera]
VIT_01s0011g06460	2.28826	5.36e-66	Non-functional NADPH-dependent codeinone reductase 2 GN=COR2 OS=Papaver somniferum (Opium poppy) PE=1 SV=1	PREDICTED: probable NAD(P)H-dependent oxidoreductase 1 [Vitis vinifera]
VIT_03s0180g00260	1.03951	5.35e-81	Probable cinnamyl alcohol dehydrogenase 1 GN=CAD1 OS=Aralia cordata (Udo) PE=2 SV=1	PREDICTED: probable cinnamyl alcohol dehydrogenase 1 [Vitis vinifera]
VIT_11s0037g00470	-1.08947	1.52e-10	--	Uncharacterized protein TCM_038401 [Theobroma cacao]
VIT_07s0005g00030	1.00666	2.2e-69	Glutathione S-transferase OS=Hyoscyamus muticus (Egyptian henbane) PE=1 SV=1	PREDICTED: glutathione S-transferase [Vitis vinifera]
VIT_01s0010g03710	-1.38151	1.4e-41	Squamosa promoter-binding-like protein 12 GN=SPL12 OS=Oryza sativa subsp. indica (Rice) PE=2 SV=1	PREDICTED: squamosa promoter-binding-like protein 12-like [Vitis vinifera]
VIT_08s0007g03920	-1.09648	3.41e-73	Transcriptional activator DEMETER GN=T32M21.160/T32M21.170/T32M21.180 OS=Arabidopsis thaliana (Mouse-ear cress) PE=1 SV=2	PREDICTED: transcriptional activator DEMETER-like [Vitis vinifera]
VIT_16s0022g00700	2.65974	5.47e-11	Pectinesterase 17 (Precursor) GN=F4L23.27 OS=Arabidopsis thaliana (Mouse-ear cress) PE=2 SV=2	PREDICTED: pectinesterase 2-like isoform 2 [Vitis vinifera]
VIT_08s0007g07140	-3.99561	1.58e-158	Probable strigolactone esterase D14 homolog GN=D14 OS=Arabidopsis thaliana (Mouse-ear cress) PE=1 SV=1	PREDICTED: sigma factor sigB regulation protein rsbQ [Vitis vinifera]
VIT_11s0065g00130	3.15551	0	Cytochrome P450 716B2 GN=CYP716B2 OS=Picea sitchensis (Sitka spruce) PE=2 SV=1	cytochrome P450 CYP716A15 [Vitis vinifera]
VIT_11s0052g01220	1.6793	4.19e-21	Probable xyloglucan endotransglucosylase/hydrolase protein 23 (Precursor) GN=F14M19.90 OS=Arabidopsis thaliana (Mouse-ear cress) PE=2 SV=1	PREDICTED: probable xyloglucan endotransglucosylase/hydrolase protein 23 [Vitis vinifera]
VIT_15s0045g00330	1.45862	2.61e-08	RING-H2 finger protein ATL51 GN=ATL51 OS=Arabidopsis thaliana (Mouse-ear cress) PE=2 SV=2	PREDICTED: RING-H2 finger protein ATL51 [Vitis vinifera]
VIT_07s0005g04270	-2.0613	5.66e-16	--	unnamed protein product [Vitis vinifera]
VIT_18s0122g00980	-2.36589	1.47e-12	Glucan endo-1,3-beta-glucosidase 12 (Precursor) GN=At4g29360 OS=Arabidopsis thaliana (Mouse-ear cress) PE=1 SV=1	unnamed protein product [Vitis vinifera]
VIT_12s0034g01930	5.10696	6.57e-184	11S globulin seed storage protein 2 basic chain (Precursor) OS=Sesamum indicum (Oriental sesame) PE=2 SV=1	PREDICTED: 11S globulin seed storage protein 2 [Vitis vinifera]
VIT_04s0008g01140	3.55565	2.01e-40	Beta-fructofuranosidase, insoluble isoenzyme CWINV1 (Precursor) GN=MMM17.26 OS=Arabidopsis thaliana (Mouse-ear cress) PE=1 SV=1	PREDICTED: beta-fructofuranosidase, insoluble isoenzyme CWINV1-like [Vitis vinifera]
VIT_19s0014g00410	-1.56041	4.21e-35	--	PREDICTED: uncharacterized protein LOC100264146 [Vitis vinifera]
VIT_18s0001g14400	1.29946	1.27e-77	Peptidyl-prolyl cis-trans isomerase GN=PCKR1 OS=Catharanthus roseus (Madagascar periwinkle) PE=2 SV=1	PREDICTED: peptidyl-prolyl cis-trans isomerase isoform 1 [Vitis vinifera]
VIT_12s0057g00140	1.13706	0.00423188	--	PREDICTED: uncharacterized protein LOC100251039 [Vitis vinifera]
VIT_04s0008g01800	2.06959	3.73e-19	Anthocyanin regulatory C1 protein GN=C1 OS=Zea mays (Maize) PE=2 SV=1	unnamed protein product [Vitis vinifera]
VIT_16s0039g01100	2.02165	2.76e-88	Phenylalanine ammonia-lyase GN=PAL OS=Camellia sinensis (Tea) PE=2 SV=1	PREDICTED: phenylalanine ammonia-lyase [Vitis vinifera]
VIT_06s0009g03260	-1.29137	2.56e-86	--	PREDICTED: uncharacterized protein LOC100267192 [Vitis vinifera]
VIT_11s0016g01500	-1.07477	7.64e-34	PHD finger protein ALFIN-LIKE 4 GN=AL4 OS=Arabidopsis thaliana (Mouse-ear cress) PE=1 SV=2	PREDICTED: PHD finger protein ALFIN-LIKE 5-like [Vitis vinifera]
VIT_13s0019g04360	-1.04318	3.55e-25	--	PREDICTED: uncharacterized protein LOC100259928 [Vitis vinifera]
VIT_05s0077g02280	-1.68989	2.65e-24	Phylloplanin (Precursor) OS=Nicotiana tabacum (Common tobacco) PE=1 SV=1	PREDICTED: phylloplanin [Vitis vinifera]
VIT_02s0087g00370	1.13592	0.000253734	Omega-hydroxypalmitate O-feruloyl transferase GN=MEE6.11 OS=Arabidopsis thaliana (Mouse-ear cress) PE=1 SV=1	PREDICTED: omega-hydroxypalmitate O-feruloyl transferase [Vitis vinifera]
VIT_13s0064g00670	-2.14185	8.9e-293	Photosystem II 5 kDa protein, chloroplastic (Precursor) GN=PSBT OS=Gossypium hirsutum (Upland cotton) PE=1 SV=1	PREDICTED: photosystem II 5 kDa protein, chloroplastic [Vitis vinifera]
VIT_11s0037g00870	5.80199	5.79e-19	AP2-like ethylene-responsive transcription factor At1g16060 GN=At1g16060 OS=Arabidopsis thaliana (Mouse-ear cress) PE=2 SV=1	PREDICTED: AP2-like ethylene-responsive transcription factor At1g16060 [Vitis vinifera]
VIT_05s0020g03690	1.23019	4.33e-26	--	PREDICTED: uncharacterized N-acetyltransferase p20 [Vitis vinifera]
VIT_02s0025g02180	-1.07339	0.000426789	--	unnamed protein product [Vitis vinifera]
VIT_06s0004g05020	-1.07304	1.33e-30	--	PREDICTED: uncharacterized protein C24B11.05-like [Vitis vinifera]
VIT_18s0001g02550	-1.36052	2.62e-125	Delta-aminolevulinic acid dehydratase 1, chloroplastic (Precursor) GN=HEMB1 OS=Arabidopsis thaliana (Mouse-ear cress) PE=2 SV=1	PREDICTED: delta-aminolevulinic acid dehydratase, chloroplastic [Vitis vinifera]
VIT_10s0042g00610	3.91357	1.8e-12	Probable LRR receptor-like serine/threonine-protein kinase At4g08850 (Precursor) GN=At4g08850 OS=Arabidopsis thaliana (Mouse-ear cress) PE=1 SV=3	unnamed protein product [Vitis vinifera]
VIT_19s0015g00530	-4.13315	7.19e-161	Fasciclin-like arabinogalactan protein 1 (Precursor) GN=FLA1 OS=Arabidopsis thaliana (Mouse-ear cress) PE=1 SV=1	PREDICTED: fasciclin-like arabinogalactan protein 1-like [Vitis vinifera]
VIT_05s0102g00600	-1.73217	1.72e-23	--	unnamed protein product [Vitis vinifera]
VIT_18s0001g01350	-1.11562	2.64e-06	Twinkle homolog protein, chloroplastic/mitochondrial (Precursor) GN=At1g30680 OS=Arabidopsis thaliana (Mouse-ear cress) PE=1 SV=1	PREDICTED: uncharacterized protein LOC100264270 [Vitis vinifera]
VIT_01s0026g00630	-2.00807	5.94e-22	UDP-glycosyltransferase 74B1 GN=UGT74B1 OS=Arabidopsis thaliana (Mouse-ear cress) PE=1 SV=1	PREDICTED: UDP-glycosyltransferase 74B1 [Vitis vinifera]
VIT_04s0044g00530	-1.07877	1.28e-28	Probable plastid-lipid-associated protein 7, chloroplastic (Precursor) GN=PAP7 OS=Arabidopsis thaliana (Mouse-ear cress) PE=2 SV=1	unnamed protein product [Vitis vinifera]
VIT_14s0108g01130	-1.08073	5.48e-07	Phosphate transporter PHO1 homolog 9 GN=PHO1-H9 OS=Arabidopsis thaliana (Mouse-ear cress) PE=2 SV=1	PREDICTED: phosphate transporter PHO1 homolog 9-like [Vitis vinifera]
VIT_16s0013g01500	2.39374	5.98e-58	Receptor-like protein 2 (Precursor) GN=RLP2 OS=Arabidopsis thaliana (Mouse-ear cress) PE=2 SV=1	unnamed protein product [Vitis vinifera]
VIT_08s0040g02730	2.98075	1.35e-235	--	PREDICTED: uncharacterized protein LOC100267121 [Vitis vinifera]
VIT_02s0025g01980	-2.488	1.32e-155	Cellulose synthase-like protein G3 OS=Arabidopsis thaliana (Mouse-ear cress) PE=2 SV=2	unnamed protein product [Vitis vinifera]
VIT_16s0098g00790	-1.02925	1.73e-10	Copper transport protein CCH GN=CCH OS=Arabidopsis thaliana (Mouse-ear cress) PE=1 SV=1	PREDICTED: uncharacterized protein LOC100241862 [Vitis vinifera]
VIT_07s0005g01790	-1.8694	4.59e-22	Long chain acyl-CoA synthetase 1 GN=T8I13.8 OS=Arabidopsis thaliana (Mouse-ear cress) PE=2 SV=1	PREDICTED: long chain acyl-CoA synthetase 1 [Vitis vinifera]
VIT_05s0020g03930	-4.80788	2.54e-35	Sulfate transporter 3.1 OS=Arabidopsis thaliana (Mouse-ear cress) PE=2 SV=1	PREDICTED: sulfate transporter 3.1-like [Vitis vinifera]
VIT_09s0018g00710	2.85725	5.56e-11	LRR receptor-like serine/threonine-protein kinase GSO1 (Precursor) GN=GSO1 OS=Arabidopsis thaliana (Mouse-ear cress) PE=2 SV=1	unnamed protein product [Vitis vinifera]
VIT_08s0040g01440	-1.13322	3.16e-12	Phosphoglycerate kinase 1, chloroplastic (Precursor) GN=PGK1 OS=Arabidopsis thaliana (Mouse-ear cress) PE=1 SV=1	PREDICTED: phosphoglycerate kinase-like [Vitis vinifera]
VIT_14s0081g00010	-2.37931	0	Auxin-induced protein AUX28 GN=AUX28 OS=Glycine max (Soybean) PE=2 SV=1	unnamed protein product [Vitis vinifera]
VIT_09s0002g07220	-1.30723	8.23e-17	--	unnamed protein product [Vitis vinifera]
VIT_01s0137g00680	2.34174	8.76e-10	--	unnamed protein product [Vitis vinifera]
VIT_00s0804g00020	-3.30505	3.13e-164	--	PREDICTED: uncharacterized protein LOC100256691, partial [Vitis vinifera]
VIT_08s0007g05990	-1.22546	2.77e-18	Glucan endo-1,3-beta-glucosidase, basic isoform (Precursor) GN=GNS1 OS=Prunus persica (Peach) PE=3 SV=1	PREDICTED: glucan endo-1,3-beta-glucosidase, basic isoform [Vitis vinifera]
VIT_05s0051g00540	-1.58428	6.27e-11	Receptor-like protein kinase 2 (Precursor) GN=RCH2 OS=Arabidopsis thaliana (Mouse-ear cress) PE=1 SV=1	hypothetical protein VITISV_031044 [Vitis vinifera]
VIT_00s0203g00130	1.77488	7.8e-153	Equilibrative nucleotide transporter 3 OS=Arabidopsis thaliana (Mouse-ear cress) PE=1 SV=1	hypothetical protein VITISV_012081 [Vitis vinifera]
VIT_00s0189g00050	-1.10441	0.00159189	--	unnamed protein product [Vitis vinifera]
VIT_18s0122g00870	-1.12999	2.01e-38	RING-H2 finger protein ATL80 GN=ATL80 OS=Arabidopsis thaliana (Mouse-ear cress) PE=2 SV=1	PREDICTED: RING-H2 finger protein ATL80 [Vitis vinifera]
VIT_05s0102g00920	-1.76946	1.11e-05	--	PREDICTED: uncharacterized protein LOC100242192 [Vitis vinifera]
VIT_13s0019g00730	-1.98093	7.13e-18	Annexin D3 GN=T6A23.4 OS=Arabidopsis thaliana (Mouse-ear cress) PE=2 SV=2	unnamed protein product [Vitis vinifera]
VIT_05s0020g04510	-1.48872	5.19e-227	GDP-mannose 3,5-epimerase 1 OS=Oryza sativa subsp. japonica (Rice) PE=1 SV=1	PREDICTED: GDP-mannose 3,5-epimerase 1 isoform 1 [Vitis vinifera]
VIT_11s0016g02880	-1.24984	4.67e-40	NAC domain-containing protein 8 GN=NAC008 OS=Arabidopsis thaliana (Mouse-ear cress) PE=2 SV=1	hypothetical protein VITISV_033770 [Vitis vinifera]
VIT_15s0046g00980	1.37738	1.21e-163	Cyclic nucleotide-gated ion channel 1 GN=CNGC1 OS=Arabidopsis thaliana (Mouse-ear cress) PE=1 SV=1	unnamed protein product [Vitis vinifera]
VIT_14s0006g00250	-2.19935	2.8e-74	Cysteine-rich repeat secretory protein 60 (Precursor) GN=CRRSP60 OS=Arabidopsis thaliana (Mouse-ear cress) PE=1 SV=1	PREDICTED: cysteine-rich repeat secretory protein 60-like [Vitis vinifera]
VIT_10s0003g04840	1.8177	8.31e-09	LRR receptor-like serine/threonine-protein kinase GSO1 (Precursor) GN=GSO1 OS=Arabidopsis thaliana (Mouse-ear cress) PE=2 SV=1	hypothetical protein VITISV_000078 [Vitis vinifera]
VIT_14s0066g02610	1.6791	2.92e-49	--	PREDICTED: uncharacterized protein LOC100261167 [Vitis vinifera]
VIT_08s0007g04150	-1.83222	6.26e-74	Probable leucine-rich repeat receptor-like protein kinase At1g68400 (Precursor) GN=At1g68400 OS=Arabidopsis thaliana (Mouse-ear cress) PE=2 SV=1	PREDICTED: probable leucine-rich repeat receptor-like protein kinase At1g68400 isoform 1 [Vitis vinifera]
VIT_02s0025g03950	1.07014	7.15e-18	Probable DEAD-box ATP-dependent RNA helicase 48 GN=RH48 OS=Arabidopsis thaliana (Mouse-ear cress) PE=3 SV=1	PREDICTED: probable DEAD-box ATP-dependent RNA helicase 48-like [Vitis vinifera]
VIT_13s0019g02180	3.1458	5.48e-241	Tropinone reductase homolog At1g07440 GN=At1g07440 OS=Arabidopsis thaliana (Mouse-ear cress) PE=1 SV=1	PREDICTED: tropinone reductase homolog At1g07440 [Vitis vinifera]
VIT_11s0016g02180	-2.22683	1.25e-89	Probable polyamine oxidase 5 GN=PAO5 OS=Arabidopsis thaliana (Mouse-ear cress) PE=2 SV=1	PREDICTED: probable polyamine oxidase 5-like [Vitis vinifera]
VIT_02s0012g01800	-1.09159	2.07e-16	Probable inactive shikimate kinase like 2, chloroplastic (Precursor) GN=SKL2 OS=Arabidopsis thaliana (Mouse-ear cress) PE=2 SV=2	PREDICTED: uncharacterized protein LOC100266016 [Vitis vinifera]
VIT_06s0004g03110	-3.7666	2.66e-34	--	PREDICTED: uncharacterized protein LOC100246731 [Vitis vinifera]
VIT_06s0004g04550	1.00208	6.88e-29	Putative E3 ubiquitin-protein ligase XBAT31 GN=XBAT31 OS=Arabidopsis thaliana (Mouse-ear cress) PE=2 SV=1	unnamed protein product [Vitis vinifera]
VIT_17s0000g09100	-1.83393	1.14e-70	Primary amine oxidase (Precursor) GN=At1g62810 OS=Arabidopsis thaliana (Mouse-ear cress) PE=2 SV=1	PREDICTED: copper methylamine oxidase-like [Vitis vinifera]
VIT_11s0016g05640	-1.20059	0.000112797	Auxin-responsive protein IAA29 GN=IAA29 OS=Arabidopsis thaliana (Mouse-ear cress) PE=2 SV=2	unnamed protein product [Vitis vinifera]
VIT_12s0059g01000	-1.46934	4.74e-105	Cellulose synthase-like protein H1 GN=OSJNBa0035F15.9 OS=Oryza sativa subsp. japonica (Rice) PE=2 SV=2	PREDICTED: cellulose synthase-like protein H1-like isoform 2 [Vitis vinifera]
VIT_19s0014g00090	-2.99279	2.76e-27	Glucan endo-1,3-beta-D-glucosidase (Precursor) GN=OLE9 OS=Olea europaea (Common olive) PE=1 SV=1	PREDICTED: glucan endo-1,3-beta-glucosidase [Vitis vinifera]
VIT_04s0023g02810	-1.4991	2.28e-134	Aldehyde dehydrogenase family 3 member F1 GN=ALDH3F1 OS=Arabidopsis thaliana (Mouse-ear cress) PE=2 SV=2	unnamed protein product [Vitis vinifera]
VIT_05s0020g01130	-1.13706	8.26e-50	DEAD-box ATP-dependent RNA helicase 50 OS=Oryza sativa subsp. japonica (Rice) PE=2 SV=2	PREDICTED: DEAD-box ATP-dependent RNA helicase 50-like [Vitis vinifera]
VIT_07s0031g01770	-1.84487	2.4e-57	Violaxanthin de-epoxidase, chloroplastic (Precursor) GN=VDE1 OS=Lactuca sativa (Garden lettuce) PE=1 SV=1	PREDICTED: uncharacterized protein LOC100259321 [Vitis vinifera]
VIT_08s0007g02370	1.33214	5.81e-23	--	PREDICTED: uncharacterized protein LOC100259609 [Vitis vinifera]
VIT_07s0129g00240	3.07769	0	Zinc finger protein AZF2 OS=Arabidopsis thaliana (Mouse-ear cress) PE=2 SV=1	PREDICTED: zinc finger protein ZAT10-like [Vitis vinifera]
VIT_01s0026g00030	-3.19467	4.94e-29	--	PREDICTED: uncharacterized protein LOC100260333 [Vitis vinifera]
VIT_14s0083g00120	-1.26021	2.69e-10	Transcription factor AS1 GN=F13M22.13 OS=Arabidopsis thaliana (Mouse-ear cress) PE=1 SV=1	PREDICTED: transcription factor AS1 [Vitis vinifera]
VIT_19s0015g01310	2.17319	5.63e-16	Probable amino acid permease 7 GN=AAP7 OS=Arabidopsis thaliana (Mouse-ear cress) PE=1 SV=1	unnamed protein product [Vitis vinifera]
VIT_07s0005g05520	2.23411	5.15e-105	Probable pectate lyase 8 (Precursor) GN=At3g07010 OS=Arabidopsis thaliana (Mouse-ear cress) PE=2 SV=1	PREDICTED: probable pectate lyase 15 [Vitis vinifera]
VIT_03s0091g00930	-2.27035	1.08e-10	GEM-like protein 4 GN=At5g08350 OS=Arabidopsis thaliana (Mouse-ear cress) PE=2 SV=1	PREDICTED: GEM-like protein 4 [Vitis vinifera]
VIT_01s0026g02040	-1.24705	2.72e-10	--	unnamed protein product [Vitis vinifera]
VIT_04s0023g02290	-4.98733	4.09e-54	Salicylate O-methyltransferase GN=SAMT OS=Clarkia breweri (Fairy fans) PE=1 SV=1	PREDICTED: salicylate O-methyltransferase [Vitis vinifera]
VIT_10s0116g00350	-1.06322	3.73e-67	--	PREDICTED: uncharacterized protein LOC100251709 [Vitis vinifera]
VIT_18s0001g07340	-5.3489	3.28e-126	Aspartic proteinase nepenthesin-1 (Precursor) GN=nep1 OS=Nepenthes gracilis (Slender pitcher plant) PE=1 SV=1	PREDICTED: aspartic proteinase nepenthesin-1-like [Vitis vinifera]
VIT_05s0051g00230	1.02466	0.00014983	TMV resistance protein N GN=N OS=Nicotiana glutinosa (Tobacco) PE=1 SV=1	unnamed protein product [Vitis vinifera]
VIT_07s0005g01070	-6.46324	1.69e-49	Leucine-rich repeat extensin-like protein 6 (Precursor) GN=LRX6 OS=Arabidopsis thaliana (Mouse-ear cress) PE=2 SV=1	hypothetical protein VITISV_002250 [Vitis vinifera]
VIT_04s0008g02640	-1.40548	4.97e-60	Probable plastid-lipid-associated protein 8, chloroplastic (Precursor) GN=PAP8 OS=Arabidopsis thaliana (Mouse-ear cress) PE=2 SV=1	PREDICTED: probable plastid-lipid-associated protein 8, chloroplastic [Vitis vinifera]
VIT_19s0014g03300	3.24392	3.84e-26	NAC domain-containing protein 18 GN=F14G24.15 OS=Arabidopsis thaliana (Mouse-ear cress) PE=2 SV=1	PREDICTED: NAC domain-containing protein 29-like [Vitis vinifera]
VIT_18s0041g02430	5.98241	1.59e-14	Indole-3-acetaldehyde oxidase GN=F22D1.130 OS=Arabidopsis thaliana (Mouse-ear cress) PE=1 SV=2	PREDICTED: aldehyde oxidase 4-like [Vitis vinifera]
VIT_13s0019g02780	-2.85543	1.87e-08	18.2 kDa class I heat shock protein GN=HSP18.2 OS=Medicago sativa (Alfalfa) PE=2 SV=1	PREDICTED: 18.2 kDa class I heat shock protein isoform 1 [Vitis vinifera]
VIT_03s0132g00450	2.39592	1.33e-08	Wall-associated receptor kinase-like 10 (Precursor) GN=WAKL10 OS=Arabidopsis thaliana (Mouse-ear cress) PE=2 SV=1	PREDICTED: wall-associated receptor kinase-like 9-like [Vitis vinifera]
VIT_13s0106g00720	-1.23027	1.5e-10	--	PREDICTED: uncharacterized protein LOC100244781 [Vitis vinifera]
VIT_09s0002g00890	1.15145	1.99e-72	Protein TIFY 10A GN=T29M8.5 OS=Arabidopsis thaliana (Mouse-ear cress) PE=1 SV=1	PREDICTED: protein TIFY 10A-like [Vitis vinifera]
VIT_07s0129g00030	-1.08294	7.12e-27	Protein SHORT-ROOT GN=F19F18.140 OS=Arabidopsis thaliana (Mouse-ear cress) PE=1 SV=1	PREDICTED: protein SHORT-ROOT-like isoform 1 [Vitis vinifera]
VIT_14s0030g00020	-2.15514	1.21e-13	--	unnamed protein product [Vitis vinifera]
VIT_09s0002g02170	-3.22103	6.14e-25	--	unnamed protein product [Vitis vinifera]
VIT_17s0000g04420	4.31614	9.26e-138	Wall-associated receptor kinase-like 1 (Precursor) GN=WAKL1 OS=Arabidopsis thaliana (Mouse-ear cress) PE=1 SV=1	unnamed protein product [Vitis vinifera]
VIT_13s0067g03750	4.83956	0	ABC transporter G family member 1 GN=T16B24.1 OS=Arabidopsis thaliana (Mouse-ear cress) PE=2 SV=1	PREDICTED: ABC transporter G family member 16-like [Vitis vinifera]
VIT_18s0001g05060	1.93352	6.72e-41	--	PREDICTED: 2,3-bisphosphoglycerate-dependent phosphoglycerate mutase-like [Vitis vinifera]
VIT_01s0010g02430	-1.26737	0.000385822	Mitotic spindle checkpoint protein MAD2 GN=MAD2 OS=Arabidopsis thaliana (Mouse-ear cress) PE=2 SV=1	PREDICTED: mitotic spindle checkpoint protein MAD2 isoform 1 [Vitis vinifera]
VIT_11s0149g00200	-1.04892	0.0045214	--	PREDICTED: uncharacterized protein LOC100267060 [Vitis vinifera]
VIT_19s0093g00320	3.869	5.76e-94	Probable glutathione S-transferase parA GN=PARA OS=Nicotiana tabacum (Common tobacco) PE=2 SV=1	hypothetical protein VITISV_031129 [Vitis vinifera]
VIT_13s0074g00420	-1.04905	0.000474743	--	unnamed protein product [Vitis vinifera]
VIT_03s0091g00050	-1.52368	1.33e-82	Triacylglycerol lipase 1 (Precursor) GN=LIP1 OS=Arabidopsis thaliana (Mouse-ear cress) PE=1 SV=1	PREDICTED: triacylglycerol lipase 1-like [Vitis vinifera]
VIT_09s0002g05400	2.19542	5.52e-185	Pleiotropic drug resistance protein 1 GN=PDR1 OS=Nicotiana tabacum (Common tobacco) PE=2 SV=1	unnamed protein product [Vitis vinifera]
VIT_08s0007g05670	-3.35522	3.89e-73	UPF0481 protein At3g47200 GN=At3g47200 OS=Arabidopsis thaliana (Mouse-ear cress) PE=1 SV=1	unnamed protein product [Vitis vinifera]
VIT_16s0050g00270	2.58623	1.4e-98	Receptor-like protein 12 (Precursor) GN=RLP12 OS=Arabidopsis thaliana (Mouse-ear cress) PE=2 SV=2	PREDICTED: leucine-rich repeat receptor protein kinase EXS-like [Vitis vinifera]
VIT_05s0094g00420	-1.83821	3.41e-33	--	PREDICTED: uncharacterized protein LOC100252686 [Vitis vinifera]
VIT_01s0011g01320	-1.49989	2.44e-84	--	PREDICTED: choline-phosphate cytidylyltransferase B-like isoform 1 [Vitis vinifera]
VIT_09s0070g00080	-1.64033	1.85e-07	Aquaporin NIP6-1 GN=NIP6-1 OS=Arabidopsis thaliana (Mouse-ear cress) PE=1 SV=1	PREDICTED: aquaporin NIP6-1 [Vitis vinifera]
VIT_03s0038g00830	-1.58726	8.25e-20	Protein argonaute 7 GN=F10D13.11 OS=Arabidopsis thaliana (Mouse-ear cress) PE=2 SV=1	PREDICTED: protein argonaute 7-like [Vitis vinifera]
VIT_13s0064g00560	-2.26777	2.99e-40	DNA topoisomerase 2 GN=TOP2 OS=Arabidopsis thaliana (Mouse-ear cress) PE=2 SV=2	PREDICTED: DNA topoisomerase 2-like [Vitis vinifera]
VIT_14s0066g00010	-4.04274	5.7e-138	Probable nucleoredoxin 2 OS=Oryza sativa subsp. japonica (Rice) PE=2 SV=1	PREDICTED: uncharacterized protein LOC100245845 [Vitis vinifera]
VIT_05s0049g00470	1.13777	1.03e-13	Electron transfer flavoprotein subunit beta, mitochondrial (Precursor) GN=ETFB OS=Arabidopsis thaliana (Mouse-ear cress) PE=1 SV=1	PREDICTED: electron transfer flavoprotein subunit beta, mitochondrial [Vitis vinifera]
VIT_06s0061g01290	-3.30754	8.47e-64	Phytosulfokine-beta (Precursor) GN=T32N15.2 OS=Arabidopsis thaliana (Mouse-ear cress) PE=2 SV=2	PREDICTED: putative phytosulfokines 6 [Vitis vinifera]
VIT_19s0014g04130	3.46863	0	Receptor-like serine/threonine-protein kinase SD1-8 (Precursor) GN=T6K22.110 OS=Arabidopsis thaliana (Mouse-ear cress) PE=1 SV=1	PREDICTED: receptor-like serine/threonine-protein kinase SD1-8-like [Vitis vinifera]
VIT_01s0113g00470	-1.08707	4.88e-07	--	PREDICTED: uncharacterized protein LOC100248804 [Vitis vinifera]
VIT_01s0150g00210	-1.48232	3.5e-49	Sterol 14-demethylase GN=F25C20.17 OS=Arabidopsis thaliana (Mouse-ear cress) PE=1 SV=1	PREDICTED: sterol 14-demethylase [Vitis vinifera]
VIT_04s0008g00150	1.59683	6.08e-18	Protein BEARSKIN1 GN=T16O9.16 OS=Arabidopsis thaliana (Mouse-ear cress) PE=2 SV=1	PREDICTED: protein ATAF2 [Vitis vinifera]
VIT_03s0038g04250	-2.1394	4.81e-278	Probable cellulose synthase A catalytic subunit 5 [UDP-forming] OS=Oryza sativa subsp. japonica (Rice) PE=2 SV=1	PREDICTED: probable cellulose synthase A catalytic subunit 3 [UDP-forming]-like [Vitis vinifera]
VIT_11s0103g00040	-3.56142	2.24e-89	Sodium transporter HKT1 GN=HKT1 OS=Arabidopsis thaliana (Mouse-ear cress) PE=1 SV=1	unnamed protein product [Vitis vinifera]
VIT_04s0008g06870	-1.30073	8.64e-141	Probable steroid-binding protein 3 GN=MP3 OS=Arabidopsis thaliana (Mouse-ear cress) PE=1 SV=1	PREDICTED: uncharacterized protein LOC100252604 [Vitis vinifera]
VIT_01s0026g01910	-1.28153	1.44e-18	Transcription factor MYB98 GN=MYB98 OS=Arabidopsis thaliana (Mouse-ear cress) PE=2 SV=1	unnamed protein product [Vitis vinifera]
VIT_00s0194g00080	-1.35515	2.06e-54	BTB/POZ domain-containing protein At5g47800 GN=At5g47800 OS=Arabidopsis thaliana (Mouse-ear cress) PE=2 SV=1	PREDICTED: BTB/POZ domain-containing protein At5g47800-like [Vitis vinifera]
VIT_18s0001g08600	-1.43853	6.14e-86	Transcription factor bHLH74 GN=T27I1.15 OS=Arabidopsis thaliana (Mouse-ear cress) PE=2 SV=1	PREDICTED: transcription factor bHLH74 [Vitis vinifera]
VIT_14s0006g03180	3.60098	9.72e-12	Probable carboxylesterase 17 GN=CXE17 OS=Arabidopsis thaliana (Mouse-ear cress) PE=2 SV=1	PREDICTED: probable carboxylesterase 17 [Vitis vinifera]
VIT_07s0031g00500	-1.99151	1.04e-19	Subtilisin-like protease (Precursor) GN=K8K14.8 OS=Arabidopsis thaliana (Mouse-ear cress) PE=1 SV=1	PREDICTED: subtilisin-like protease [Vitis vinifera]
VIT_03s0038g00470	-2.80609	5.77e-46	Subtilisin-like protease SDD1 (Precursor) GN=SDD1 OS=Arabidopsis thaliana (Mouse-ear cress) PE=2 SV=1	unnamed protein product [Vitis vinifera]
VIT_12s0057g01550	-1.94179	6.66e-50	--	unnamed protein product [Vitis vinifera]
VIT_04s0023g02870	-2.33048	5.17e-35	Probable leucine-rich repeat receptor-like protein kinase At1g35710 (Precursor) GN=At1g35710 OS=Arabidopsis thaliana (Mouse-ear cress) PE=2 SV=1	PREDICTED: probable leucine-rich repeat receptor-like protein kinase At1g35710-like [Vitis vinifera]
VIT_14s0030g01870	-2.69874	4.81e-57	Serine/threonine-protein kinase Nek2 GN=NEK2 OS=Arabidopsis thaliana (Mouse-ear cress) PE=2 SV=1	PREDICTED: serine/threonine-protein kinase Nek2-like isoform 3 [Vitis vinifera]
VIT_05s0049g00740	-1.79846	1.12e-42	Early nodulin-75 (Precursor) GN=ENOD2B OS=Glycine max (Soybean) PE=2 SV=2	PREDICTED: proline-rich 33 kDa extensin-related protein-like [Vitis vinifera]
VIT_16s0050g00840	-1.24807	0.00373256	UPF0496 protein At3g49070 GN=At3g49070 OS=Arabidopsis thaliana (Mouse-ear cress) PE=2 SV=1	PREDICTED: UPF0496 protein At3g49070-like [Vitis vinifera]
VIT_14s0068g01430	1.06707	6.08e-36	Acyltransferase-like protein At3g26840, chloroplastic (Precursor) GN=At3g26840 OS=Arabidopsis thaliana (Mouse-ear cress) PE=1 SV=1	PREDICTED: acyltransferase-like protein At1g54570, chloroplastic [Vitis vinifera]
VIT_00s0499g00020	-3.08467	1.69e-54	--	PREDICTED: uncharacterized protein LOC100267455 [Vitis vinifera]
VIT_17s0000g04760	3.96475	5.56e-16	UDP-glycosyltransferase 89B1 GN=UGT89B1 OS=Arabidopsis thaliana (Mouse-ear cress) PE=2 SV=2	hypothetical protein PRUPE_ppa018626mg [Prunus persica]
VIT_12s0057g01110	1.46894	1.48e-20	Nudix hydrolase 2 GN=MNJ7.24 OS=Arabidopsis thaliana (Mouse-ear cress) PE=1 SV=1	unnamed protein product [Vitis vinifera]
VIT_04s0008g01360	-1.64403	1.04e-15	Serine/threonine-protein kinase GN=PUB52 OS=Arabidopsis thaliana (Mouse-ear cress) PE=2 SV=1	PREDICTED: U-box domain-containing protein 35-like [Vitis vinifera]
VIT_00s0658g00020	1.34369	2.18e-08	LRR receptor-like serine/threonine-protein kinase GSO1 (Precursor) GN=GSO1 OS=Arabidopsis thaliana (Mouse-ear cress) PE=2 SV=1	PREDICTED: LRR receptor-like serine/threonine-protein kinase GSO1-like [Vitis vinifera]
VIT_03s0063g00830	1.58653	6.03e-53	Probable carboxylesterase 5 GN=CXE5 OS=Arabidopsis thaliana (Mouse-ear cress) PE=2 SV=1	PREDICTED: probable carboxylesterase 1 [Vitis vinifera]
VIT_01s0026g00530	-2.66902	4.02e-30	WAT1-related protein At5g40240 GN=At5g40240 OS=Arabidopsis thaliana (Mouse-ear cress) PE=2 SV=1	PREDICTED: auxin-induced protein 5NG4 [Vitis vinifera]
VIT_11s0052g00490	-1.32854	4.56e-08	--	PREDICTED: uncharacterized protein LOC100852603 [Vitis vinifera]
VIT_08s0058g00670	-1.19915	2.21e-77	--	PREDICTED: uncharacterized protein LOC100263765 [Vitis vinifera]
VIT_04s0008g04950	-1.08957	8.59e-30	Protein TIFY 8 GN=TIFY8 OS=Arabidopsis thaliana (Mouse-ear cress) PE=1 SV=1	PREDICTED: protein TIFY 8-like [Vitis vinifera]
VIT_15s0024g00390	-1.23557	7.26e-109	50S ribosomal protein L3-1, chloroplastic (Precursor) GN=RPL3A OS=Arabidopsis thaliana (Mouse-ear cress) PE=2 SV=1	PREDICTED: 50S ribosomal protein L3-1, chloroplastic-like [Vitis vinifera]
VIT_00s1404g00010	-1.98915	2.05e-06	Myosin-6 GN=F6B6.4 OS=Arabidopsis thaliana (Mouse-ear cress) PE=1 SV=1	unnamed protein product [Vitis vinifera]
VIT_15s0048g01260	-2.02071	5.62e-07	Putative fructokinase-5 GN=At4g10260 OS=Arabidopsis thaliana (Mouse-ear cress) PE=2 SV=1	PREDICTED: putative fructokinase-5-like [Vitis vinifera]
VIT_15s0021g02670	4.77358	7.03e-23	Putative expansin-B2 (Precursor) OS=Arabidopsis thaliana (Mouse-ear cress) PE=3 SV=2	PREDICTED: putative expansin-B2 [Vitis vinifera]
VIT_01s0011g04550	1.09438	7.69e-19	--	PREDICTED: uncharacterized protein LOC100262828 [Vitis vinifera]
VIT_14s0068g00380	-1.50763	1.72e-05	--	PREDICTED: uncharacterized protein LOC100244680 [Vitis vinifera]
VIT_00s0471g00010	-1.58096	5.85e-44	U-box domain-containing protein 30 GN=PUB30 OS=Arabidopsis thaliana (Mouse-ear cress) PE=2 SV=1	PREDICTED: U-box domain-containing protein 30 [Vitis vinifera]
VIT_10s0003g01920	1.33725	1.35e-18	Probable LRR receptor-like serine/threonine-protein kinase At1g07650 (Precursor) GN=At1g07650 OS=Arabidopsis thaliana (Mouse-ear cress) PE=1 SV=1	unnamed protein product [Vitis vinifera]
VIT_00s0424g00020	3.4984	5.26e-105	Putative RING-H2 finger protein ATL21B (Precursor) GN=ATL21B OS=Arabidopsis thaliana (Mouse-ear cress) PE=3 SV=1	PREDICTED: probable receptor-like protein kinase At5g39020-like [Vitis vinifera]
VIT_06s0004g03540	1.04904	1.48e-34	Mitogen-activated protein kinase 3 GN=MPK3 OS=Arabidopsis thaliana (Mouse-ear cress) PE=1 SV=2	PREDICTED: mitogen-activated protein kinase 3 [Vitis vinifera]
VIT_00s0194g00120	1.75304	2.21e-08	Serine acetyltransferase 3, mitochondrial (Precursor) GN=MJG19.6 OS=Arabidopsis thaliana (Mouse-ear cress) PE=1 SV=3	PREDICTED: serine acetyltransferase 3, mitochondrial-like [Vitis vinifera]
VIT_17s0000g06370	-1.36347	2.09e-73	Thioredoxin-like 1-1, chloroplastic (Precursor) GN=At1g08570 OS=Arabidopsis thaliana (Mouse-ear cress) PE=2 SV=1	unnamed protein product [Vitis vinifera]
VIT_06s0004g02620	1.89902	0	Phenylalanine ammonia-lyase GN=PAL OS=Camellia sinensis (Tea) PE=2 SV=1	PREDICTED: phenylalanine ammonia-lyase [Vitis vinifera]
VIT_01s0026g01420	-2.79244	1.48e-105	Probable serine/threonine-protein kinase At1g18390 (Precursor) GN=At1g18390 OS=Arabidopsis thaliana (Mouse-ear cress) PE=1 SV=2	PREDICTED: probable serine/threonine-protein kinase At1g18390 [Vitis vinifera]
VIT_16s0022g02200	-1.65477	1.14e-36	Subtilisin-like protease (Precursor) GN=K8K14.8 OS=Arabidopsis thaliana (Mouse-ear cress) PE=1 SV=1	PREDICTED: subtilisin-like protease [Vitis vinifera]
VIT_14s0066g02530	-1.80767	1.04e-36	--	PREDICTED: uncharacterized protein ytfP [Vitis vinifera]
VIT_01s0244g00110	-1.68917	3.95e-51	--	unnamed protein product [Vitis vinifera]
VIT_03s0110g00430	-3.53314	1.03e-68	Copper transporter 3 GN=P0665A11.23 OS=Oryza sativa subsp. japonica (Rice) PE=2 SV=1	PREDICTED: copper transporter 2-like [Vitis vinifera]
VIT_18s0001g13220	-1.09506	1.15e-30	Pentatricopeptide repeat-containing protein At1g19720 OS=Arabidopsis thaliana (Mouse-ear cress) PE=2 SV=1	PREDICTED: pentatricopeptide repeat-containing protein At1g19720-like [Vitis vinifera]
VIT_12s0035g01900	-1.51804	8.51e-46	Pectinesterase PPE8B (Precursor) OS=Prunus persica (Peach) PE=2 SV=1	pectin methylesterase PME1 precursor [Vitis vinifera]
VIT_11s0016g05560	1.11326	3.42e-39	Glucan endo-1,3-beta-glucosidase 11 (Precursor) GN=At1g32860 OS=Arabidopsis thaliana (Mouse-ear cress) PE=1 SV=1	PREDICTED: glucan endo-1,3-beta-glucosidase 11-like [Vitis vinifera]
VIT_18s0001g14810	2.69438	6.38e-08	GDSL esterase/lipase EXL3 (Precursor) GN=EXL3 OS=Arabidopsis thaliana (Mouse-ear cress) PE=2 SV=1	unnamed protein product [Vitis vinifera]
VIT_01s0011g01050	2.53756	0	Vacuolar-sorting receptor 6 (Precursor) GN=F17F8.23 OS=Arabidopsis thaliana (Mouse-ear cress) PE=2 SV=3	PREDICTED: vacuolar-sorting receptor 7-like [Vitis vinifera]
VIT_06s0009g00970	-1.42095	5.95e-16	--	PREDICTED: uncharacterized protein LOC100244480 [Vitis vinifera]
VIT_03s0038g03480	-3.51106	2.24e-11	Auxin-induced protein 6B OS=Glycine max (Soybean) PE=2 SV=1	PREDICTED: auxin-induced protein 6B-like [Vitis vinifera]
VIT_13s0156g00310	1.25858	4.14e-57	--	PREDICTED: protein N-terminal asparagine amidohydrolase-like [Vitis vinifera]
VIT_16s0022g00670	-3.52734	0	Beta-fructofuranosidase, soluble isoenzyme I (Precursor) GN=INV*DC4 OS=Daucus carota (Carrot) PE=1 SV=2	PREDICTED: beta-fructofuranosidase, soluble isoenzyme I-like [Vitis vinifera]
VIT_19s0014g03260	-2.08809	5.12e-35	--	PREDICTED: uncharacterized protein LOC100854339 [Vitis vinifera]
VIT_03s0063g01780	2.46559	3.5e-109	Guanine nucleotide-binding protein alpha-2 subunit GN=GPA2 OS=Glycine max (Soybean) PE=2 SV=1	unnamed protein product [Vitis vinifera]
VIT_05s0049g01550	2.89969	0	Peptide transporter PTR3-A GN=PTR3-A OS=Arabidopsis thaliana (Mouse-ear cress) PE=2 SV=1	PREDICTED: peptide transporter PTR3-A [Vitis vinifera]
VIT_10s0003g00580	1.81126	4.34e-36	Pathogenesis-related genes transcriptional activator PTI5 GN=PTI5 OS=Solanum lycopersicum (Tomato) PE=2 SV=1	hypothetical protein VITISV_020434 [Vitis vinifera]
VIT_00s0187g00080	2.08474	8.17e-239	Cysteine proteinase inhibitor 1 (Precursor) OS=Actinidia deliciosa (Kiwi) PE=1 SV=1	unnamed protein product [Vitis vinifera]
VIT_12s0034g02230	1.12641	1.88e-105	UDP-glucose:glycoprotein glucosyltransferase (Precursor) GN=F3I17.13 OS=Arabidopsis thaliana (Mouse-ear cress) PE=1 SV=1	PREDICTED: UDP-glucose:glycoprotein glucosyltransferase-like [Vitis vinifera]
VIT_00s0480g00040	2.25665	9e-21	Polyphenol oxidase, chloroplastic (Precursor) OS=Vitis vinifera (Grape) PE=1 SV=1	PREDICTED: LOW QUALITY PROTEIN: polyphenol oxidase, chloroplastic-like isoform 1 [Vitis vinifera]
VIT_08s0007g05690	-1.05815	5.43e-77	Lycopene beta cyclase, chloroplastic (Precursor) GN=LCY1 OS=Solanum lycopersicum (Tomato) PE=1 SV=1	PREDICTED: lycopene beta cyclase, chloroplastic [Vitis vinifera]
VIT_06s0004g04590	2.19832	8.18e-19	Clathrin interactor EPSIN 1 GN=T22P22.100 OS=Arabidopsis thaliana (Mouse-ear cress) PE=1 SV=1	PREDICTED: uncharacterized protein LOC100251857 [Vitis vinifera]
VIT_08s0007g06000	1.22012	2.68e-24	Glucan endo-1,3-beta-glucosidase, basic isoform (Precursor) GN=GNS1 OS=Prunus persica (Peach) PE=3 SV=1	PREDICTED: glucan endo-1,3-beta-glucosidase, basic isoform-like [Vitis vinifera]
VIT_08s0040g01290	1.00911	1.12e-08	F-box protein At2g32560 GN=At2g32560 OS=Arabidopsis thaliana (Mouse-ear cress) PE=2 SV=1	unnamed protein product [Vitis vinifera]
VIT_02s0234g00130	1.26421	4.57e-64	Ethylene-responsive transcription factor 1A OS=Arabidopsis thaliana (Mouse-ear cress) PE=1 SV=2	PREDICTED: ethylene-responsive transcription factor 2-like [Vitis vinifera]
VIT_19s0014g04150	3.98353	0	Receptor-like serine/threonine-protein kinase SD1-8 (Precursor) GN=T6K22.110 OS=Arabidopsis thaliana (Mouse-ear cress) PE=1 SV=1	PREDICTED: uncharacterized protein LOC100245158 [Vitis vinifera]
VIT_12s0028g00310	-2.19286	6.72e-59	Probable receptor-like protein kinase At2g42960 GN=At2g42960 OS=Arabidopsis thaliana (Mouse-ear cress) PE=3 SV=1	unnamed protein product [Vitis vinifera]
VIT_03s0091g01090	-4.4916	4.38e-15	--	PREDICTED: uncharacterized protein LOC100241214 [Vitis vinifera]
VIT_09s0002g08300	-3.33602	8.65e-13	Putative disease resistance protein RGA3 GN=RGA3 OS=Solanum bulbocastanum (Wild potato) PE=2 SV=2	hypothetical protein VITISV_033138 [Vitis vinifera]
VIT_00s0267g00030	-2.30932	9.82e-73	--	PREDICTED: uncharacterized protein LOC100852932 [Vitis vinifera]
VIT_12s0028g01150	2.04597	9.86e-119	Protein TRANSPARENT TESTA 12 GN=F17J16_80 OS=Arabidopsis thaliana (Mouse-ear cress) PE=2 SV=1	PREDICTED: protein TRANSPARENT TESTA 12 [Vitis vinifera]
VIT_16s0050g00370	2.44508	3.66e-22	Receptor-like protein 12 (Precursor) GN=RLP12 OS=Arabidopsis thaliana (Mouse-ear cress) PE=2 SV=2	PREDICTED: LRR receptor-like serine/threonine-protein kinase GSO2-like [Vitis vinifera]
VIT_14s0006g02760	-1.07728	7.64e-67	--	PREDICTED: uncharacterized protein LOC100263470 [Vitis vinifera]
VIT_13s0067g01500	-1.51276	7.49e-16	Putative Myb family transcription factor At1g14600 GN=At1g14600 OS=Arabidopsis thaliana (Mouse-ear cress) PE=2 SV=2	unnamed protein product [Vitis vinifera]
VIT_10s0003g00760	3.44527	1.08e-36	Glutamate receptor 2.7 (Precursor) GN=GLR2.7 OS=Arabidopsis thaliana (Mouse-ear cress) PE=2 SV=3	unnamed protein product [Vitis vinifera]
VIT_04s0023g01760	1.14838	0.00230406	Proline-rich receptor-like protein kinase PERK2 GN=PERK2 OS=Arabidopsis thaliana (Mouse-ear cress) PE=2 SV=3	PREDICTED: methyltransferase-like protein 21B-like [Vitis vinifera]
VIT_00s0179g00030	-1.98264	1.1e-05	Ankyrin repeat-containing protein At5g02620 GN=At5g02620 OS=Arabidopsis thaliana (Mouse-ear cress) PE=1 SV=1	unnamed protein product [Vitis vinifera]
VIT_00s1349g00010	1.4856	3.75e-91	Cellulose synthase-like protein E6 GN=P0556A05.32 OS=Oryza sativa subsp. japonica (Rice) PE=2 SV=1	unnamed protein product [Vitis vinifera]
VIT_18s0001g09450	-1.19125	1.21e-46	--	PREDICTED: uncharacterized protein LOC100252320 [Vitis vinifera]
VIT_13s0047g00050	-4.0073	1.41e-24	Protein ZINC INDUCED FACILITATOR-LIKE 1 GN=ZIFL1 OS=Arabidopsis thaliana (Mouse-ear cress) PE=2 SV=1	unnamed protein product [Vitis vinifera]
VIT_04s0008g04230	2.19162	1.35e-15	ABC transporter G family member 32 GN=F12C20.5 OS=Arabidopsis thaliana (Mouse-ear cress) PE=1 SV=1	PREDICTED: ABC transporter G family member 32-like [Vitis vinifera]
VIT_07s0005g02730	1.19372	2.18e-16	Protein RADIALIS-like 3 GN=RL3 OS=Arabidopsis thaliana (Mouse-ear cress) PE=2 SV=1	unnamed protein product [Vitis vinifera]
VIT_09s0002g02320	1.74076	3.58e-176	Beta-fructofuranosidase, insoluble isoenzyme CWINV1 (Precursor) GN=MMM17.26 OS=Arabidopsis thaliana (Mouse-ear cress) PE=1 SV=1	unnamed protein product [Vitis vinifera]
VIT_15s0024g00660	-1.45627	1.96e-63	--	PREDICTED: uncharacterized protein LOC100248966 [Vitis vinifera]
VIT_07s0104g01120	-2.08726	1.44e-216	Rho GTPase-activating protein 2 GN=ROPGAP2 OS=Arabidopsis thaliana (Mouse-ear cress) PE=1 SV=1	PREDICTED: uncharacterized protein LOC100252743 [Vitis vinifera]
VIT_00s0454g00020	1.50012	9.16e-08	--	unnamed protein product [Vitis vinifera]
VIT_04s0023g01680	1.81101	2.11e-05	--	unnamed protein product [Vitis vinifera]
VIT_00s0341g00070	-2.59293	1.17e-22	Ethylene-responsive transcription factor ERF034 OS=Arabidopsis thaliana (Mouse-ear cress) PE=2 SV=2	unnamed protein product [Vitis vinifera]
VIT_08s0056g00290	2.18765	8.27e-248	Calcium-binding allergen Bet v 3 GN=BETVIII OS=Betula pendula (European white birch) PE=1 SV=1	calcium binding [Vitis vinifera]
VIT_17s0000g09470	1.80907	3.9e-175	High-affinity nitrate transporter 3.1 (Precursor) GN=At5g50200 OS=Arabidopsis thaliana (Mouse-ear cress) PE=1 SV=1	PREDICTED: high-affinity nitrate transporter 3.2 [Vitis vinifera]
VIT_10s0003g02430	1.00557	7.1e-16	Protein SRG1 GN=SRG1 OS=Arabidopsis thaliana (Mouse-ear cress) PE=2 SV=1	unnamed protein product [Vitis vinifera]
VIT_10s0003g00350	-1.13486	2.88e-16	NAC domain-containing protein 8 GN=NAC008 OS=Arabidopsis thaliana (Mouse-ear cress) PE=2 SV=1	unnamed protein product [Vitis vinifera]
VIT_05s0020g04600	-1.35575	1.29e-54	--	PREDICTED: uncharacterized protein LOC100252711 [Vitis vinifera]
VIT_05s0062g00840	-1.07848	2.68e-29	Ras-related protein RABA5c GN=F14B2.7 OS=Arabidopsis thaliana (Mouse-ear cress) PE=1 SV=1	hypothetical protein VITISV_043978 [Vitis vinifera]
VIT_16s0050g01900	2.41099	1.19e-87	Probably inactive leucine-rich repeat receptor-like protein kinase IMK2 (Precursor) GN=IMK2 OS=Arabidopsis thaliana (Mouse-ear cress) PE=1 SV=1	unnamed protein product [Vitis vinifera]
VIT_15s0046g01300	1.00187	2.8e-12	--	PREDICTED: uncharacterized protein LOC100261843 [Vitis vinifera]
VIT_00s0324g00110	-1.35663	5.32e-18	--	unnamed protein product [Vitis vinifera]
VIT_12s0134g00650	-3.32625	1.16e-98	Malonyl-coenzyme A:anthocyanin 3-O-glucoside-6&apos;&apos;-O-malonyltransferase GN=3MAT OS=Dahlia pinnata (Pinnate dahlia) PE=1 SV=1	unnamed protein product [Vitis vinifera]
VIT_08s0105g00430	-1.34739	6.56e-138	Omega-3 fatty acid desaturase, chloroplastic (Precursor) GN=FAD7 OS=Sesamum indicum (Oriental sesame) PE=2 SV=1	PREDICTED: omega-3 fatty acid desaturase, chloroplastic [Vitis vinifera]
VIT_08s0040g00980	-1.31776	6.68e-77	Tubulin beta-1 chain OS=Oryza sativa subsp. japonica (Rice) PE=2 SV=2	PREDICTED: tubulin beta-1 chain [Vitis vinifera]
VIT_13s0064g01790	-1.08817	1.45e-10	Putative disease resistance RPP13-like protein 1 GN=RPPL1 OS=Arabidopsis thaliana (Mouse-ear cress) PE=3 SV=1	PREDICTED: putative disease resistance protein At3g14460 [Vitis vinifera]
VIT_04s0023g00400	-1.85467	2.62e-08	CRIB domain-containing protein RIC4 GN=RIC4 OS=Arabidopsis thaliana (Mouse-ear cress) PE=1 SV=1	unnamed protein product [Vitis vinifera]
VIT_00s2547g00010	1.27338	2.35e-12	--	PREDICTED: probable WRKY transcription factor 11-like, partial [Vitis vinifera]
VIT_09s0002g02440	-2.49077	1.05e-241	ABC transporter C family member 8 (Precursor) GN=MXL8.11 OS=Arabidopsis thaliana (Mouse-ear cress) PE=2 SV=3	PREDICTED: ABC transporter C family member 8-like [Vitis vinifera]
VIT_01s0026g00200	-2.57591	4.43e-32	Probable xyloglucan endotransglucosylase/hydrolase protein 33 (Precursor) GN=XTH33 OS=Arabidopsis thaliana (Mouse-ear cress) PE=2 SV=2	PREDICTED: probable xyloglucan endotransglucosylase/hydrolase protein 33 [Vitis vinifera]
VIT_10s0003g00340	2.78269	2.5e-15	Serine/threonine-protein kinase-like protein ACR4 (Precursor) GN=ACR4 OS=Arabidopsis thaliana (Mouse-ear cress) PE=1 SV=1	PREDICTED: serine/threonine-protein kinase-like protein ACR4 [Vitis vinifera]
VIT_12s0059g02430	-2.15768	8.92e-43	Photosystem I assembly protein Ycf4 GN=ycf4 OS=Vitis vinifera (Grape) PE=2 SV=1	hypothetical protein VITISV_017653 [Vitis vinifera]
VIT_06s0009g02970	-2.1134	1.65e-10	Flavonoid 3&apos;,5&apos;-hydroxylase 2 GN=CYP75A3 OS=Petunia hybrida (Petunia) PE=2 SV=1	PREDICTED: flavonoid 3&apos;,5&apos;-hydroxylase 2-like [Vitis vinifera]
VIT_14s0068g01700	-2.77584	1.26e-16	ATP synthase subunit beta, chloroplastic GN=atpB OS=Dioscorea elephantipes (Elephant&apos;s foot) PE=3 SV=1	ATP synthase beta subunit, partial [Hakea obliqua]
VIT_18s0089g00110	-1.03266	0.0109185	TMV resistance protein N GN=N OS=Nicotiana glutinosa (Tobacco) PE=1 SV=1	unnamed protein product [Vitis vinifera]
VIT_08s0058g00590	1.44627	2.18e-26	--	PREDICTED: macrophage migration inhibitory factor homolog isoform 1 [Vitis vinifera]
VIT_10s0116g00930	-1.26126	1.29e-06	Protein ROOT HAIR DEFECTIVE 3 homolog 2 GN=At5g45160 OS=Arabidopsis thaliana (Mouse-ear cress) PE=2 SV=1	unnamed protein product [Vitis vinifera]
VIT_01s0026g01950	-1.88487	1.75e-25	Homeobox-leucine zipper protein ATHB-13 GN=ATHB-13 OS=Arabidopsis thaliana (Mouse-ear cress) PE=2 SV=2	PREDICTED: homeobox-leucine zipper protein ATHB-13-like [Vitis vinifera]
VIT_17s0000g02940	1.21143	0.00078804	Probable glutathione S-transferase GN=HSP26-A OS=Glycine max (Soybean) PE=2 SV=1	unnamed protein product [Vitis vinifera]
VIT_13s0047g00210	2.04198	6.5e-167	Flavanone 3-dioxygenase GN=FHT OS=Petroselinum crispum (Parsley) PE=1 SV=1	PREDICTED: flavanone 3-dioxygenase [Vitis vinifera]
VIT_03s0091g01010	-2.04531	2.75e-75	Pollen-specific protein SF3 GN=SF3 OS=Helianthus annuus (Common sunflower) PE=2 SV=1	PREDICTED: pollen-specific protein SF3 [Vitis vinifera]
VIT_12s0028g03050	-2.56429	3.7e-29	NAC domain-containing protein 8 GN=NAC008 OS=Arabidopsis thaliana (Mouse-ear cress) PE=2 SV=1	PREDICTED: NAC domain-containing protein 8 [Vitis vinifera]
VIT_16s0100g01010	1.44148	1.12e-34	Stilbene synthase 2 OS=Vitis vinifera (Grape) PE=2 SV=2	PREDICTED: stilbene synthase 2-like [Vitis vinifera]
VIT_03s0091g00420	-1.72561	1.96e-46	Classical arabinogalactan protein 9 (Precursor) GN=AGP9 OS=Arabidopsis thaliana (Mouse-ear cress) PE=1 SV=2	PREDICTED: uncharacterized protein LOC100252521 [Vitis vinifera]
VIT_12s0028g01160	1.59959	2.99e-06	Protein TRANSPARENT TESTA 12 GN=F17J16_80 OS=Arabidopsis thaliana (Mouse-ear cress) PE=2 SV=1	PREDICTED: protein TRANSPARENT TESTA 12-like [Vitis vinifera]
VIT_06s0004g06710	1.27743	4.56e-153	Zinc finger CCCH domain-containing protein 66 GN=At5g58620 OS=Arabidopsis thaliana (Mouse-ear cress) PE=2 SV=1	hypothetical protein VITISV_006556 [Vitis vinifera]
VIT_05s0077g01440	-2.08558	7.51e-18	--	P-loop containing nucleoside triphosphate hydrolases superfamily protein [Theobroma cacao]
VIT_02s0025g00540	2.95797	1.27e-31	--	PREDICTED: uncharacterized protein LOC100246818 [Vitis vinifera]
VIT_02s0025g04000	-2.82633	1.85e-17	Scarecrow-like protein 28 GN=SCL28 OS=Arabidopsis thaliana (Mouse-ear cress) PE=2 SV=1	PREDICTED: scarecrow-like protein 28 [Vitis vinifera]
VIT_19s0014g04780	2.00687	6.47e-164	--	PREDICTED: uncharacterized protein LOC100258992 [Vitis vinifera]
VIT_02s0154g00260	-1.07905	7.41e-55	Nitrate transporter 1.1 OS=Arabidopsis thaliana (Mouse-ear cress) PE=1 SV=1	PREDICTED: nitrate transporter 1.1 [Vitis vinifera]
VIT_05s0020g01450	-1.27986	0.000285354	Copper transport protein CCH GN=CCH OS=Arabidopsis thaliana (Mouse-ear cress) PE=1 SV=1	unnamed protein product [Vitis vinifera]
VIT_09s0002g06990	-1.43522	7.18e-53	--	PREDICTED: uncharacterized protein LOC100242207 [Vitis vinifera]
VIT_02s0025g04110	2.11452	1.3e-27	Serine/threonine-protein kinase EDR1 GN=F22O13.20 OS=Arabidopsis thaliana (Mouse-ear cress) PE=1 SV=1	PREDICTED: uncharacterized protein LOC100244444 [Vitis vinifera]
VIT_01s0113g00420	-2.20254	1.74e-168	Probable protein S-acyltransferase 22 GN=PAT22 OS=Arabidopsis thaliana (Mouse-ear cress) PE=2 SV=2	PREDICTED: probable S-acyltransferase At1g69420-like [Vitis vinifera]
VIT_01s0026g01930	-1.15822	1.15e-64	Formin-like protein 20 GN=MBK20.20/MBK20.21 OS=Arabidopsis thaliana (Mouse-ear cress) PE=2 SV=3	PREDICTED: uncharacterized protein LOC100263597 [Vitis vinifera]
VIT_09s0002g05080	1.90143	6.48e-89	F-box/kelch-repeat protein At1g80440 GN=At1g80440 OS=Arabidopsis thaliana (Mouse-ear cress) PE=2 SV=1	PREDICTED: F-box/kelch-repeat protein At1g80440 [Vitis vinifera]
VIT_05s0102g01090	-1.74032	5.95e-17	--	unnamed protein product [Vitis vinifera]
VIT_07s0005g02540	-1.09745	3.23e-87	Protoporphyrinogen oxidase 1, chloroplastic (Precursor) GN=T15B16.13 OS=Arabidopsis thaliana (Mouse-ear cress) PE=1 SV=1	PREDICTED: protoporphyrinogen oxidase, chloroplastic [Vitis vinifera]
VIT_13s0019g00480	2.38918	2.32e-52	Zinc finger protein ZAT12 GN=MMN10.11 OS=Arabidopsis thaliana (Mouse-ear cress) PE=2 SV=1	PREDICTED: zinc finger protein ZAT12-like [Vitis vinifera]
VIT_14s0068g00040	-1.70714	8.09e-10	--	PREDICTED: uncharacterized protein LOC100853270 [Vitis vinifera]
VIT_06s0061g00680	-1.79424	2.86e-19	Leucine-rich repeat extensin-like protein 6 (Precursor) GN=LRX6 OS=Arabidopsis thaliana (Mouse-ear cress) PE=2 SV=1	PREDICTED: uncharacterized protein LOC100251777 [Vitis vinifera]
VIT_17s0000g04270	-2.39853	5.68e-108	Peptidyl-prolyl cis-trans isomerase, chloroplastic (Precursor) OS=Vicia faba (Broad bean) PE=1 SV=1	unnamed protein product [Vitis vinifera]
VIT_11s0016g02420	-1.25341	8.75e-30	Probable acyl-[acyl-carrier-protein]--UDP-N-acetylglucosamine O-acyltransferase, mitochondrial (Precursor) GN=LPXA OS=Arabidopsis thaliana (Mouse-ear cress) PE=1 SV=1	unnamed protein product [Vitis vinifera]
VIT_08s0007g01850	-2.04597	3.9e-56	UPF0503 protein At3g09070, chloroplastic (Precursor) GN=At3g09070 OS=Arabidopsis thaliana (Mouse-ear cress) PE=1 SV=1	PREDICTED: UPF0503 protein At3g09070, chloroplastic-like [Vitis vinifera]
VIT_18s0001g06170	-1.72356	5.46e-15	--	PREDICTED: uncharacterized protein LOC100264214 [Vitis vinifera]
VIT_09s0054g01520	-2.01724	6.3e-134	Beta-amyrin synthase GN=OSCBPY OS=Betula platyphylla (Asian white birch) PE=1 SV=1	unnamed protein product [Vitis vinifera]
VIT_16s0148g00070	3.11223	9.11e-215	Probable receptor-like protein kinase At5g39020 (Precursor) GN=At5g39020 OS=Arabidopsis thaliana (Mouse-ear cress) PE=2 SV=1	PREDICTED: probable receptor-like protein kinase At5g39020-like [Vitis vinifera]
VIT_01s0127g00160	1.54437	1.51e-64	Cysteine-rich receptor-like protein kinase 2 (Precursor) GN=CRK2 OS=Arabidopsis thaliana (Mouse-ear cress) PE=2 SV=1	PREDICTED: cysteine-rich receptor-like protein kinase 2 [Vitis vinifera]
VIT_05s0020g00890	2.95999	6.94e-42	ABC transporter B family member 11 GN=T14P4.15 OS=Arabidopsis thaliana (Mouse-ear cress) PE=2 SV=1	PREDICTED: ABC transporter B family member 11-like [Vitis vinifera]
VIT_16s0050g02270	-1.09475	1.28e-10	--	PREDICTED: uncharacterized protein LOC100241531 [Vitis vinifera]
VIT_08s0007g02000	-2.44563	3.56e-304	Glycerol-3-phosphate 2-O-acyltransferase 6 GN=GPAT6 OS=Arabidopsis thaliana (Mouse-ear cress) PE=1 SV=1	PREDICTED: glycerol-3-phosphate acyltransferase 6 [Vitis vinifera]
VIT_16s0098g00940	-1.30156	1.11e-41	Ribosome-binding factor PSRP1, chloroplastic (Precursor) GN=PSRP1 OS=Spinacia oleracea (Spinach) PE=1 SV=2	PREDICTED: 30S ribosomal protein 1, chloroplastic-like [Vitis vinifera]
VIT_05s0094g00220	2.24056	3.7e-103	Endochitinase PR4 (Precursor) GN=CHI4 OS=Phaseolus vulgaris (Kidney bean) PE=2 SV=1	PREDICTED: endochitinase PR4 [Vitis vinifera]
VIT_12s0055g01130	-1.47779	4.77e-111	Probable protein phosphatase 2C BIPP2C1 GN=BIPP2C1 OS=Oryza sativa subsp. indica (Rice) PE=2 SV=1	unnamed protein product [Vitis vinifera]
VIT_05s0020g01160	-2.41091	3.02e-12	--	PREDICTED: condensin-2 complex subunit D3-like [Vitis vinifera]
VIT_03s0038g01100	-2.75515	6.21e-12	Auxin-induced protein 15A OS=Glycine max (Soybean) PE=2 SV=1	PREDICTED: auxin-induced protein 15A [Vitis vinifera]
VIT_01s0011g05880	1.07604	4.37e-80	RNA-dependent RNA polymerase 1 GN=F10B6.19 OS=Arabidopsis thaliana (Mouse-ear cress) PE=2 SV=1	PREDICTED: RNA-dependent RNA polymerase 1 [Vitis vinifera]
VIT_14s0030g01790	-3.04598	4.02e-112	Pollen-specific protein SF21 GN=SF21 OS=Helianthus annuus (Common sunflower) PE=2 SV=1	PREDICTED: pollen-specific protein SF21 [Vitis vinifera]
VIT_13s0064g01020	-1.22545	9.55e-06	--	PREDICTED: uncharacterized protein LOC100258531 [Vitis vinifera]
VIT_13s0019g00300	2.29838	9.06e-11	--	unnamed protein product [Vitis vinifera]
VIT_02s0087g00380	-2.38848	2.65e-07	--	hypothetical protein VITISV_042904 [Vitis vinifera]
VIT_18s0001g04280	2.60701	1.27e-143	Valencene synthase GN=ValCS OS=Vitis vinifera (Grape) PE=1 SV=1	unnamed protein product [Vitis vinifera]
VIT_03s0180g00110	-1.65543	1.45e-140	Stress enhanced protein 1, chloroplastic (Precursor) GN=SEP1 OS=Arabidopsis thaliana (Mouse-ear cress) PE=2 SV=1	PREDICTED: uncharacterized protein LOC100248700 [Vitis vinifera]
VIT_14s0128g00030	-2.3777	8.37e-53	--	PREDICTED: uncharacterized protein LOC100249532 isoform 1 [Vitis vinifera]
VIT_07s0005g03970	1.08993	1.33e-05	Peptide transporter PTR3-A GN=PTR3-A OS=Arabidopsis thaliana (Mouse-ear cress) PE=2 SV=1	PREDICTED: peptide transporter PTR3-A-like [Vitis vinifera]
VIT_00s0386g00040	-4.64104	5.8e-55	EPIDERMAL PATTERNING FACTOR-like protein 2 (Precursor) GN=EPFL2 OS=Arabidopsis thaliana (Mouse-ear cress) PE=2 SV=1	hypothetical protein VITISV_037684 [Vitis vinifera]
VIT_18s0122g01380	-1.23923	4.98e-38	Pentatricopeptide repeat-containing protein At5g42310, mitochondrial (Precursor) GN=At5g42310 OS=Arabidopsis thaliana (Mouse-ear cress) PE=2 SV=1	PREDICTED: pentatricopeptide repeat-containing protein At5g42310, mitochondrial [Vitis vinifera]
VIT_00s2377g00010	-1.21172	5.17e-59	--	hypothetical protein VITISV_015578 [Vitis vinifera]
VIT_11s0118g00510	1.81412	1.26e-143	--	PREDICTED: NEDD8 ultimate buster 1 [Vitis vinifera]
VIT_09s0002g08470	1.07511	2.77e-13	Quinone-oxidoreductase homolog, chloroplastic GN=QOR OS=Spinacia oleracea (Spinach) PE=1 SV=1	PREDICTED: quinone oxidoreductase 1 [Vitis vinifera]
VIT_03s0167g00190	3.74269	1.27e-47	Cytochrome P450 714C2 GN=OsJ_35025 OS=Oryza sativa subsp. japonica (Rice) PE=2 SV=1	PREDICTED: cytochrome P450 734A1 [Vitis vinifera]
VIT_06s0004g01300	2.32306	3.87e-26	Putative peptide/nitrate transporter At5g19640 GN=At5g19640 OS=Arabidopsis thaliana (Mouse-ear cress) PE=2 SV=1	PREDICTED: putative peptide/nitrate transporter At5g19640-like [Vitis vinifera]
VIT_14s0068g00820	3.94152	5.97e-07	Lipid transfer-like protein VAS (Precursor) GN=VAS OS=Arabidopsis thaliana (Mouse-ear cress) PE=2 SV=1	unnamed protein product [Vitis vinifera]
VIT_12s0028g00930	1.10526	1.59e-45	Glutathione S-transferase F9 GN=F7F1.7 OS=Arabidopsis thaliana (Mouse-ear cress) PE=2 SV=1	PREDICTED: glutathione S-transferase F9 [Vitis vinifera]
VIT_11s0016g02520	1.97914	2.1e-112	--	unnamed protein product [Vitis vinifera]
VIT_01s0011g05180	-1.02201	9.3e-12	MLP-like protein 31 GN=MLP31 OS=Arabidopsis thaliana (Mouse-ear cress) PE=2 SV=2	PREDICTED: MLP-like protein 28-like [Vitis vinifera]
VIT_15s0024g01270	4.55277	1.95e-70	Receptor-like protein kinase HSL1 (Precursor) GN=HSL1 OS=Arabidopsis thaliana (Mouse-ear cress) PE=2 SV=1	PREDICTED: receptor-like protein kinase HSL1-like [Vitis vinifera]
VIT_10s0003g00790	2.80943	8.08e-82	Glutamate receptor 2.7 (Precursor) GN=GLR2.7 OS=Arabidopsis thaliana (Mouse-ear cress) PE=2 SV=3	PREDICTED: glutamate receptor 2.7-like [Vitis vinifera]
VIT_04s0008g00700	-3.23477	0	Arabinogalactan peptide 15 (Precursor) GN=AGP15 OS=Arabidopsis thaliana (Mouse-ear cress) PE=1 SV=1	PREDICTED: uncharacterized protein LOC100257725 [Vitis vinifera]
VIT_11s0037g00660	3.34568	4.01e-54	Probable leucine-rich repeat receptor-like protein kinase At1g35710 (Precursor) GN=At1g35710 OS=Arabidopsis thaliana (Mouse-ear cress) PE=2 SV=1	PREDICTED: probable leucine-rich repeat receptor-like protein kinase At1g35710-like [Vitis vinifera]
VIT_18s0001g15640	1.21217	2.39e-108	Pathogen-related protein OS=Hordeum vulgare (Barley) PE=2 SV=2	PREDICTED: pathogen-related protein [Vitis vinifera]
VIT_19s0015g01900	-2.29284	6.71e-78	Regulator of ribonuclease-like protein 3 GN=At5g56260 OS=Arabidopsis thaliana (Mouse-ear cress) PE=2 SV=1	PREDICTED: regulator of ribonuclease-like protein 3 [Vitis vinifera]
VIT_09s0002g04930	1.55973	0.000726946	F-box/kelch-repeat protein At1g80440 GN=At1g80440 OS=Arabidopsis thaliana (Mouse-ear cress) PE=2 SV=1	hypothetical protein VITISV_010212 [Vitis vinifera]
VIT_01s0010g03230	5.09712	1.73e-51	--	unnamed protein product [Vitis vinifera]
VIT_13s0019g01810	1.05046	4.21e-50	Scarecrow-like protein 14 GN=SCL14 OS=Arabidopsis thaliana (Mouse-ear cress) PE=2 SV=2	PREDICTED: scarecrow-like protein 14-like [Vitis vinifera]
VIT_06s0004g01010	2.19126	1.24e-105	Dirigent protein 19 (Precursor) GN=DIR19 OS=Arabidopsis thaliana (Mouse-ear cress) PE=2 SV=1	PREDICTED: disease resistance response protein 206 [Vitis vinifera]
VIT_07s0141g00290	-2.8572	0	Auxin-induced protein AUX28 GN=AUX28 OS=Glycine max (Soybean) PE=2 SV=1	PREDICTED: auxin-induced protein AUX28-like isoform 1 [Vitis vinifera]
VIT_06s0004g01050	-1.81364	5.59e-29	--	PREDICTED: uncharacterized protein LOC100251830 [Vitis vinifera]
VIT_01s0011g04080	-3.94162	4.17e-22	E3 ubiquitin ligase BIG BROTHER-related GN=BBR OS=Arabidopsis thaliana (Mouse-ear cress) PE=2 SV=1	PREDICTED: uncharacterized protein LOC100252628 [Vitis vinifera]
VIT_01s0011g00730	-2.15427	9.23e-32	Alpha-1,4 glucan phosphorylase L-2 isozyme, chloroplastic/amyloplastic (Precursor) GN=STP-1 OS=Solanum tuberosum (Potato) PE=1 SV=1	PREDICTED: alpha-1,4 glucan phosphorylase L-2 isozyme, chloroplastic/amyloplastic-like [Vitis vinifera]
VIT_17s0000g05540	-1.24885	1.31e-133	ATPase 11, plasma membrane-type GN=AHA11 OS=Arabidopsis thaliana (Mouse-ear cress) PE=1 SV=1	PREDICTED: ATPase 11, plasma membrane-type [Vitis vinifera]
VIT_18s0072g00510	-2.56947	6.05e-24	Major latex allergen Hev b 5 OS=Hevea brasiliensis (Para rubber tree) PE=1 SV=3	unnamed protein product [Vitis vinifera]
VIT_08s0007g08680	-2.53409	1.82e-233	Lysine-rich arabinogalactan protein 19 (Precursor) GN=AGP19 OS=Arabidopsis thaliana (Mouse-ear cress) PE=2 SV=2	PREDICTED: uncharacterized protein LOC100255467 [Vitis vinifera]
VIT_08s0056g01520	-1.11001	4.29e-14	Proline-rich receptor-like protein kinase PERK1 GN=PERK1 OS=Arabidopsis thaliana (Mouse-ear cress) PE=1 SV=1	PREDICTED: xylosyltransferase 1-like [Vitis vinifera]
VIT_08s0007g01380	-1.28229	6.79e-23	Rop guanine nucleotide exchange factor 1 GN=ROPGEF1 OS=Arabidopsis thaliana (Mouse-ear cress) PE=1 SV=2	PREDICTED: rop guanine nucleotide exchange factor 1-like [Vitis vinifera]
VIT_04s0023g02010	-1.27428	2.86e-24	--	PREDICTED: uncharacterized hydrolase yugF-like [Vitis vinifera]
VIT_16s0100g01170	1.34118	4.27e-19	Stilbene synthase 3 GN=VIT_16s0100g01030 OS=Vitis vinifera (Grape) PE=2 SV=2	PREDICTED: stilbene synthase 1 [Vitis vinifera]
VIT_01s0150g00510	-1.63176	8e-66	Probable protein phosphatase 2C 39 OS=Oryza sativa subsp. japonica (Rice) PE=2 SV=2	hypothetical protein VITISV_031342 [Vitis vinifera]
VIT_02s0025g01360	3.30409	1.03e-301	Ethylene-responsive transcription factor ERF061 GN=ERF061 OS=Arabidopsis thaliana (Mouse-ear cress) PE=2 SV=1	unnamed protein product [Vitis vinifera]
VIT_17s0000g06860	1.47274	8.89e-146	SNAP25 homologous protein SNAP33 OS=Arabidopsis thaliana (Mouse-ear cress) PE=1 SV=1	PREDICTED: SNAP25 homologous protein SNAP33 [Vitis vinifera]
VIT_01s0010g01840	1.62022	2.9e-27	GEM-like protein 5 GN=At5g13200 OS=Arabidopsis thaliana (Mouse-ear cress) PE=1 SV=1	PREDICTED: GEM-like protein 5 [Vitis vinifera]
VIT_07s0005g04730	-1.35463	7.07e-17	Receptor-like serine/threonine-protein kinase ALE2 (Precursor) GN=ALE2 OS=Arabidopsis thaliana (Mouse-ear cress) PE=1 SV=1	PREDICTED: receptor-like serine/threonine-protein kinase ALE2-like [Vitis vinifera]
VIT_11s0016g04340	1.61695	8.58e-49	--	unnamed protein product [Vitis vinifera]
VIT_06s0004g06960	-3.21561	8.36e-23	BAG family molecular chaperone regulator 4 GN=BAG4 OS=Arabidopsis thaliana (Mouse-ear cress) PE=1 SV=1	unnamed protein product [Vitis vinifera]
VIT_01s0150g00630	-1.56862	1.98e-08	Probable glycosyltransferase At5g03795 GN=At5g03795 OS=Arabidopsis thaliana (Mouse-ear cress) PE=3 SV=2	PREDICTED: probable glycosyltransferase At5g03795-like [Vitis vinifera]
VIT_07s0031g03090	2.10433	3.41e-271	Beta-1,3-galactosyltransferase 7 OS=Arabidopsis thaliana (Mouse-ear cress) PE=2 SV=1	PREDICTED: beta-1,3-galactosyltransferase 7 [Vitis vinifera]
VIT_14s0006g01420	-1.72631	4.33e-53	Probable receptor-like serine/threonine-protein kinase At5g57670 GN=At5g57670 OS=Arabidopsis thaliana (Mouse-ear cress) PE=2 SV=1	PREDICTED: probable receptor-like serine/threonine-protein kinase At5g57670-like [Vitis vinifera]
VIT_06s0004g00440	-2.5517	0	Arabinogalactan peptide 13 (Precursor) GN=AGP13 OS=Arabidopsis thaliana (Mouse-ear cress) PE=1 SV=1	PREDICTED: arabinogalactan peptide 14-like [Vitis vinifera]
VIT_16s0100g00770	1.61142	5.34e-22	Stilbene synthase 3 GN=VIT_16s0100g01030 OS=Vitis vinifera (Grape) PE=2 SV=2	PREDICTED: stilbene synthase 2 [Vitis vinifera]
VIT_08s0058g00480	-1.54765	1.32e-05	--	unnamed protein product [Vitis vinifera]
VIT_09s0002g01550	-1.45459	3.22e-118	Phospholipid:diacylglycerol acyltransferase 1 OS=Arabidopsis thaliana (Mouse-ear cress) PE=2 SV=1	PREDICTED: phospholipid:diacylglycerol acyltransferase 1 [Vitis vinifera]
VIT_13s0067g03820	2.6753	0	Chalcone--flavonone isomerase 2 GN=CHI2 OS=Vitis vinifera (Grape) PE=2 SV=1	RecName: Full=Chalcone--flavonone isomerase 2; Short=Chalcone isomerase 2
VIT_05s0020g01080	-1.1302	1.32e-47	Nucleolin 2 GN=K24M9.11 OS=Arabidopsis thaliana (Mouse-ear cress) PE=2 SV=1	hypothetical protein VITISV_026538 [Vitis vinifera]
VIT_19s0014g03290	1.84189	4.18e-168	NAC domain-containing protein 72 GN=F27G19.10 OS=Arabidopsis thaliana (Mouse-ear cress) PE=2 SV=1	PREDICTED: NAC domain-containing protein 72 [Vitis vinifera]
VIT_04s0023g01550	-2.01893	7.68e-173	--	PREDICTED: uncharacterized protein LOC100261644 [Vitis vinifera]
VIT_00s1682g00010	1.6078	1.13e-19	Primary amine oxidase (Precursor) GN=At1g62810 OS=Arabidopsis thaliana (Mouse-ear cress) PE=2 SV=1	unnamed protein product [Vitis vinifera]
VIT_11s0065g00040	3.63935	2.63e-35	Cytochrome P450 716B2 GN=CYP716B2 OS=Picea sitchensis (Sitka spruce) PE=2 SV=1	cytochrome P450 CYP716A17 [Vitis vinifera]
VIT_05s0062g01120	-1.17752	6.55e-19	Probable auxin efflux carrier component 1b GN=OsJ_32878 OS=Oryza sativa subsp. japonica (Rice) PE=2 SV=1	unnamed protein product [Vitis vinifera]
VIT_18s0001g00800	-2.60704	1.87e-58	--	PREDICTED: hippocampus abundant transcript 1 protein [Vitis vinifera]
VIT_00s0301g00100	-2.20641	2.42e-69	Endonuclease 1 (Precursor) GN=T28P6.14 OS=Arabidopsis thaliana (Mouse-ear cress) PE=1 SV=1	unnamed protein product [Vitis vinifera]
VIT_14s0066g00760	1.19905	9.67e-16	Disease resistance protein RPM1 GN=F17A9.20 OS=Arabidopsis thaliana (Mouse-ear cress) PE=1 SV=1	PREDICTED: disease resistance protein RPM1-like [Vitis vinifera]
VIT_13s0158g00320	1.40562	4.5e-21	Cytokinin dehydrogenase 6 (Precursor) GN=MAA21_70 OS=Arabidopsis thaliana (Mouse-ear cress) PE=2 SV=2	unnamed protein product [Vitis vinifera]
VIT_12s0059g00990	-1.20566	1.17e-43	Cellulose synthase-like protein H1 GN=OSJNBa0035F15.9 OS=Oryza sativa subsp. japonica (Rice) PE=2 SV=2	unnamed protein product [Vitis vinifera]
VIT_10s0003g03490	-2.43016	1.36e-07	Gibberellin 2-beta-dioxygenase GN=GA2OX1 OS=Phaseolus coccineus (Scarlet runner bean) PE=2 SV=1	PREDICTED: gibberellin 2-beta-dioxygenase [Vitis vinifera]
VIT_01s0011g05680	1.36681	2.62e-06	--	Uncharacterized protein TCM_011040 [Theobroma cacao]
VIT_11s0052g01810	-1.38909	1.75e-05	Probable receptor-like serine/threonine-protein kinase At5g57670 GN=At5g57670 OS=Arabidopsis thaliana (Mouse-ear cress) PE=2 SV=1	PREDICTED: probable receptor-like serine/threonine-protein kinase At5g57670-like [Vitis vinifera]
VIT_08s0040g01970	-2.37201	1.17e-17	Fasciclin-like arabinogalactan protein 11 (Precursor) GN=FLA11 OS=Arabidopsis thaliana (Mouse-ear cress) PE=2 SV=2	PREDICTED: fasciclin-like arabinogalactan protein 11 [Vitis vinifera]
VIT_07s0151g00930	-1.76782	1.02e-16	--	PREDICTED: uncharacterized protein LOC100853449 [Vitis vinifera]
VIT_05s0094g00480	1.5912	3.05e-32	Transcription factor bHLH113 GN=MLD14.24 OS=Arabidopsis thaliana (Mouse-ear cress) PE=2 SV=1	PREDICTED: transcription factor bHLH113 [Vitis vinifera]
VIT_14s0066g02180	2.20549	4.71e-12	Transcription factor MYB39 GN=dl4925c OS=Arabidopsis thaliana (Mouse-ear cress) PE=2 SV=1	PREDICTED: transcription repressor MYB4-like [Vitis vinifera]
VIT_08s0007g00130	-1.02304	7.78e-51	Probable mediator of RNA polymerase II transcription subunit 37c GN=At3g12580 OS=Arabidopsis thaliana (Mouse-ear cress) PE=1 SV=1	PREDICTED: heat shock cognate 70 kDa protein isoform 1 [Vitis vinifera]
VIT_14s0066g02660	3.44151	2.54e-42	Probable LRR receptor-like serine/threonine-protein kinase At4g08850 (Precursor) GN=At4g08850 OS=Arabidopsis thaliana (Mouse-ear cress) PE=1 SV=3	PREDICTED: probable LRR receptor-like serine/threonine-protein kinase At4g08850-like [Vitis vinifera]
VIT_13s0067g02640	1.19156	8.92e-123	Alpha-galactosidase (Precursor) OS=Cyamopsis tetragonoloba (Guar) PE=1 SV=1	PREDICTED: alpha-galactosidase [Vitis vinifera]
VIT_18s0041g00370	1.14716	1.42e-11	Cysteine proteinase inhibitor 1 (Precursor) OS=Actinidia deliciosa (Kiwi) PE=1 SV=1	hypothetical protein VITISV_030335 [Vitis vinifera]
VIT_05s0077g00850	1.32283	2.31e-23	Probable ubiquitin-conjugating enzyme E2 23 GN=UBC23 OS=Arabidopsis thaliana (Mouse-ear cress) PE=3 SV=1	PREDICTED: probable ubiquitin-conjugating enzyme E2 23-like [Vitis vinifera]
VIT_11s0103g00530	-2.07851	5.47e-87	Oxysterol-binding protein-related protein 4B GN=ORP4B OS=Arabidopsis thaliana (Mouse-ear cress) PE=2 SV=2	unnamed protein product [Vitis vinifera]
VIT_10s0116g00780	-1.4917	7.17e-09	Beta-glucosidase 46 (Precursor) GN=BGLU46 OS=Arabidopsis thaliana (Mouse-ear cress) PE=1 SV=2	PREDICTED: beta-glucosidase 46-like [Vitis vinifera]
VIT_07s0005g02420	-1.78678	3.67e-53	--	PREDICTED: suppressor of disruption of TFIIS-like [Vitis vinifera]
VIT_05s0020g02630	1.92009	4.42e-13	Adenylate isopentenyltransferase 5, chloroplastic (Precursor) GN=IPT5 OS=Arabidopsis thaliana (Mouse-ear cress) PE=1 SV=2	PREDICTED: adenylate isopentenyltransferase 5, chloroplastic-like [Vitis vinifera]
VIT_04s0008g03190	-1.19964	2.71e-25	F-box only protein 13 GN=FBX13 OS=Arabidopsis thaliana (Mouse-ear cress) PE=2 SV=2	PREDICTED: F-box only protein 13-like [Vitis vinifera]
VIT_04s0023g00320	-1.4111	7.69e-41	Putative auxin efflux carrier component 8 GN=MQK4.28 OS=Arabidopsis thaliana (Mouse-ear cress) PE=3 SV=2	PREDICTED: putative auxin efflux carrier component 8 [Vitis vinifera]
VIT_01s0011g03210	-3.10948	0	Protein ASPARTIC PROTEASE IN GUARD CELL 1 (Precursor) GN=ASPG1 OS=Arabidopsis thaliana (Mouse-ear cress) PE=1 SV=1	PREDICTED: aspartic proteinase nepenthesin-2 [Vitis vinifera]
VIT_07s0104g00420	1.41717	1.25e-88	Endo-1,3;1,4-beta-D-glucanase (Precursor) OS=Zea mays (Maize) PE=1 SV=1	unnamed protein product [Vitis vinifera]
VIT_16s0050g01090	-1.70355	2.69e-215	Beta-carotene hydroxylase 2, chloroplastic (Precursor; Fragment) GN=CA2 OS=Capsicum annuum (Bell pepper) PE=2 SV=1	PREDICTED: beta-carotene hydroxylase 2, chloroplastic isoform 1 [Vitis vinifera]
VIT_01s0127g00850	-2.39901	2.95e-33	Probable polygalacturonase non-catalytic subunit JP650 (Precursor) GN=JP650 OS=Arabidopsis thaliana (Mouse-ear cress) PE=2 SV=2	PREDICTED: probable polygalacturonase non-catalytic subunit JP650-like [Vitis vinifera]
VIT_11s0037g00820	1.10258	1.67e-07	Vegetative cell wall protein gp1 (Precursor) GN=GP1 OS=Chlamydomonas reinhardtii (Chlamydomonas smithii) PE=2 SV=1	PREDICTED: uncharacterized protein LOC100251872 [Vitis vinifera]
VIT_14s0006g02570	-1.25928	2.35e-35	--	unnamed protein product [Vitis vinifera]
VIT_17s0053g00850	1.12914	7.57e-28	Probable cyclic nucleotide-gated ion channel 20, chloroplastic (Precursor) GN=MKP6.28 OS=Arabidopsis thaliana (Mouse-ear cress) PE=2 SV=1	unnamed protein product [Vitis vinifera]
VIT_19s0014g03660	-2.78146	0	Chlorophyll a-b binding protein 13, chloroplastic (Precursor) GN=CAB13 OS=Solanum lycopersicum (Tomato) PE=1 SV=1	PREDICTED: chlorophyll a-b binding protein 13, chloroplastic-like [Vitis vinifera]
VIT_00s0895g00010	3.6642	6.1e-238	--	PREDICTED: probable glucan 1,3-beta-glucosidase A-like [Vitis vinifera]
VIT_07s0005g03120	-2.34478	1.13e-10	RING-H2 finger protein ATL1 GN=ATL1 OS=Arabidopsis thaliana (Mouse-ear cress) PE=2 SV=1	unnamed protein product [Vitis vinifera]
VIT_15s0048g01590	-2.73376	1.34e-115	Geraniol 8-hydroxylase GN=CYP76B6 OS=Catharanthus roseus (Madagascar periwinkle) PE=1 SV=1	unnamed protein product [Vitis vinifera]
VIT_19s0027g01230	3.27953	4.87e-161	Receptor-like protein 12 (Precursor) GN=RLP12 OS=Arabidopsis thaliana (Mouse-ear cress) PE=2 SV=2	unnamed protein product [Vitis vinifera]
VIT_10s0003g01860	2.20478	8.29e-23	Probable LRR receptor-like serine/threonine-protein kinase RFK1 (Precursor) GN=RKF1 OS=Arabidopsis thaliana (Mouse-ear cress) PE=1 SV=1	PREDICTED: probable LRR receptor-like serine/threonine-protein kinase RFK1-like [Vitis vinifera]
VIT_12s0134g00670	-4.02926	1.55e-31	Anthocyanin 5-aromatic acyltransferase OS=Gentiana triflora (Clustered gentian) PE=1 SV=1	PREDICTED: anthocyanin 5-aromatic acyltransferase [Vitis vinifera]
VIT_13s0064g00910	-2.51138	8.49e-11	--	unnamed protein product [Vitis vinifera]
VIT_12s0028g00980	4.59715	1.27e-36	Putative Myb family transcription factor At1g14600 GN=At1g14600 OS=Arabidopsis thaliana (Mouse-ear cress) PE=2 SV=2	hypothetical protein VITISV_032969 [Vitis vinifera]
VIT_16s0098g01060	1.21724	0.000539661	Small heat shock protein, chloroplastic (Precursor) GN=HSP22 OS=Petunia hybrida (Petunia) PE=2 SV=1	PREDICTED: small heat shock protein, chloroplastic [Vitis vinifera]
VIT_01s0011g00350	-1.08885	2.67e-07	Cytochrome P450 78A5 GN=F21F23.15 OS=Arabidopsis thaliana (Mouse-ear cress) PE=2 SV=1	PREDICTED: cytochrome P450 78A4 [Vitis vinifera]
VIT_18s0041g01330	1.524	3.08e-52	TMV resistance protein N GN=N OS=Nicotiana glutinosa (Tobacco) PE=1 SV=1	unnamed protein product [Vitis vinifera]
VIT_19s0015g00610	-1.1303	1.03e-05	Chromatin assembly factor 1 subunit FSM OS=Oryza sativa subsp. japonica (Rice) PE=2 SV=1	unnamed protein product [Vitis vinifera]
VIT_16s0050g02310	-2.05654	1.67e-15	Arabinogalactan peptide 20 (Precursor) GN=AGP20 OS=Arabidopsis thaliana (Mouse-ear cress) PE=3 SV=1	PREDICTED: arabinogalactan peptide 20 [Vitis vinifera]
VIT_14s0068g01950	-1.3557	2.34e-118	50S ribosomal protein L27, chloroplastic (Precursor) GN=RPL27 OS=Arabidopsis thaliana (Mouse-ear cress) PE=2 SV=1	PREDICTED: 50S ribosomal protein L27, chloroplastic [Vitis vinifera]
VIT_09s0002g04330	-1.9881	9.1e-201	30S ribosomal protein S17, chloroplastic (Precursor) GN=RPS17 OS=Arabidopsis thaliana (Mouse-ear cress) PE=2 SV=1	unnamed protein product [Vitis vinifera]
VIT_03s0063g02700	-1.10297	4.47e-08	RNA polymerase II C-terminal domain phosphatase-like 4 GN=CPL4 OS=Arabidopsis thaliana (Mouse-ear cress) PE=1 SV=1	unnamed protein product [Vitis vinifera]
VIT_18s0001g09570	1.00427	2.56e-64	Methylecgonone reductase OS=Erythroxylum coca (Coca plant) PE=1 SV=1	PREDICTED: probable NAD(P)H-dependent oxidoreductase 1-like [Vitis vinifera]
VIT_19s0090g00060	1.53294	1.42e-43	Probable folate-biopterin transporter 4 GN=At5g54860 OS=Arabidopsis thaliana (Mouse-ear cress) PE=2 SV=1	PREDICTED: uncharacterized protein LOC100257271 [Vitis vinifera]
VIT_12s0121g00010	-1.68872	1.75e-125	50S ribosomal protein L29, chloroplastic (Precursor) GN=RPL29 OS=Arabidopsis thaliana (Mouse-ear cress) PE=1 SV=1	PREDICTED: 50S ribosomal protein L29, chloroplastic-like [Vitis vinifera]
VIT_19s0014g04790	1.13526	1.65e-18	Organic cation/carnitine transporter 4 GN=F3H11.5 OS=Arabidopsis thaliana (Mouse-ear cress) PE=2 SV=1	PREDICTED: organic cation transporter protein-like [Vitis vinifera]
VIT_19s0015g00110	1.13161	0.000432443	Premnaspirodiene oxygenase GN=CYP71D55 OS=Hyoscyamus muticus (Egyptian henbane) PE=1 SV=1	PREDICTED: premnaspirodiene oxygenase-like [Vitis vinifera]
VIT_12s0028g02810	4.61065	4.18e-12	Trans-resveratrol di-O-methyltransferase GN=ROMT OS=Vitis vinifera (Grape) PE=1 SV=2	PREDICTED: tabersonine 16-O-methyltransferase [Vitis vinifera]
VIT_02s0025g04930	-2.58008	1e-58	Guard cell S-type anion channel SLAC1 OS=Arabidopsis thaliana (Mouse-ear cress) PE=1 SV=1	unnamed protein product [Vitis vinifera]
VIT_05s0020g03980	-2.20301	1.94e-20	Protein IQ-DOMAIN 14 GN=IQD14 OS=Arabidopsis thaliana (Mouse-ear cress) PE=1 SV=1	PREDICTED: protein IQ-DOMAIN 14-like [Vitis vinifera]
VIT_13s0074g00090	2.93073	9.46e-11	--	PREDICTED: uncharacterized protein LOC100242107 [Vitis vinifera]
VIT_05s0049g02310	-1.78369	2.29e-18	Probable folate-biopterin transporter 8, chloroplastic (Precursor) GN=At1g04570 OS=Arabidopsis thaliana (Mouse-ear cress) PE=2 SV=1	unnamed protein product [Vitis vinifera]
VIT_14s0068g01000	-1.10899	1.2e-79	--	PREDICTED: uncharacterized protein LOC100241226 [Vitis vinifera]
VIT_00s0225g00070	-2.70819	1.95e-51	Protein TRANSPARENT TESTA 12 GN=F17J16_80 OS=Arabidopsis thaliana (Mouse-ear cress) PE=2 SV=1	PREDICTED: protein TRANSPARENT TESTA 12-like [Vitis vinifera]
VIT_05s0077g01750	2.10521	2.61e-81	--	PREDICTED: uncharacterized protein LOC100243551 [Vitis vinifera]
VIT_09s0002g00760	-1.40153	1.35e-05	--	PREDICTED: uncharacterized protein LOC100241213 [Vitis vinifera]
VIT_13s0067g02250	1.00908	2.41e-47	Uncharacterized protein At2g40430 GN=At2g40430 OS=Arabidopsis thaliana (Mouse-ear cress) PE=1 SV=2	PREDICTED: uncharacterized protein At2g40430 [Vitis vinifera]
VIT_00s0270g00130	2.65941	4.77e-50	Cysteine-rich receptor-like protein kinase 2 (Precursor) GN=CRK2 OS=Arabidopsis thaliana (Mouse-ear cress) PE=2 SV=1	PREDICTED: cysteine-rich receptor-like protein kinase 2 [Vitis vinifera]
VIT_06s0004g06400	3.83631	2.25e-74	UDP-glycosyltransferase 71C4 GN=UGT71C4 OS=Arabidopsis thaliana (Mouse-ear cress) PE=2 SV=2	PREDICTED: UDP-glycosyltransferase 71C4 [Vitis vinifera]
VIT_08s0007g01330	-1.89062	4.13e-83	Probable DEAD-box ATP-dependent RNA helicase 48 GN=RH48 OS=Arabidopsis thaliana (Mouse-ear cress) PE=3 SV=1	PREDICTED: uncharacterized protein LOC100240813 [Vitis vinifera]
VIT_02s0025g02710	-2.14484	8.33e-07	NAC domain-containing protein 43 GN=F19D11.5 OS=Arabidopsis thaliana (Mouse-ear cress) PE=2 SV=2	PREDICTED: NAC domain-containing protein 43-like [Vitis vinifera]
VIT_15s0048g01810	-1.20727	1.23e-28	Protein-ribulosamine 3-kinase, chloroplastic (Precursor) GN=At3g61080 OS=Arabidopsis thaliana (Mouse-ear cress) PE=1 SV=2	PREDICTED: protein-ribulosamine 3-kinase, chloroplastic [Vitis vinifera]
VIT_15s0046g01680	-1.55656	2.35e-95	Delta(8)-fatty-acid desaturase GN=sld1 OS=Helianthus annuus (Common sunflower) PE=1 SV=1	PREDICTED: fatty acid desaturase 3 [Vitis vinifera]
VIT_06s0004g05910	-1.52738	4.01e-24	Probable sugar phosphate/phosphate translocator At3g11320 GN=At3g11320 OS=Arabidopsis thaliana (Mouse-ear cress) PE=2 SV=1	PREDICTED: probable sugar phosphate/phosphate translocator At3g11320 [Vitis vinifera]
VIT_05s0049g00520	4.40417	9.13e-144	Proline-rich extensin-like protein EPR1 (Precursor) GN=EPR1 OS=Arabidopsis thaliana (Mouse-ear cress) PE=2 SV=1	PREDICTED: uncharacterized protein LOC100245999 isoform 2 [Vitis vinifera]
VIT_10s0042g00170	-1.18403	1.21e-85	Transcription factor TCP7 GN=TCP7 OS=Arabidopsis thaliana (Mouse-ear cress) PE=2 SV=1	PREDICTED: transcription factor TCP7-like [Vitis vinifera]
VIT_08s0007g02280	2.72746	2.1e-32	Phosphoinositide phospholipase C 2 GN=PLC2 OS=Arabidopsis thaliana (Mouse-ear cress) PE=1 SV=1	PREDICTED: phosphoinositide phospholipase C 2-like [Vitis vinifera]
VIT_04s0044g00880	-2.52095	1.03e-22	Protein HIRA GN=HIRA OS=Arabidopsis thaliana (Mouse-ear cress) PE=1 SV=2	PREDICTED: WD repeat-containing protein 44-like [Vitis vinifera]
VIT_10s0003g04540	2.26264	6.76e-192	Cationic amino acid transporter 1 GN=F7J7.60 OS=Arabidopsis thaliana (Mouse-ear cress) PE=1 SV=1	PREDICTED: high affinity cationic amino acid transporter 1-like isoform 1 [Vitis vinifera]
VIT_05s0102g01010	1.50538	0.000431708	Disease resistance RPP8-like protein 3 GN=RPP8L3 OS=Arabidopsis thaliana (Mouse-ear cress) PE=2 SV=1	PREDICTED: uncharacterized protein LOC100852897 [Vitis vinifera]
VIT_04s0044g01970	-1.02858	7.18e-07	Subtilisin-like protease (Precursor) GN=K8K14.8 OS=Arabidopsis thaliana (Mouse-ear cress) PE=1 SV=1	PREDICTED: subtilisin-like protease-like [Vitis vinifera]
VIT_00s0207g00210	-1.33746	4.01e-228	Oxygen-evolving enhancer protein 1, chloroplastic (Precursor) GN=PSBO OS=Nicotiana tabacum (Common tobacco) PE=2 SV=1	PREDICTED: oxygen-evolving enhancer protein 1, chloroplastic [Vitis vinifera]
VIT_03s0038g00940	-1.16108	0.000338881	Auxin-induced protein 6B OS=Glycine max (Soybean) PE=2 SV=1	PREDICTED: auxin-induced protein 6B-like [Vitis vinifera]
VIT_19s0014g00450	-1.8175	1.15e-243	--	PREDICTED: uncharacterized protein LOC100253718 [Vitis vinifera]
VIT_13s0019g01840	-1.63741	2.61e-25	Protein FIZZY-RELATED 3 GN=MAC12.21 OS=Arabidopsis thaliana (Mouse-ear cress) PE=1 SV=1	PREDICTED: protein FIZZY-RELATED 3 [Vitis vinifera]
VIT_19s0014g01710	1.31753	8.43e-95	Vacuolar cation/proton exchanger 2 GN=CAX2 OS=Oryza sativa subsp. japonica (Rice) PE=2 SV=2	PREDICTED: uncharacterized protein LOC100264164 [Vitis vinifera]
VIT_02s0025g01600	-2.2846	1.46e-14	--	PREDICTED: uncharacterized protein LOC100244412 [Vitis vinifera]
VIT_16s0098g00010	3.70016	4.7e-36	Probable receptor-like protein kinase At5g39020 (Precursor) GN=At5g39020 OS=Arabidopsis thaliana (Mouse-ear cress) PE=2 SV=1	PREDICTED: probable receptor-like protein kinase At5g39020-like [Vitis vinifera]
VIT_04s0008g03160	1.00627	9.17e-09	Guanine nucleotide-binding protein subunit gamma 2 (Precursor) GN=GG2 OS=Arabidopsis thaliana (Mouse-ear cress) PE=1 SV=1	PREDICTED: uncharacterized protein LOC100245781 [Vitis vinifera]
VIT_02s0241g00100	2.57182	1.15e-50	--	PREDICTED: uncharacterized protein LOC100249883 [Vitis vinifera]
VIT_18s0001g08750	-1.55868	1.05e-12	--	PREDICTED: uncharacterized protein LOC100267736 [Vitis vinifera]
VIT_13s0067g03430	1.2621	8.62e-34	Two-component response regulator ARR8 GN=F13H10.14 OS=Arabidopsis thaliana (Mouse-ear cress) PE=1 SV=1	PREDICTED: two-component response regulator ARR9 [Vitis vinifera]
VIT_15s0048g01210	-1.41183	7.31e-61	Xylem serine proteinase 1 (Precursor) GN=XSP1 OS=Arabidopsis thaliana (Mouse-ear cress) PE=2 SV=1	PREDICTED: xylem serine proteinase 1 [Vitis vinifera]
VIT_18s0001g06690	-3.37022	0	Thebaine 6-O-demethylase GN=T6ODM OS=Papaver somniferum (Opium poppy) PE=1 SV=1	unnamed protein product [Vitis vinifera]
VIT_06s0009g02710	-1.05985	0.00385427	Deoxyuridine 5&apos;-triphosphate nucleotidohydrolase GN=T6H20.30 OS=Arabidopsis thaliana (Mouse-ear cress) PE=1 SV=1	PREDICTED: deoxyuridine 5&apos;-triphosphate nucleotidohydrolase-like [Vitis vinifera]
VIT_16s0022g02170	-3.87339	2.05e-115	Alpha-L-fucosidase 1 (Precursor) GN=FUC1 OS=Arabidopsis thaliana (Mouse-ear cress) PE=1 SV=2	unnamed protein product [Vitis vinifera]
VIT_12s0028g00860	2.91577	7.54e-127	Transcription factor JUNGBRUNNEN 1 GN=F23E6.1 OS=Arabidopsis thaliana (Mouse-ear cress) PE=1 SV=1	PREDICTED: NAC domain-containing protein 42 [Vitis vinifera]
VIT_17s0000g06920	-1.42214	1.1e-10	Uncharacterized protein At3g61260 GN=At3g61260 OS=Arabidopsis thaliana (Mouse-ear cress) PE=1 SV=1	unnamed protein product [Vitis vinifera]
VIT_06s0004g02580	1.2369	1.18e-15	BEL1-like homeodomain protein 8 GN=BLH8 OS=Arabidopsis thaliana (Mouse-ear cress) PE=1 SV=1	unnamed protein product [Vitis vinifera]
VIT_08s0007g05530	-1.35563	1.1e-29	Uncharacterized protein At3g28850 GN=At3g28850 OS=Arabidopsis thaliana (Mouse-ear cress) PE=1 SV=1	PREDICTED: uncharacterized protein At5g39865-like [Vitis vinifera]
VIT_14s0068g00160	-2.29167	1.51e-17	--	PREDICTED: uncharacterized protein LOC100854073 [Vitis vinifera]
VIT_06s0004g01080	-1.41603	0.000114367	DNA (cytosine-5)-methyltransferase CMT3 GN=CMT3 OS=Arabidopsis thaliana (Mouse-ear cress) PE=1 SV=2	PREDICTED: DNA (cytosine-5)-methyltransferase CMT3-like [Vitis vinifera]
VIT_05s0049g00930	1.35087	8.04e-30	Inorganic phosphate transporter 1-4 GN=T7F6.11 OS=Arabidopsis thaliana (Mouse-ear cress) PE=1 SV=1	PREDICTED: inorganic phosphate transporter 1-4 [Vitis vinifera]
VIT_03s0088g00400	-1.08376	1.31e-32	--	PREDICTED: uncharacterized protein LOC100266884 [Vitis vinifera]
VIT_13s0067g01020	2.06195	7.58e-81	Leucoanthocyanidin dioxygenase GN=ANS OS=Malus domestica (Apple) PE=2 SV=1	PREDICTED: leucoanthocyanidin dioxygenase [Vitis vinifera]
VIT_16s0148g00180	3.01889	8.3e-11	Probable receptor-like protein kinase At1g67000 (Precursor) GN=At1g67000 OS=Arabidopsis thaliana (Mouse-ear cress) PE=2 SV=2	PREDICTED: probable receptor-like protein kinase At5g39020-like [Vitis vinifera]
VIT_05s0049g01950	-1.89942	5.68e-24	--	unnamed protein product [Vitis vinifera]
VIT_08s0040g03260	1.0048	1.62e-06	Nuclear transcription factor Y subunit B-8 GN=NFYB8 OS=Arabidopsis thaliana (Mouse-ear cress) PE=2 SV=1	unnamed protein product [Vitis vinifera]
VIT_01s0150g00280	-1.79417	2.71e-48	Uncharacterized protein At4g14100 (Precursor) GN=At4g14100 OS=Arabidopsis thaliana (Mouse-ear cress) PE=2 SV=1	PREDICTED: uncharacterized protein At4g14100 [Vitis vinifera]
VIT_01s0010g03930	3.21983	1.98e-216	Probable WRKY transcription factor 75 GN=WRKY75 OS=Arabidopsis thaliana (Mouse-ear cress) PE=2 SV=1	PREDICTED: probable WRKY transcription factor 57 [Vitis vinifera]
VIT_15s0048g02750	1.87713	6.56e-07	--	unnamed protein product [Vitis vinifera]
VIT_07s0005g01360	2.6527	1.27e-40	Probable E3 ubiquitin ligase SUD1 GN=F28A23.140 OS=Arabidopsis thaliana (Mouse-ear cress) PE=1 SV=1	unnamed protein product [Vitis vinifera]
VIT_01s0026g00850	1.29355	0.000249984	Zinc finger protein 5 GN=ZFP5 OS=Arabidopsis thaliana (Mouse-ear cress) PE=2 SV=1	PREDICTED: uncharacterized protein LOC100854597 [Vitis vinifera]
VIT_08s0007g01400	3.09017	0	Glutathione S-transferase U8 GN=GSTU8 OS=Arabidopsis thaliana (Mouse-ear cress) PE=2 SV=1	hypothetical protein VITISV_041660 [Vitis vinifera]
VIT_02s0025g02960	-2.82353	1.56e-71	Feruloyl CoA ortho-hydroxylase 2 GN=F6&apos;H2 OS=Arabidopsis thaliana (Mouse-ear cress) PE=1 SV=1	PREDICTED: naringenin,2-oxoglutarate 3-dioxygenase [Vitis vinifera]
VIT_16s0100g00480	-2.00989	4.56e-89	Putative 4-hydroxy-tetrahydrodipicolinate reductase 3, chloroplastic (Precursor) GN=DAPB3 OS=Arabidopsis thaliana (Mouse-ear cress) PE=2 SV=1	unnamed protein product [Vitis vinifera]
VIT_13s0019g02860	-2.16661	6.83e-13	UDP-glycosyltransferase 76F1 GN=UGT76F1 OS=Arabidopsis thaliana (Mouse-ear cress) PE=2 SV=1	PREDICTED: UDP-glycosyltransferase 76F1 [Vitis vinifera]
VIT_13s0064g00950	-1.90527	2.38e-07	Glycine-rich RNA-binding protein GRP1A OS=Sinapis alba (White mustard) PE=2 SV=1	PREDICTED: uncharacterized protein LOC100261971 [Vitis vinifera]
VIT_06s0009g03000	-2.04565	5.7e-07	Flavonoid 3&apos;,5&apos;-hydroxylase 2 GN=CYP75A3 OS=Petunia hybrida (Petunia) PE=2 SV=1	PREDICTED: LOW QUALITY PROTEIN: flavonoid 3&apos;,5&apos;-hydroxylase 2-like [Vitis vinifera]
VIT_01s0146g00440	1.75825	2.12e-24	--	unnamed protein product [Vitis vinifera]
VIT_07s0005g01040	-2.40556	6.25e-174	Probable galacturonosyltransferase-like 7 GN=GATL7 OS=Arabidopsis thaliana (Mouse-ear cress) PE=2 SV=1	PREDICTED: probable galacturonosyltransferase-like 7-like [Vitis vinifera]
VIT_03s0180g00200	2.23845	0	Cinnamate beta-D-glucosyltransferase GN=GT2 OS=Fragaria ananassa (Strawberry) PE=1 SV=1	PREDICTED: cinnamate beta-D-glucosyltransferase isoform 1 [Vitis vinifera]
VIT_00s0615g00030	1.11234	3.36e-67	Probable mannitol dehydrogenase GN=CAD OS=Fragaria ananassa (Strawberry) PE=1 SV=1	PREDICTED: probable mannitol dehydrogenase-like isoform 2 [Vitis vinifera]
VIT_18s0001g03670	-3.58174	1.91e-139	--	PREDICTED: uncharacterized protein LOC100257501 [Vitis vinifera]
VIT_04s0023g02700	-1.78576	7.15e-137	Thioredoxin H-type 2 OS=Nicotiana tabacum (Common tobacco) PE=3 SV=1	PREDICTED: thioredoxin H-type 2 [Vitis vinifera]
VIT_06s0009g00320	-1.68593	6.34e-27	E3 ubiquitin-protein ligase PUB23 GN=PUB23 OS=Arabidopsis thaliana (Mouse-ear cress) PE=1 SV=1	PREDICTED: E3 ubiquitin-protein ligase PUB23-like [Vitis vinifera]
VIT_13s0101g00250	-1.06602	0.000518134	Tetraketide alpha-pyrone reductase 1 GN=F23E12.20 OS=Arabidopsis thaliana (Mouse-ear cress) PE=2 SV=1	unnamed protein product [Vitis vinifera]
VIT_04s0008g02520	1.0414	1.15e-13	G-type lectin S-receptor-like serine/threonine-protein kinase At1g34300 (Precursor) GN=At1g34300 OS=Arabidopsis thaliana (Mouse-ear cress) PE=1 SV=1	unnamed protein product [Vitis vinifera]
VIT_08s0007g04600	2.18402	2.86e-11	UDP-glycosyltransferase 73C4 GN=UGT73C4 OS=Arabidopsis thaliana (Mouse-ear cress) PE=2 SV=1	PREDICTED: UDP-glycosyltransferase 73C2 [Vitis vinifera]
VIT_01s0010g03510	-1.81246	2.13e-16	Flavonoid 3&apos;,5&apos;-methyltransferase GN=FAOMT OS=Vitis vinifera (Grape) PE=1 SV=1	unnamed protein product [Vitis vinifera]
VIT_09s0054g01220	3.20092	0	Beta-amyrin synthase GN=OSCBPY OS=Betula platyphylla (Asian white birch) PE=1 SV=1	PREDICTED: beta-amyrin synthase [Vitis vinifera]
VIT_00s0475g00010	-1.83113	6.99e-172	Probable galacturonosyltransferase 4 GN=MCA23.10 OS=Arabidopsis thaliana (Mouse-ear cress) PE=2 SV=1	unnamed protein product [Vitis vinifera]
VIT_17s0000g10370	-1.34244	2.72e-08	--	PREDICTED: uncharacterized protein LOC100246199 [Vitis vinifera]
VIT_11s0016g02360	-1.03694	4.95e-34	Tetraspanin-2 GN=TET2 OS=Arabidopsis thaliana (Mouse-ear cress) PE=2 SV=1	unnamed protein product [Vitis vinifera]
VIT_18s0001g05380	-1.38867	5.22e-09	TPR repeat-containing thioredoxin TTL1 GN=TTL1 OS=Arabidopsis thaliana (Mouse-ear cress) PE=1 SV=1	PREDICTED: TPR repeat-containing thioredoxin TTL1-like [Vitis vinifera]
VIT_00s1365g00010	-1.73404	9.11e-32	Fimbrin-1 GN=FIM1 OS=Arabidopsis thaliana (Mouse-ear cress) PE=1 SV=2	PREDICTED: fimbrin-1-like, partial [Vitis vinifera]
VIT_18s0041g00330	-1.46379	3.9e-19	Endonuclease OS=Nicotiana tabacum (Common tobacco) PE=2 SV=1	PREDICTED: uncharacterized protein LOC100244294 [Vitis vinifera]
VIT_02s0154g00020	-1.78273	5.17e-06	NAC domain-containing protein 7 GN=T28K15.1 OS=Arabidopsis thaliana (Mouse-ear cress) PE=2 SV=2	PREDICTED: NAC domain-containing protein 7-like [Vitis vinifera]
VIT_12s0028g00840	-2.83328	1.53e-13	Putative chromatin-remodeling complex ATPase chain GN=At3g06400 OS=Arabidopsis thaliana (Mouse-ear cress) PE=2 SV=3	PREDICTED: putative chromatin-remodeling complex ATPase chain isoform 2 [Vitis vinifera]
VIT_16s0013g01990	-1.34185	3.79e-42	Leucine-rich repeat receptor-like protein kinase TDR (Precursor) GN=TDR OS=Arabidopsis thaliana (Mouse-ear cress) PE=1 SV=1	PREDICTED: leucine-rich repeat receptor-like protein kinase TDR-like [Vitis vinifera]
VIT_13s0047g01190	-2.07354	5.84e-20	NADH--cytochrome b5 reductase 1 GN=MVA3.13 OS=Arabidopsis thaliana (Mouse-ear cress) PE=1 SV=1	PREDICTED: NADH-cytochrome b5 reductase 1-like [Vitis vinifera]
VIT_07s0031g01920	2.35858	2.1e-45	Probable serine/threonine-protein kinase At1g54610 GN=At1g54610 OS=Arabidopsis thaliana (Mouse-ear cress) PE=1 SV=1	unnamed protein product [Vitis vinifera]
VIT_13s0074g00230	1.04202	2.38e-17	--	PREDICTED: uncharacterized protein LOC100247238 [Vitis vinifera]
VIT_19s0014g03190	-1.62443	2.1e-153	--	PREDICTED: uncharacterized protein LOC100260721 isoform 2 [Vitis vinifera]
VIT_01s0010g03750	1.12071	3.49e-42	--	PREDICTED: stress-associated endoplasmic reticulum protein 2-like [Vitis vinifera]
VIT_07s0205g00140	-1.46834	2.76e-28	Kinesin-like protein FLA10 GN=FLA10 OS=Chlamydomonas reinhardtii (Chlamydomonas smithii) PE=1 SV=1	PREDICTED: kinesin-like protein KIF19-like [Vitis vinifera]
VIT_16s0039g02850	4.14466	1.16e-112	--	unnamed protein product [Vitis vinifera]
VIT_10s0003g04050	-1.58386	1.7e-33	Auxilin-related protein 1 GN=At4g12780 OS=Arabidopsis thaliana (Mouse-ear cress) PE=1 SV=2	PREDICTED: uncharacterized protein LOC100249766 [Vitis vinifera]
VIT_11s0016g00710	1.55268	4.69e-183	Protein TIFY 10A GN=T29M8.5 OS=Arabidopsis thaliana (Mouse-ear cress) PE=1 SV=1	PREDICTED: protein TIFY 10A [Vitis vinifera]
VIT_18s0001g10120	1.16032	1.49e-28	--	SPla/RYanodine receptor domain-containing protein [Theobroma cacao]
VIT_01s0011g05930	1.58693	4.25e-82	Probable S-adenosylmethionine-dependent methyltransferase At5g37990 GN=At5g37990 OS=Arabidopsis thaliana (Mouse-ear cress) PE=2 SV=2	PREDICTED: probable S-adenosylmethionine-dependent methyltransferase At5g37990-like [Vitis vinifera]
VIT_15s0024g01440	1.17128	4.22e-11	Xylulose 5-phosphate/phosphate translocator, chloroplastic (Precursor) GN=K10A8.110 OS=Arabidopsis thaliana (Mouse-ear cress) PE=2 SV=1	PREDICTED: xylulose 5-phosphate/phosphate translocator, chloroplastic-like [Vitis vinifera]
VIT_10s0092g00200	-1.02806	1.36e-13	GDP-mannose transporter GONST3 GN=GONST3 OS=Arabidopsis thaliana (Mouse-ear cress) PE=2 SV=1	unnamed protein product [Vitis vinifera]
VIT_07s0005g01030	-2.55553	1.18e-43	Cellulose synthase-like protein D5 GN=CSLD5 OS=Arabidopsis thaliana (Mouse-ear cress) PE=2 SV=1	PREDICTED: cellulose synthase-like protein D5-like [Vitis vinifera]
VIT_19s0014g00620	1.18259	2.78e-33	Probable leucine-rich repeat receptor-like serine/threonine-protein kinase At3g14840 (Precursor) GN=LRR-RLK OS=Arabidopsis thaliana (Mouse-ear cress) PE=1 SV=1	unnamed protein product [Vitis vinifera]
VIT_00s0286g00140	-1.47337	1.87e-52	G-type lectin S-receptor-like serine/threonine-protein kinase At1g11410 (Precursor) GN=At1g11410 OS=Arabidopsis thaliana (Mouse-ear cress) PE=3 SV=3	PREDICTED: G-type lectin S-receptor-like serine/threonine-protein kinase RKS1-like [Vitis vinifera]
VIT_11s0037g00530	-2.09808	7.69e-98	Cellulose synthase A catalytic subunit 7 [UDP-forming] GN=T10B6.80 OS=Arabidopsis thaliana (Mouse-ear cress) PE=1 SV=1	PREDICTED: cellulose synthase A catalytic subunit 7 [UDP-forming]-like isoform 2 [Vitis vinifera]
VIT_07s0031g02950	1.55152	6.65e-45	Ammonium transporter 3 member 1 GN=OsJ_04233 OS=Oryza sativa subsp. japonica (Rice) PE=2 SV=1	PREDICTED: ammonium transporter 3 member 1-like [Vitis vinifera]
VIT_04s0044g00720	2.29845	6.65e-139	G-type lectin S-receptor-like serine/threonine-protein kinase RLK1 (Precursor) GN=RLK1 OS=Arabidopsis thaliana (Mouse-ear cress) PE=2 SV=2	PREDICTED: G-type lectin S-receptor-like serine/threonine-protein kinase RLK1-like [Vitis vinifera]
VIT_04s0044g00730	1.91858	3.44e-66	G-type lectin S-receptor-like serine/threonine-protein kinase RLK1 (Precursor) GN=RLK1 OS=Arabidopsis thaliana (Mouse-ear cress) PE=2 SV=2	PREDICTED: G-type lectin S-receptor-like serine/threonine-protein kinase RLK1 [Vitis vinifera]
VIT_03s0091g01290	1.88507	2.37e-110	Serine carboxypeptidase-like 18 (Precursor) GN=SCPL18 OS=Arabidopsis thaliana (Mouse-ear cress) PE=2 SV=2	PREDICTED: serine carboxypeptidase-like 18-like [Vitis vinifera]
VIT_01s0026g02030	-1.60329	1.33e-10	Transcription factor bHLH135 GN=At1g74500 OS=Arabidopsis thaliana (Mouse-ear cress) PE=1 SV=1	PREDICTED: transcription factor bHLH135 [Vitis vinifera]
VIT_13s0064g01480	1.05045	1.06e-05	Linoleate 13S-lipoxygenase 2-1, chloroplastic (Precursor) GN=LOX2.1 OS=Solanum tuberosum (Potato) PE=1 SV=1	PREDICTED: linoleate 13S-lipoxygenase 2-1, chloroplastic [Vitis vinifera]
VIT_18s0122g01120	-1.26717	2.53e-12	Putative pentatricopeptide repeat-containing protein At5g43820 GN=At5g43820 OS=Arabidopsis thaliana (Mouse-ear cress) PE=3 SV=1	unnamed protein product [Vitis vinifera]
VIT_12s0059g00770	-1.58497	3.47e-30	L-ascorbate oxidase homolog (Precursor) GN=Bp10 OS=Brassica napus (Rape) PE=2 SV=1	PREDICTED: L-ascorbate oxidase homolog [Vitis vinifera]
VIT_03s0063g00810	2.16637	2.82e-143	Probable carboxylesterase 5 GN=CXE5 OS=Arabidopsis thaliana (Mouse-ear cress) PE=2 SV=1	PREDICTED: probable carboxylesterase 7-like [Vitis vinifera]
VIT_01s0011g00600	-2.28376	5.49e-135	Triose phosphate/phosphate translocator, chloroplastic (Precursor) GN=TPT OS=Zea mays (Maize) PE=1 SV=1	PREDICTED: triose phosphate/phosphate translocator, chloroplastic [Vitis vinifera]
VIT_14s0068g02290	1.12612	2.45e-07	Receptor-like protein 12 (Precursor) GN=RLP12 OS=Arabidopsis thaliana (Mouse-ear cress) PE=2 SV=2	PREDICTED: leucine-rich repeat receptor protein kinase EXS-like [Vitis vinifera]
VIT_08s0007g00830	2.46736	4.29e-24	L-type lectin-domain containing receptor kinase S.4 (Precursor) GN=LECRKS4 OS=Arabidopsis thaliana (Mouse-ear cress) PE=1 SV=1	PREDICTED: L-type lectin-domain containing receptor kinase IV.2-like [Vitis vinifera]
VIT_05s0094g00950	1.84366	2.42e-116	BTB/POZ and TAZ domain-containing protein 3 GN=BT3 OS=Arabidopsis thaliana (Mouse-ear cress) PE=1 SV=2	unnamed protein product [Vitis vinifera]
VIT_00s0313g00010	-2.81669	2.85e-33	Uncharacterized protein At4g38062 GN=At4g38062 OS=Arabidopsis thaliana (Mouse-ear cress) PE=2 SV=1	hypothetical protein VITISV_028576 [Vitis vinifera]
VIT_09s0002g07810	5.50245	5.52e-140	--	PREDICTED: LRR receptor-like serine/threonine-protein kinase FLS2-like [Vitis vinifera]
VIT_06s0004g01730	-2.07291	1.38e-12	--	unnamed protein product [Vitis vinifera]
VIT_03s0063g00710	2.47998	3e-35	Probable carboxylesterase 2 GN=CXE2 OS=Arabidopsis thaliana (Mouse-ear cress) PE=2 SV=1	PREDICTED: probable carboxylesterase 2-like [Vitis vinifera]
VIT_08s0007g03430	-2.14287	1.37e-08	Germin-like protein subfamily 3 member 2 (Precursor) GN=At3g10080 OS=Arabidopsis thaliana (Mouse-ear cress) PE=2 SV=1	PREDICTED: germin-like protein subfamily 3 member 2-like [Vitis vinifera]
VIT_16s0022g00830	-3.36811	2.16e-46	21 kDa protein (Precursor) OS=Daucus carota (Carrot) PE=2 SV=1	PREDICTED: 21 kDa protein-like [Vitis vinifera]
VIT_02s0025g00420	1.02126	0.00255584	WRKY transcription factor 22 OS=Arabidopsis thaliana (Mouse-ear cress) PE=2 SV=1	PREDICTED: WRKY transcription factor 22-like [Vitis vinifera]
VIT_14s0066g01810	1.6219	2.21e-83	--	PREDICTED: uncharacterized protein LOC100249226 [Vitis vinifera]
VIT_06s0061g00710	-1.40735	7.8e-64	--	PREDICTED: RING finger and CHY zinc finger domain-containing protein 1 [Vitis vinifera]
VIT_14s0066g01160	-1.00086	0.000488742	--	PREDICTED: proteasome assembly chaperone 3 [Vitis vinifera]
VIT_12s0059g00110	-1.89046	1.94e-05	Ankyrin repeat-containing protein At3g12360 GN=At3g12360 OS=Arabidopsis thaliana (Mouse-ear cress) PE=2 SV=1	unnamed protein product [Vitis vinifera]
VIT_15s0046g03360	1.94309	2.13e-28	--	unnamed protein product [Vitis vinifera]
VIT_16s0148g00030	2.92476	9.03e-71	Probable receptor-like protein kinase At5g39020 (Precursor) GN=At5g39020 OS=Arabidopsis thaliana (Mouse-ear cress) PE=2 SV=1	PREDICTED: probable receptor-like protein kinase At1g67000-like [Vitis vinifera]
VIT_06s0004g05170	2.65553	2.59e-14	L-type lectin-domain containing receptor kinase IV.1 (Precursor) GN=F13M22.21 OS=Arabidopsis thaliana (Mouse-ear cress) PE=1 SV=1	PREDICTED: L-type lectin-domain containing receptor kinase IV.2 [Vitis vinifera]
VIT_15s0046g03340	-1.09119	9.11e-128	Acetyl-coenzyme A carboxylase carboxyl transferase subunit alpha, chloroplastic (Precursor) GN=CAC3 OS=Arabidopsis thaliana (Mouse-ear cress) PE=1 SV=1	PREDICTED: acetyl-coenzyme A carboxylase carboxyl transferase subunit alpha, chloroplastic [Vitis vinifera]
VIT_02s0033g00700	2.57701	3.5e-07	Bifunctional nitrilase/nitrile hydratase NIT4B GN=NIT4B OS=Nicotiana tabacum (Common tobacco) PE=2 SV=1	PREDICTED: bifunctional nitrilase/nitrile hydratase NIT4B-like [Vitis vinifera]
VIT_05s0020g01140	-1.75921	1.65e-138	50S ribosomal protein L18, chloroplastic (Precursor) GN=RPL18 OS=Arabidopsis thaliana (Mouse-ear cress) PE=2 SV=1	PREDICTED: 50S ribosomal protein L18, chloroplastic isoform 1 [Vitis vinifera]
VIT_05s0020g02890	-1.31308	2.57e-18	Uncharacterized GPI-anchored protein At3g06035 (Precursor) GN=At3g06035 OS=Arabidopsis thaliana (Mouse-ear cress) PE=2 SV=1	PREDICTED: uncharacterized GPI-anchored protein At3g06035 [Vitis vinifera]
VIT_17s0000g08450	5.46031	1.4e-11	Carbonic anhydrase, chloroplastic (Precursor) OS=Nicotiana tabacum (Common tobacco) PE=2 SV=1	unnamed protein product [Vitis vinifera]
VIT_19s0014g04090	3.43735	2.53e-117	G-type lectin S-receptor-like serine/threonine-protein kinase At4g27290 (Precursor) GN=At4g27290 OS=Arabidopsis thaliana (Mouse-ear cress) PE=3 SV=4	PREDICTED: receptor-like serine/threonine-protein kinase SD1-8-like [Vitis vinifera]
VIT_15s0048g01940	-1.83733	1.47e-24	Probable methyltransferase PMT15 GN=At4g00750 OS=Arabidopsis thaliana (Mouse-ear cress) PE=1 SV=1	PREDICTED: probable methyltransferase PMT15-like [Vitis vinifera]
VIT_10s0003g01080	-1.47525	1.22e-68	50S ribosomal protein L34, chloroplastic (Precursor) GN=RPL34 OS=Spinacia oleracea (Spinach) PE=1 SV=1	unnamed protein product [Vitis vinifera]
VIT_13s0067g03360	1.09591	3.5e-67	Adenylate kinase 1, mitochondrial (Precursor) GN=At2g37250 OS=Arabidopsis thaliana (Mouse-ear cress) PE=2 SV=1	unnamed protein product [Vitis vinifera]
VIT_07s0141g00890	3.04628	1.11e-135	Cytochrome P450 94A1 GN=CYP94A1 OS=Vicia sativa (Spring vetch) PE=2 SV=2	PREDICTED: cytochrome P450 94A1 [Vitis vinifera]
VIT_18s0001g15310	-1.8293	4.44e-208	Thioredoxin M-type Md (Precursor) OS=Spinacia oleracea (Spinach) PE=1 SV=2	PREDICTED: thioredoxin M-type, chloroplastic [Vitis vinifera]
VIT_07s0141g00690	1.47552	8.47e-05	Ethylene-responsive transcription factor 3 GN=ERF3 OS=Nicotiana tabacum (Common tobacco) PE=2 SV=1	PREDICTED: ethylene-responsive transcription factor 7-like [Vitis vinifera]
VIT_13s0074g00700	1.32969	5.08e-27	Pleiotropic drug resistance protein 2 GN=PDR2 OS=Nicotiana plumbaginifolia (Leadwort-leaved tobacco) PE=2 SV=1	PREDICTED: pleiotropic drug resistance protein 2-like isoform 1 [Vitis vinifera]
VIT_00s1360g00010	1.14625	0.000808089	Pentatricopeptide repeat-containing protein At2g17670 GN=At2g17670 OS=Arabidopsis thaliana (Mouse-ear cress) PE=2 SV=1	PREDICTED: pentatricopeptide repeat-containing protein At2g17670-like, partial [Vitis vinifera]
VIT_10s0003g01040	-3.7265	2.87e-16	Phospholipase A1-IIgamma GN=DSEL OS=Arabidopsis thaliana (Mouse-ear cress) PE=1 SV=1	PREDICTED: phospholipase A1-IIgamma [Vitis vinifera]
VIT_18s0122g01030	-1.44434	2.56e-75	F-box/kelch-repeat protein At5g42350 GN=At5g42350 OS=Arabidopsis thaliana (Mouse-ear cress) PE=2 SV=1	PREDICTED: F-box/kelch-repeat protein At5g42350-like [Vitis vinifera]
VIT_07s0031g00940	-1.13534	3.65e-10	Low affinity sulfate transporter 3 GN=ST3 OS=Stylosanthes hamata (Caribbean stylo) PE=2 SV=1	PREDICTED: sulfate transporter 2.1-like [Vitis vinifera]
VIT_12s0057g00860	3.16179	5.05e-22	Receptor-like protein 12 (Precursor) GN=RLP12 OS=Arabidopsis thaliana (Mouse-ear cress) PE=2 SV=2	PREDICTED: receptor-like protein 12-like [Vitis vinifera]
VIT_18s0001g09550	3.33533	1.07e-88	Putative receptor-like protein kinase At3g47110 (Precursor) GN=At3g47110 OS=Arabidopsis thaliana (Mouse-ear cress) PE=3 SV=1	unnamed protein product [Vitis vinifera]
VIT_08s0007g00600	-1.37534	1.31e-06	Laccase-2 (Precursor) GN=LAC2 OS=Arabidopsis thaliana (Mouse-ear cress) PE=2 SV=1	PREDICTED: laccase-17-like [Vitis vinifera]
VIT_05s0094g00160	1.76396	2.43e-08	--	PREDICTED: uncharacterized protein LOC100855082 [Vitis vinifera]
VIT_17s0000g10060	-1.49029	1.5e-43	GDSL esterase/lipase At3g48460 (Precursor) GN=At3g48460 OS=Arabidopsis thaliana (Mouse-ear cress) PE=2 SV=1	PREDICTED: GDSL esterase/lipase At3g48460 [Vitis vinifera]
VIT_02s0025g05100	1.18961	0.00232622	Putative DNA-binding protein ESCAROLA GN=ESC OS=Arabidopsis thaliana (Mouse-ear cress) PE=2 SV=1	PREDICTED: putative DNA-binding protein ESCAROLA-like [Vitis vinifera]
VIT_04s0023g01220	1.51292	4.77e-13	Dolichyl-diphosphooligosaccharide--protein glycosyltransferase 48 kDa subunit (Precursor) GN=MSN2.7 OS=Arabidopsis thaliana (Mouse-ear cress) PE=2 SV=1	PREDICTED: dolichyl-diphosphooligosaccharide--protein glycosyltransferase 48 kDa subunit [Vitis vinifera]
VIT_19s0015g00250	1.53644	1.68e-54	Zinc transporter 2 (Precursor) GN=ZIP2 OS=Oryza sativa subsp. japonica (Rice) PE=2 SV=1	PREDICTED: zinc transporter 11-like [Vitis vinifera]
VIT_06s0004g04610	-2.37099	8.63e-208	Fasciclin-like arabinogalactan protein 4 (Precursor) GN=F12A12.70 OS=Arabidopsis thaliana (Mouse-ear cress) PE=1 SV=1	PREDICTED: fasciclin-like arabinogalactan protein 4 [Vitis vinifera]
VIT_08s0040g01060	1.18997	0.0107577	Serine carboxypeptidase-like 45 (Precursor) GN=SCPL45 OS=Arabidopsis thaliana (Mouse-ear cress) PE=2 SV=1	PREDICTED: serine carboxypeptidase-like 45-like [Vitis vinifera]
VIT_18s0089g01170	-2.11201	0	Chlorophyll a-b binding protein CP26, chloroplastic (Precursor) GN=LHCB5 OS=Arabidopsis thaliana (Mouse-ear cress) PE=2 SV=1	PREDICTED: chlorophyll a-b binding protein CP26, chloroplastic [Vitis vinifera]
VIT_13s0019g00740	-1.08414	4.62e-52	--	PREDICTED: uncharacterized protein LOC100256399 [Vitis vinifera]
VIT_00s1241g00010	-1.8581	3.03e-11	Protein ODORANT1 GN=ODO1 OS=Petunia hybrida (Petunia) PE=2 SV=1	PREDICTED: protein ODORANT1 [Vitis vinifera]
VIT_06s0004g02010	2.81142	7.12e-12	Leucine-rich repeat extensin-like protein 2 (Precursor) GN=LRX2 OS=Arabidopsis thaliana (Mouse-ear cress) PE=1 SV=1	unnamed protein product [Vitis vinifera]
VIT_14s0060g00620	1.08242	0.00703583	Polygalacturonase At1g48100 (Precursor) GN=At1g48100 OS=Arabidopsis thaliana (Mouse-ear cress) PE=2 SV=1	PREDICTED: polygalacturonase At1g48100 [Vitis vinifera]
VIT_12s0028g03800	-1.31829	2.71e-74	GPI-anchored protein LORELEI (Precursor) GN=LRE OS=Arabidopsis thaliana (Mouse-ear cress) PE=2 SV=1	PREDICTED: GPI-anchored protein LORELEI [Vitis vinifera]
VIT_05s0020g04000	1.10792	4.83e-28	E3 ubiquitin-protein ligase RING1 GN=RING1 OS=Gossypium hirsutum (Upland cotton) PE=2 SV=1	PREDICTED: RING finger protein 126 [Vitis vinifera]
VIT_11s0118g00620	-1.10523	5.03e-18	Uncharacterized methyltransferase At2g41040, chloroplastic (Precursor) GN=At2g41040 OS=Arabidopsis thaliana (Mouse-ear cress) PE=1 SV=1	PREDICTED: uncharacterized methyltransferase At2g41040, chloroplastic [Vitis vinifera]
VIT_17s0000g04970	-1.11875	1.46e-11	ADP,ATP carrier protein ER-ANT1 GN=ER-ANT1 OS=Arabidopsis thaliana (Mouse-ear cress) PE=2 SV=2	PREDICTED: ADP,ATP carrier protein ER-ANT1 [Vitis vinifera]
VIT_06s0080g01090	1.07611	8.1e-55	Probable CCR4-associated factor 1 homolog 9 GN=CAF1-9 OS=Arabidopsis thaliana (Mouse-ear cress) PE=2 SV=1	PREDICTED: probable CCR4-associated factor 1 homolog 9-like [Vitis vinifera]
VIT_13s0067g03890	-1.87582	3.41e-238	3-ketoacyl-CoA synthase 21 GN=KCS21 OS=Arabidopsis thaliana (Mouse-ear cress) PE=2 SV=1	PREDICTED: 3-ketoacyl-CoA synthase 21, partial [Vitis vinifera]
VIT_12s0059g00280	3.71226	1.26e-237	Ethylene-responsive transcription factor ERF053 GN=ERF053 OS=Arabidopsis thaliana (Mouse-ear cress) PE=2 SV=1	PREDICTED: ethylene-responsive transcription factor ERF054-like [Vitis vinifera]
VIT_06s0061g01420	1.36302	3.64e-89	--	unnamed protein product [Vitis vinifera]
VIT_10s0003g04340	-1.86769	0.0444258	Glucan endo-1,3-beta-glucosidase 13 (Precursor) GN=At5g56590 OS=Arabidopsis thaliana (Mouse-ear cress) PE=1 SV=1	PREDICTED: glucan endo-1,3-beta-glucosidase 13-like [Vitis vinifera]
VIT_03s0038g01190	-2.07952	3.36e-09	Auxin-induced protein X10A OS=Glycine max (Soybean) PE=2 SV=1	PREDICTED: auxin-induced protein 10A5 [Vitis vinifera]
VIT_04s0008g05240	-1.30863	1.19e-118	Adenine nucleotide transporter BT1, chloroplastic/mitochondrial (Precursor) GN=F8B4.100 OS=Arabidopsis thaliana (Mouse-ear cress) PE=1 SV=1	PREDICTED: protein brittle-1, chloroplastic/amyloplastic [Vitis vinifera]
VIT_14s0060g01970	1.74868	2.19e-82	F-box/LRR-repeat protein 3 GN=FBL3 OS=Arabidopsis thaliana (Mouse-ear cress) PE=2 SV=1	unnamed protein product [Vitis vinifera]
VIT_03s0063g01910	-1.21377	2.54e-24	CASP-like protein Os03g0767900 OS=Oryza sativa subsp. japonica (Rice) PE=2 SV=1	PREDICTED: CASP-like protein At1g49405 [Vitis vinifera]
VIT_06s0009g02500	-2.25989	2.34e-150	Cucumber peeling cupredoxin OS=Cucumis sativus (Cucumber) PE=1 SV=3	unnamed protein product [Vitis vinifera]
VIT_13s0019g01830	-1.75816	4.17e-155	Protein IQ-DOMAIN 14 GN=IQD14 OS=Arabidopsis thaliana (Mouse-ear cress) PE=1 SV=1	PREDICTED: uncharacterized protein LOC100256816 [Vitis vinifera]
VIT_01s0026g00220	1.86624	5.38e-43	Aldehyde dehydrogenase family 2 member B4, mitochondrial (Precursor) GN=T17F15.130 OS=Arabidopsis thaliana (Mouse-ear cress) PE=2 SV=1	PREDICTED: aldehyde dehydrogenase family 2 member B4, mitochondrial [Vitis vinifera]
VIT_12s0059g00870	2.07071	4.17e-19	Mitogen-activated protein kinase kinase kinase 2 GN=ANP2 OS=Arabidopsis thaliana (Mouse-ear cress) PE=2 SV=1	PREDICTED: mitogen-activated protein kinase kinase kinase A [Vitis vinifera]
VIT_03s0038g00670	-1.2128	4.37e-174	Probable fructose-bisphosphate aldolase 1, chloroplastic (Precursor) GN=FBA1 OS=Arabidopsis thaliana (Mouse-ear cress) PE=1 SV=2	PREDICTED: probable fructose-bisphosphate aldolase 1, chloroplastic [Vitis vinifera]
VIT_15s0021g02490	1.09992	3.01e-24	Protein transport protein Sec61 subunit beta GN=At2g45070 OS=Arabidopsis thaliana (Mouse-ear cress) PE=2 SV=1	unnamed protein product [Vitis vinifera]
VIT_14s0128g00080	-2.76926	3.55e-62	GDSL esterase/lipase At1g54790 (Precursor) GN=At1g54790 OS=Arabidopsis thaliana (Mouse-ear cress) PE=2 SV=1	PREDICTED: GDSL esterase/lipase At1g54790 [Vitis vinifera]
VIT_08s0007g06560	3.68775	2.61e-211	Probable L-type lectin-domain containing receptor kinase S.5 (Precursor) GN=LECRKS5 OS=Arabidopsis thaliana (Mouse-ear cress) PE=2 SV=1	PREDICTED: probable L-type lectin-domain containing receptor kinase S.5 [Vitis vinifera]
VIT_15s0046g00310	-2.65054	9.29e-69	Ethylene-responsive transcription factor ERF023 GN=ERF023 OS=Arabidopsis thaliana (Mouse-ear cress) PE=2 SV=1	PREDICTED: ethylene-responsive transcription factor ERF023 [Vitis vinifera]
VIT_09s0002g05180	-1.60136	1.67e-144	--	PREDICTED: uncharacterized protein LOC100855085 [Vitis vinifera]
VIT_04s0008g05570	1.15997	5.05e-33	GDP-mannose transporter GONST1 GN=GONST1 OS=Arabidopsis thaliana (Mouse-ear cress) PE=1 SV=2	PREDICTED: UDP-sugar transporter UST74c [Vitis vinifera]
VIT_14s0030g01950	-3.28219	2.85e-134	Shikimate O-hydroxycinnamoyltransferase GN=HST OS=Nicotiana tabacum (Common tobacco) PE=1 SV=1	PREDICTED: hydroxycinnamoyl-Coenzyme A shikimate/quinate hydroxycinnamoyltransferase [Vitis vinifera]
VIT_19s0015g02780	2.78697	1.32e-280	Secologanin synthase GN=CYP72A1 OS=Catharanthus roseus (Madagascar periwinkle) PE=2 SV=1	PREDICTED: secologanin synthase-like [Vitis vinifera]
VIT_01s0011g06010	-1.43987	1.23e-18	Vacuolar iron transporter 1 GN=VIT1 OS=Arabidopsis thaliana (Mouse-ear cress) PE=2 SV=1	PREDICTED: vacuolar iron transporter 1 [Vitis vinifera]
VIT_05s0077g01250	-2.10397	3.82e-144	Chitinase-like protein 2 (Precursor) GN=CTL2 OS=Arabidopsis thaliana (Mouse-ear cress) PE=2 SV=1	PREDICTED: chitinase-like protein 2 [Vitis vinifera]
VIT_05s0049g00800	3.42744	2.73e-90	Early nodulin-75 (Precursor) GN=ENOD2B OS=Glycine max (Soybean) PE=2 SV=2	PREDICTED: uncharacterized protein LOC100259740 [Vitis vinifera]
VIT_12s0035g02080	-2.55364	2.66e-149	--	unnamed protein product [Vitis vinifera]
VIT_06s0004g04010	2.99563	3.5e-161	--	PREDICTED: uncharacterized protein LOC100248374 [Vitis vinifera]
VIT_11s0016g04540	-3.36989	0	ABC transporter G family member 32 GN=F12C20.5 OS=Arabidopsis thaliana (Mouse-ear cress) PE=1 SV=1	PREDICTED: ABC transporter G family member 32 [Vitis vinifera]
VIT_08s0058g01190	1.14679	2.61e-36	MACPF domain-containing protein CAD1 GN=CAD1 OS=Arabidopsis thaliana (Mouse-ear cress) PE=2 SV=1	unnamed protein product [Vitis vinifera]
VIT_15s0046g01450	-2.95837	9.97e-89	GDSL esterase/lipase At4g01130 (Precursor) GN=At4g01130 OS=Arabidopsis thaliana (Mouse-ear cress) PE=2 SV=1	PREDICTED: GDSL esterase/lipase At4g01130 [Vitis vinifera]
VIT_18s0001g12500	-2.08278	5.27e-118	--	unnamed protein product [Vitis vinifera]
VIT_15s0046g03520	-1.30897	1.29e-84	Phosphomannomutase OS=Glycine max (Soybean) PE=2 SV=1	PREDICTED: phosphomannomutase isoform 2 [Vitis vinifera]
VIT_03s0038g02050	3.57027	5.27e-112	Dirigent protein 23 (Precursor) GN=DIR23 OS=Arabidopsis thaliana (Mouse-ear cress) PE=2 SV=1	PREDICTED: disease resistance response protein 206-like [Vitis vinifera]
VIT_04s0008g02070	2.12228	2.57e-12	Serine/threonine-protein kinase At5g01020 GN=At5g01020 OS=Arabidopsis thaliana (Mouse-ear cress) PE=1 SV=1	PREDICTED: serine/threonine-protein kinase At5g01020 [Vitis vinifera]
VIT_14s0066g01780	-1.39267	2.49e-53	--	PREDICTED: uncharacterized protein LOC100264617 [Vitis vinifera]
VIT_06s0004g03770	-1.53969	3.07e-11	--	PREDICTED: uncharacterized protein LOC100255372 [Vitis vinifera]
VIT_17s0000g04380	3.47007	3.71e-30	Wall-associated receptor kinase-like 2 (Precursor) GN=WAKL2 OS=Arabidopsis thaliana (Mouse-ear cress) PE=2 SV=1	PREDICTED: wall-associated receptor kinase-like 2-like [Vitis vinifera]
VIT_01s0011g01000	1.40187	1.41e-11	Disease resistance protein RPM1 GN=F17A9.20 OS=Arabidopsis thaliana (Mouse-ear cress) PE=1 SV=1	hypothetical protein VITISV_010416 [Vitis vinifera]
VIT_02s0087g00170	-1.6197	1.11e-149	LRR receptor-like serine/threonine-protein kinase FEI 1 (Precursor) GN=FEI1 OS=Arabidopsis thaliana (Mouse-ear cress) PE=1 SV=1	PREDICTED: LRR receptor-like serine/threonine-protein kinase FEI 1-like isoform 1 [Vitis vinifera]
VIT_02s0025g04230	1.3989	4.21e-88	Thaumatin-like protein (Precursor) GN=tlp OS=Actinidia deliciosa (Kiwi) PE=1 SV=2	PREDICTED: thaumatin-like protein [Vitis vinifera]
VIT_01s0150g00020	-1.12811	7.06e-14	Inactive leucine-rich repeat receptor-like protein kinase CORYNE (Precursor) GN=T31B5.110 OS=Arabidopsis thaliana (Mouse-ear cress) PE=1 SV=1	unnamed protein product [Vitis vinifera]
VIT_17s0000g08480	-4.08973	3.01e-53	Transcription factor WER GN=T9L3.50 OS=Arabidopsis thaliana (Mouse-ear cress) PE=1 SV=1	PREDICTED: transcription factor WER-like [Vitis vinifera]
VIT_04s0008g00880	-4.16995	5.63e-71	Homeobox protein ATH1 GN=ATH1 OS=Arabidopsis thaliana (Mouse-ear cress) PE=1 SV=1	PREDICTED: homeobox protein ATH1 [Vitis vinifera]
VIT_08s0007g06690	1.84328	1.46e-19	Growth-regulating factor 12 OS=Oryza sativa subsp. japonica (Rice) PE=2 SV=1	PREDICTED: uncharacterized protein LOC100260560 [Vitis vinifera]
VIT_10s0003g01650	2.44624	3.22e-23	--	PREDICTED: uncharacterized protein LOC100246308 [Vitis vinifera]
VIT_06s0004g05310	-2.15221	4.2e-12	Tropinone reductase homolog At1g07440 GN=At1g07440 OS=Arabidopsis thaliana (Mouse-ear cress) PE=1 SV=1	unnamed protein product [Vitis vinifera]
VIT_17s0000g09080	-1.61602	5.38e-06	Transcription factor MYB86 GN=F21E10.4 OS=Arabidopsis thaliana (Mouse-ear cress) PE=2 SV=1	PREDICTED: transcription factor MYB39 [Vitis vinifera]
VIT_08s0040g00300	-1.46205	5.49e-72	50S ribosomal protein 5, chloroplastic (Precursor) GN=PSRP5 OS=Arabidopsis thaliana (Mouse-ear cress) PE=2 SV=1	PREDICTED: 50S ribosomal protein 5, chloroplastic-like [Vitis vinifera]
VIT_18s0001g06060	-1.38113	1.99e-14	UDP-glycosyltransferase 85A2 GN=UGT85A2 OS=Arabidopsis thaliana (Mouse-ear cress) PE=2 SV=1	PREDICTED: UDP-glycosyltransferase 85A2 [Vitis vinifera]
VIT_11s0206g00150	-1.04947	1.77e-05	--	PREDICTED: uncharacterized protein LOC100257638 [Vitis vinifera]
VIT_01s0011g01790	2.04708	1.53e-24	Protein PHLOEM PROTEIN 2-LIKE A1 GN=PP2A1 OS=Arabidopsis thaliana (Mouse-ear cress) PE=2 SV=1	unnamed protein product [Vitis vinifera]
VIT_02s0012g01590	-1.04402	3.81e-05	--	PREDICTED: uncharacterized protein LOC100245547 [Vitis vinifera]
VIT_05s0062g00760	-1.05991	8.42e-35	Probable receptor protein kinase TMK1 (Precursor) GN=TMK1 OS=Arabidopsis thaliana (Mouse-ear cress) PE=1 SV=1	unnamed protein product [Vitis vinifera]
VIT_10s0116g00940	-1.03368	1.59e-37	--	PREDICTED: uncharacterized membrane protein C24H6.13 isoform 1 [Vitis vinifera]
VIT_04s0023g01610	-1.30372	4.85e-05	ATP-dependent DNA helicase DDM1 GN=At5g66750 OS=Arabidopsis thaliana (Mouse-ear cress) PE=1 SV=1	PREDICTED: ATP-dependent DNA helicase DDM1-like [Vitis vinifera]
VIT_07s0005g02410	-1.22185	1.18e-81	Peptidyl-prolyl cis-trans isomerase CYP20-3, chloroplastic (Precursor) GN=F21F14.200 OS=Arabidopsis thaliana (Mouse-ear cress) PE=1 SV=1	PREDICTED: peptidyl-prolyl cis-trans isomerase CYP20-3, chloroplastic-like isoform 1 [Vitis vinifera]
VIT_12s0035g02200	1.09542	6.92e-09	--	unnamed protein product [Vitis vinifera]
VIT_04s0023g02200	-1.09223	0.000102323	Benzoate carboxyl methyltransferase GN=BAMT OS=Antirrhinum majus (Garden snapdragon) PE=1 SV=1	PREDICTED: benzoate carboxyl methyltransferase-like [Vitis vinifera]
VIT_19s0014g03460	-1.62134	4.76e-11	--	PREDICTED: transmembrane protein 184C [Vitis vinifera]
VIT_00s0366g00020	4.76472	7.27e-198	Cysteine-rich receptor-like protein kinase 10 (Precursor) GN=F21P8.70 OS=Arabidopsis thaliana (Mouse-ear cress) PE=1 SV=3	unnamed protein product [Vitis vinifera]
VIT_14s0068g01830	-2.16172	1.85e-10	--	unnamed protein product [Vitis vinifera]
VIT_18s0001g14060	-1.18876	4.59e-05	--	unnamed protein product [Vitis vinifera]
VIT_07s0129g00800	3.93736	1.21e-12	Isoflavone 2&apos;-hydroxylase GN=CYP81E1 OS=Glycyrrhiza echinata (Licorice) PE=1 SV=2	PREDICTED: isoflavone 2&apos;-hydroxylase [Vitis vinifera]
VIT_03s0038g00630	-1.97939	1.56e-21	Endoglucanase 24 (Precursor) GN=At4g39010 OS=Arabidopsis thaliana (Mouse-ear cress) PE=2 SV=1	PREDICTED: endoglucanase 24 [Vitis vinifera]
VIT_14s0006g03060	-1.73497	1.28e-103	30S ribosomal protein 3, chloroplastic (Precursor) GN=PSRP3 OS=Spinacia oleracea (Spinach) PE=1 SV=1	unnamed protein product [Vitis vinifera]
VIT_07s0005g00710	-1.16926	0.00292354	RING-H2 finger protein ATL5 GN=ATL5 OS=Arabidopsis thaliana (Mouse-ear cress) PE=2 SV=1	PREDICTED: RING-H2 finger protein ATL2-like [Vitis vinifera]
VIT_02s0025g02100	-1.2615	5.09e-15	--	PREDICTED: uncharacterized protein LOC100855024 [Vitis vinifera]
VIT_04s0008g05220	-1.24459	9.97e-75	Cellulose synthase A catalytic subunit 1 [UDP-forming] GN=F8B4.110 OS=Arabidopsis thaliana (Mouse-ear cress) PE=1 SV=1	PREDICTED: LOW QUALITY PROTEIN: cellulose synthase A catalytic subunit 1 [UDP-forming]-like [Vitis vinifera]
VIT_14s0068g00150	-2.12553	1.09e-85	--	PREDICTED: uncharacterized protein LOC100852574 [Vitis vinifera]
VIT_06s0009g03470	1.73151	1.29e-08	--	unnamed protein product [Vitis vinifera]
VIT_12s0028g00340	-1.61064	2.81e-16	Receptor-like serine/threonine-protein kinase At1g78530 GN=At1g78530 OS=Arabidopsis thaliana (Mouse-ear cress) PE=2 SV=1	PREDICTED: receptor-like serine/threonine-protein kinase At1g78530 [Vitis vinifera]
VIT_01s0026g02400	1.56495	7.1e-09	Glutathione S-transferase U10 GN=GSTU10 OS=Arabidopsis thaliana (Mouse-ear cress) PE=2 SV=1	PREDICTED: glutathione S-transferase U10-like [Vitis vinifera]
VIT_15s0021g00940	-1.13952	3.75e-57	--	PREDICTED: uncharacterized protein LOC100264994 isoform 1 [Vitis vinifera]
VIT_16s0100g00470	-1.24044	4.19e-108	BAG family molecular chaperone regulator 1 GN=BAG1 OS=Arabidopsis thaliana (Mouse-ear cress) PE=1 SV=1	PREDICTED: uncharacterized protein LOC100260667 [Vitis vinifera]
VIT_09s0002g02420	-1.25575	3.25e-97	Inactive protein kinase SELMODRAFT_444075 GN=SELMODRAFT_444075 OS=Selaginella moellendorffii (Spikemoss) PE=2 SV=1	PREDICTED: inactive protein kinase SELMODRAFT_444075 isoform 2 [Vitis vinifera]
VIT_19s0090g01070	2.28475	4.25e-197	Glucan endo-1,3-beta-glucosidase 12 (Precursor) GN=At4g29360 OS=Arabidopsis thaliana (Mouse-ear cress) PE=1 SV=1	PREDICTED: glucan endo-1,3-beta-glucosidase 13 [Vitis vinifera]
VIT_14s0108g00450	1.1086	0.000414625	Proline-rich receptor-like protein kinase PERK2 GN=PERK2 OS=Arabidopsis thaliana (Mouse-ear cress) PE=2 SV=3	PREDICTED: uncharacterized protein LOC100242238 [Vitis vinifera]
VIT_18s0041g00550	-1.99802	1.05e-105	Probable peptide/nitrate transporter At1g22540 GN=At1g22540 OS=Arabidopsis thaliana (Mouse-ear cress) PE=2 SV=1	PREDICTED: uncharacterized protein LOC100853111 [Vitis vinifera]
VIT_04s0044g00680	4.62429	5e-21	G-type lectin S-receptor-like serine/threonine-protein kinase RLK1 (Precursor) GN=RLK1 OS=Arabidopsis thaliana (Mouse-ear cress) PE=2 SV=2	PREDICTED: G-type lectin S-receptor-like serine/threonine-protein kinase RLK1-like [Vitis vinifera]
VIT_00s0181g00200	-5.04198	2.19e-150	Chlorophyll a-b binding protein 13, chloroplastic (Precursor) GN=CAB13 OS=Solanum lycopersicum (Tomato) PE=1 SV=1	PREDICTED: chlorophyll a-b binding protein 13, chloroplastic-like [Vitis vinifera]
VIT_10s0116g01740	-1.6035	0	ATP synthase gamma chain, chloroplastic (Precursor) GN=ATPC OS=Nicotiana tabacum (Common tobacco) PE=1 SV=1	PREDICTED: uncharacterized protein LOC100247051 [Vitis vinifera]
VIT_05s0020g04220	-1.9538	1.01e-60	Putative calcium-transporting ATPase 13, plasma membrane-type GN=ACA13 OS=Arabidopsis thaliana (Mouse-ear cress) PE=3 SV=1	PREDICTED: putative calcium-transporting ATPase 13, plasma membrane-type-like [Vitis vinifera]
VIT_01s0011g00990	3.23452	3.27e-48	Disease resistance protein RPM1 GN=F17A9.20 OS=Arabidopsis thaliana (Mouse-ear cress) PE=1 SV=1	PREDICTED: disease resistance protein RPM1-like [Vitis vinifera]
VIT_16s0100g00850	1.51249	2.62e-11	Stilbene synthase 4 OS=Vitis vinifera (Grape) PE=2 SV=1	PREDICTED: stilbene synthase 4-like [Vitis vinifera]
VIT_04s0008g05350	3.69179	3.38e-27	Probable carboxylesterase 17 GN=CXE17 OS=Arabidopsis thaliana (Mouse-ear cress) PE=2 SV=1	PREDICTED: probable carboxylesterase 17 [Vitis vinifera]
VIT_00s0424g00010	3.73501	7.57e-193	Probable receptor-like protein kinase At5g39020 (Precursor) GN=At5g39020 OS=Arabidopsis thaliana (Mouse-ear cress) PE=2 SV=1	PREDICTED: probable receptor-like protein kinase At5g39020-like [Vitis vinifera]
VIT_01s0026g00190	1.79462	5.13e-29	U-box domain-containing protein 19 GN=PUB19 OS=Arabidopsis thaliana (Mouse-ear cress) PE=2 SV=1	PREDICTED: U-box domain-containing protein 19-like [Vitis vinifera]
VIT_00s0399g00030	-1.78755	1.5e-22	--	unnamed protein product [Vitis vinifera]
VIT_14s0030g02310	-1.96947	2.09e-87	Auxin-induced protein 22D GN=AUX22D OS=Vigna radiata var. radiata (Mung bean) PE=2 SV=1	PREDICTED: auxin-induced protein 22D [Vitis vinifera]
VIT_14s0083g00620	-2.14006	3.15e-157	Protein NSP-INTERACTING KINASE 1 (Precursor) GN=NIK1 OS=Arabidopsis thaliana (Mouse-ear cress) PE=1 SV=1	unnamed protein product [Vitis vinifera]
VIT_18s0001g09790	1.67434	0.000193688	G-type lectin S-receptor-like serine/threonine-protein kinase At2g19130 (Precursor) GN=At2g19130 OS=Arabidopsis thaliana (Mouse-ear cress) PE=2 SV=1	PREDICTED: putative receptor protein kinase ZmPK1-like [Vitis vinifera]
VIT_03s0038g02140	-1.61665	4.92e-10	Auxin transporter-like protein 5 GN=LAX5 OS=Medicago truncatula (Barrel medic) PE=2 SV=1	unnamed protein product [Vitis vinifera]
VIT_05s0077g02330	-4.44755	0	Putative E3 ubiquitin-protein ligase LIN-1 GN=CERBERUS OS=Lotus japonicus (Lotus corniculatus var. japonicus) PE=2 SV=2	PREDICTED: putative E3 ubiquitin-protein ligase LIN-1-like [Vitis vinifera]
VIT_08s0007g07510	-1.1354	9.7e-13	Pentatricopeptide repeat-containing protein At4g13650 GN=PCMP-H42 OS=Arabidopsis thaliana (Mouse-ear cress) PE=2 SV=2	PREDICTED: pentatricopeptide repeat-containing protein At4g13650-like [Vitis vinifera]
VIT_08s0040g02840	7.14203	6.58e-23	ABC transporter G family member 20 GN=F4P12.210 OS=Arabidopsis thaliana (Mouse-ear cress) PE=2 SV=1	PREDICTED: ABC transporter G family member 2 [Vitis vinifera]
VIT_05s0049g01320	-1.05245	3.09e-05	--	PREDICTED: dCTP pyrophosphatase 1 [Vitis vinifera]
VIT_18s0001g12900	2.17408	6.32e-62	Jasmonate O-methyltransferase GN=JMT OS=Brassica rapa subsp. pekinensis (Chinese cabbage) PE=1 SV=1	PREDICTED: jasmonate O-methyltransferase [Vitis vinifera]
VIT_12s0034g00140	2.71281	8.88e-73	UDP-glucose flavonoid 3-O-glucosyltransferase 6 GN=GT6 OS=Fragaria ananassa (Strawberry) PE=1 SV=1	PREDICTED: UDP-glucose flavonoid 3-O-glucosyltransferase 6-like [Vitis vinifera]
VIT_17s0000g02470	-1.73466	2.07e-36	Thaumatin-like protein (Precursor) GN=At1g18250 OS=Arabidopsis thaliana (Mouse-ear cress) PE=2 SV=2	PREDICTED: thaumatin-like protein-like [Vitis vinifera]
VIT_06s0004g04640	-1.56513	6.69e-06	Metallothionein-like protein 2A OS=Oryza sativa subsp. japonica (Rice) PE=2 SV=1	PREDICTED: metallothionein-like protein type 2-like isoform 5 [Vitis vinifera]
VIT_10s0116g00570	-1.73882	8.06e-19	Nuclear transport factor 2 GN=NTF2 OS=Arabidopsis thaliana (Mouse-ear cress) PE=2 SV=1	PREDICTED: nuclear transport factor 2 [Vitis vinifera]
VIT_06s0009g02840	-1.89903	9.38e-117	Flavonoid 3&apos;,5&apos;-hydroxylase 2 GN=CYP75A3 OS=Petunia hybrida (Petunia) PE=2 SV=1	flavonoid-3,5&apos;-hydroxylase [Vitis vinifera]
VIT_11s0016g05360	-2.6392	6.07e-40	Phospholipase D alpha 1 (Precursor) GN=PLD1 OS=Ricinus communis (Castor bean) PE=1 SV=1	PREDICTED: phospholipase D alpha 1-like [Vitis vinifera]
VIT_04s0023g01980	1.15048	0.00192726	Syntaxin-112 GN=SYP112 OS=Arabidopsis thaliana (Mouse-ear cress) PE=2 SV=2	PREDICTED: syntaxin-112 [Vitis vinifera]
VIT_19s0014g04930	-2.63414	1.08e-51	(-)-germacrene D synthase OS=Vitis vinifera (Grape) PE=1 SV=1	unnamed protein product [Vitis vinifera]
VIT_00s0404g00050	-1.09148	1.63e-28	--	PREDICTED: uncharacterized protein LOC100244739 [Vitis vinifera]
VIT_19s0135g00230	1.82555	6.27e-67	Secologanin synthase GN=CYP72A1 OS=Catharanthus roseus (Madagascar periwinkle) PE=2 SV=1	unnamed protein product [Vitis vinifera]
VIT_04s0008g02260	4.09686	5.37e-06	Probable flavin-containing monooxygenase 1 GN=FMO1 OS=Arabidopsis thaliana (Mouse-ear cress) PE=2 SV=1	PREDICTED: probable flavin-containing monooxygenase 1-like [Vitis vinifera]
VIT_14s0068g02300	2.67844	9.32e-25	Protein BRASSINOSTEROID INSENSITIVE 1 (Precursor) GN=BRI1 OS=Arabidopsis thaliana (Mouse-ear cress) PE=1 SV=1	hypothetical protein VITISV_019846 [Vitis vinifera]
VIT_13s0019g01080	1.58522	1.35e-135	Protein kinase APK1A, chloroplastic (Precursor) GN=APK1A OS=Arabidopsis thaliana (Mouse-ear cress) PE=2 SV=1	PREDICTED: protein kinase APK1A, chloroplastic [Vitis vinifera]
VIT_13s0156g00110	-1.89073	3e-26	DNA-directed RNA polymerase II subunit RPB1 GN=F4B14.70 OS=Arabidopsis thaliana (Mouse-ear cress) PE=1 SV=3	PREDICTED: ATPase family gene 2 protein-like [Vitis vinifera]
VIT_18s0001g14210	-2.40942	7.04e-08	WEB family protein At1g75720 GN=At1g75720 OS=Arabidopsis thaliana (Mouse-ear cress) PE=2 SV=1	PREDICTED: uncharacterized protein LOC100260737 [Vitis vinifera]
VIT_10s0092g00570	1.76406	8.47e-37	Probable LRR receptor-like serine/threonine-protein kinase At1g56140 (Precursor) GN=At1g56140 OS=Arabidopsis thaliana (Mouse-ear cress) PE=1 SV=2	PREDICTED: probable LRR receptor-like serine/threonine-protein kinase At1g56130-like [Vitis vinifera]
VIT_05s0051g00180	2.24836	3.53e-12	Glutathione transferase GST 23 OS=Zea mays (Maize) PE=2 SV=1	PREDICTED: glutathione transferase GST 23 [Vitis vinifera]
VIT_02s0154g00100	-1.29511	2.38e-76	--	PREDICTED: transaldolase isoform 1 [Vitis vinifera]
VIT_14s0006g02660	1.36142	0.000352688	Probable receptor-like protein kinase At5g39020 (Precursor) GN=At5g39020 OS=Arabidopsis thaliana (Mouse-ear cress) PE=2 SV=1	PREDICTED: probable receptor-like protein kinase At1g67000-like [Vitis vinifera]
VIT_07s0005g04760	-1.06426	1.08e-18	Probable fructokinase-2 GN=At1g06030 OS=Arabidopsis thaliana (Mouse-ear cress) PE=2 SV=1	PREDICTED: ribokinase [Vitis vinifera]
VIT_09s0002g03620	-1.42804	1.67e-128	NADP-dependent malic enzyme OS=Vitis vinifera (Grape) PE=2 SV=1	unnamed protein product [Vitis vinifera]
VIT_16s0039g00760	2.6962	1.41e-12	Cytochrome P450 89A2 GN=F13O11.20 OS=Arabidopsis thaliana (Mouse-ear cress) PE=2 SV=2	PREDICTED: cytochrome P450 89A2 [Vitis vinifera]
VIT_00s0374g00020	1.99358	1.01e-25	G-type lectin S-receptor-like serine/threonine-protein kinase At1g11410 (Precursor) GN=At1g11410 OS=Arabidopsis thaliana (Mouse-ear cress) PE=3 SV=3	PREDICTED: G-type lectin S-receptor-like serine/threonine-protein kinase At1g11410-like [Vitis vinifera]
VIT_18s0086g00420	-1.009	0.000125716	--	PREDICTED: V-type proton ATPase subunit c&apos;&apos;-like [Vitis vinifera]
VIT_02s0012g01660	-2.53549	0	ABC transporter B family member 2 (Precursor) GN=F20B18.70 OS=Arabidopsis thaliana (Mouse-ear cress) PE=1 SV=3	PREDICTED: ABC transporter B family member 2 [Vitis vinifera]
VIT_03s0063g02090	-1.08275	7.08e-05	UPF0496 protein At4g34320 GN=At4g34320 OS=Arabidopsis thaliana (Mouse-ear cress) PE=1 SV=1	unnamed protein product [Vitis vinifera]
VIT_04s0008g03500	2.43508	8.17e-20	Ankyrin repeat-containing protein At2g01680 GN=At2g01680 OS=Arabidopsis thaliana (Mouse-ear cress) PE=1 SV=1	hypothetical protein VITISV_020094 [Vitis vinifera]
VIT_18s0001g01960	2.10751	1.67e-31	Probable receptor-like protein kinase At1g11050 (Precursor) GN=At1g11050 OS=Arabidopsis thaliana (Mouse-ear cress) PE=2 SV=1	PREDICTED: probable receptor-like protein kinase At1g11050 [Vitis vinifera]
VIT_02s0025g00510	1.09045	1.31e-25	Respiratory burst oxidase homolog protein A GN=RBOHA OS=Solanum tuberosum (Potato) PE=1 SV=1	PREDICTED: respiratory burst oxidase homolog protein A [Vitis vinifera]
VIT_08s0007g08420	1.07073	6.54e-10	Putative disease resistance protein RGA3 GN=RGA3 OS=Solanum bulbocastanum (Wild potato) PE=2 SV=2	PREDICTED: putative disease resistance protein RGA3-like [Vitis vinifera]
VIT_04s0008g06140	-1.49126	4.4e-05	--	PREDICTED: uncharacterized protein LOC100854026 [Vitis vinifera]
VIT_19s0027g00040	3.07711	7.33e-30	Secologanin synthase GN=CYP72A1 OS=Catharanthus roseus (Madagascar periwinkle) PE=2 SV=1	unnamed protein product [Vitis vinifera]
VIT_01s0011g05900	1.05383	1.53e-56	Probable S-adenosylmethionine-dependent methyltransferase At5g37990 GN=At5g37990 OS=Arabidopsis thaliana (Mouse-ear cress) PE=2 SV=2	PREDICTED: probable S-adenosylmethionine-dependent methyltransferase At5g37990 [Vitis vinifera]
VIT_05s0049g01980	2.91662	2.3e-176	3-isopropylmalate dehydratase (Precursor) GN=IIL1 OS=Arabidopsis thaliana (Mouse-ear cress) PE=2 SV=1	PREDICTED: 3-isopropylmalate dehydratase [Vitis vinifera]
VIT_02s0025g03940	-1.56898	2.08e-37	--	unnamed protein product [Vitis vinifera]
VIT_18s0001g11240	2.26274	2.01e-108	Mitogen-activated protein kinase kinase kinase YODA GN=YDA OS=Arabidopsis thaliana (Mouse-ear cress) PE=1 SV=1	PREDICTED: uncharacterized protein LOC100257467 [Vitis vinifera]
VIT_07s0005g04400	-2.32722	7.7e-76	Photosystem II reaction center PSB28 protein, chloroplastic (Precursor) GN=P0504E02.24 OS=Oryza sativa subsp. japonica (Rice) PE=2 SV=2	PREDICTED: photosystem II reaction center PSB28 protein, chloroplastic [Vitis vinifera]
VIT_17s0000g09700	-2.05954	1.16e-133	--	unnamed protein product [Vitis vinifera]
VIT_16s0100g00880	1.57845	2.57e-16	Stilbene synthase 4 OS=Vitis vinifera (Grape) PE=2 SV=1	PREDICTED: stilbene synthase 4-like [Vitis vinifera]
VIT_01s0011g06050	-1.64477	2.48e-78	--	PREDICTED: protein vip1-like [Vitis vinifera]
VIT_01s0137g00720	-2.58371	1.42e-26	GDSL esterase/lipase At3g26430 (Precursor) GN=At3g26430 OS=Arabidopsis thaliana (Mouse-ear cress) PE=2 SV=1	PREDICTED: GDSL esterase/lipase At3g26430 [Vitis vinifera]
VIT_07s0129g00560	-4.29278	0	Lysine-rich arabinogalactan protein 18 (Precursor) GN=AGP18 OS=Arabidopsis thaliana (Mouse-ear cress) PE=2 SV=1	PREDICTED: lysine-rich arabinogalactan protein 17 [Vitis vinifera]
VIT_08s0058g01480	-1.75397	2.46e-128	Mannan endo-1,4-beta-mannosidase 6 (Precursor) GN=MAN6 OS=Arabidopsis thaliana (Mouse-ear cress) PE=2 SV=1	unnamed protein product [Vitis vinifera]
VIT_11s0016g03640	-3.42489	1.5e-57	Rac-like GTP-binding protein ARAC7 GN=F25O24.70 OS=Arabidopsis thaliana (Mouse-ear cress) PE=1 SV=1	PREDICTED: rac-like GTP-binding protein ARAC7 isoform 1 [Vitis vinifera]
VIT_04s0008g03300	-2.35884	1.79e-23	Putative RING-H2 finger protein ATL21A (Precursor) GN=ATL21A OS=Arabidopsis thaliana (Mouse-ear cress) PE=3 SV=1	PREDICTED: uncharacterized protein LOC100266212 [Vitis vinifera]
VIT_00s0294g00040	3.94219	6.01e-12	Probable receptor-like protein kinase At5g39030 (Precursor) GN=At5g39030 OS=Arabidopsis thaliana (Mouse-ear cress) PE=2 SV=1	PREDICTED: probable receptor-like protein kinase At5g39030-like [Vitis vinifera]
VIT_04s0008g00220	-1.01272	7.08e-34	Auxin-responsive protein IAA26 GN=MDC8.13 OS=Arabidopsis thaliana (Mouse-ear cress) PE=1 SV=2	PREDICTED: auxin-responsive protein IAA6-like [Vitis vinifera]
VIT_13s0064g01380	-3.16149	8.67e-107	Synaptotagmin-4 GN=T5K6.90 OS=Arabidopsis thaliana (Mouse-ear cress) PE=2 SV=1	PREDICTED: uncharacterized protein LOC100257873 [Vitis vinifera]
VIT_12s0034g01090	-1.06497	3.67e-23	--	PREDICTED: transmembrane protein 87B [Vitis vinifera]
VIT_12s0028g00580	1.44646	5.35e-57	Vegetative cell wall protein gp1 (Precursor) GN=GP1 OS=Chlamydomonas reinhardtii (Chlamydomonas smithii) PE=2 SV=1	PREDICTED: uncharacterized protein LOC100261012 [Vitis vinifera]
VIT_00s2569g00010	-1.03753	8.17e-06	--	predicted protein [Populus trichocarpa]
VIT_18s0001g00210	-2.499	1.58e-90	Cytokinin riboside 5&apos;-monophosphate phosphoribohydrolase LOG5 GN=LOG5 OS=Arabidopsis thaliana (Mouse-ear cress) PE=1 SV=1	PREDICTED: cytokinin riboside 5&apos;-monophosphate phosphoribohydrolase LOG5-like isoform 2 [Vitis vinifera]
VIT_10s0003g01740	-2.66684	3.9e-21	--	unnamed protein product [Vitis vinifera]
VIT_08s0056g00250	1.59263	3.7e-25	--	unnamed protein product [Vitis vinifera]
VIT_19s0014g03350	-1.83332	2.4e-72	Peptidyl-prolyl cis-trans isomerase CYP37, chloroplastic (Precursor) GN=CYP37 OS=Arabidopsis thaliana (Mouse-ear cress) PE=1 SV=3	unnamed protein product [Vitis vinifera]
VIT_04s0023g02840	-2.12077	3.01e-48	Leucine-rich repeat receptor-like protein kinase PXL2 (Precursor) GN=PXL2 OS=Arabidopsis thaliana (Mouse-ear cress) PE=2 SV=1	PREDICTED: LRR receptor-like serine/threonine-protein kinase FLS2 [Vitis vinifera]
VIT_06s0004g01450	-1.57516	6.98e-61	Linoleate 13S-lipoxygenase 2-1, chloroplastic (Precursor) GN=LOX2.1 OS=Solanum tuberosum (Potato) PE=1 SV=1	unnamed protein product [Vitis vinifera]
VIT_01s0011g03720	1.0624	1.13e-05	Transcription factor BEE 1 OS=Arabidopsis thaliana (Mouse-ear cress) PE=2 SV=1	PREDICTED: transcription factor bHLH75 [Vitis vinifera]
VIT_09s0002g00570	-2.17739	1.78e-15	GDSL esterase/lipase 1 (Precursor) GN=GLIP1 OS=Arabidopsis thaliana (Mouse-ear cress) PE=1 SV=1	PREDICTED: GDSL esterase/lipase 1-like [Vitis vinifera]
VIT_04s0008g05450	-3.19787	5.39e-103	Phospholipase D alpha 1 GN=PLD1 OS=Carica papaya (Papaya) PE=1 SV=1	PREDICTED: phospholipase D alpha 1-like [Vitis vinifera]
VIT_12s0028g02370	-2.50087	5.01e-208	2-phytyl-1,4-beta-naphthoquinone methyltransferase, chloroplastic (Precursor) GN=MENG OS=Arabidopsis thaliana (Mouse-ear cress) PE=1 SV=2	unnamed protein product [Vitis vinifera]
VIT_14s0128g00110	1.49033	1.64e-05	Transcription factor bHLH96 GN=T9N14.4 OS=Arabidopsis thaliana (Mouse-ear cress) PE=2 SV=1	PREDICTED: transcription factor bHLH96-like [Vitis vinifera]
VIT_18s0001g11160	-1.31956	7.92e-31	Protein MIZU-KUSSEI 1 GN=MIZ1 OS=Arabidopsis thaliana (Mouse-ear cress) PE=1 SV=1	PREDICTED: uncharacterized protein LOC100245545 [Vitis vinifera]
VIT_00s0591g00020	-1.15617	1.31e-13	Phospho-2-dehydro-3-deoxyheptonate aldolase 1, chloroplastic (Precursor) GN=DHS1 OS=Arabidopsis thaliana (Mouse-ear cress) PE=2 SV=2	uncharacterized protein LOC100251487 [Vitis vinifera]
VIT_18s0001g14250	-1.07507	8.93e-85	--	PREDICTED: uncharacterized protein LOC100243848 [Vitis vinifera]
VIT_14s0083g00260	-1.31715	5.66e-127	--	unnamed protein product [Vitis vinifera]
VIT_13s0067g03810	1.21446	4.39e-80	Cytochrome c oxidase subunit 6b-1 GN=COX6B-1 OS=Arabidopsis thaliana (Mouse-ear cress) PE=2 SV=1	PREDICTED: cytochrome c oxidase subunit 6b-1 isoform 1 [Vitis vinifera]
VIT_17s0000g06020	-1.31988	8.64e-62	Transcription factor TCP15 GN=TCP15 OS=Arabidopsis thaliana (Mouse-ear cress) PE=2 SV=1	PREDICTED: transcription factor TCP15-like [Vitis vinifera]
VIT_08s0007g05130	-4.47125	3.24e-71	UDP-glycosyltransferase 76C2 GN=UGT76C2 OS=Arabidopsis thaliana (Mouse-ear cress) PE=1 SV=1	PREDICTED: UDP-glycosyltransferase 76C4 [Vitis vinifera]
VIT_06s0004g06240	-1.28299	4.21e-48	--	unnamed protein product [Vitis vinifera]
VIT_03s0091g00040	1.85747	3.9e-44	Cinnamate beta-D-glucosyltransferase GN=GT2 OS=Fragaria ananassa (Strawberry) PE=1 SV=1	PREDICTED: cinnamate beta-D-glucosyltransferase-like [Vitis vinifera]
VIT_02s0012g01370	-2.84849	1.22e-10	Glycine-rich cell wall structural protein 1.0 (Precursor) OS=Phaseolus vulgaris (Kidney bean) PE=2 SV=1	PREDICTED: uncharacterized protein LOC100245427 [Vitis vinifera]
VIT_14s0066g02130	-1.81924	6.81e-30	Thaumatin-like protein (Precursor) GN=At1g18250 OS=Arabidopsis thaliana (Mouse-ear cress) PE=2 SV=2	PREDICTED: thaumatin-like protein-like [Vitis vinifera]
VIT_06s0004g07960	-1.20325	3.89e-63	Uncharacterized membrane protein At1g06890 GN=At1g06890 OS=Arabidopsis thaliana (Mouse-ear cress) PE=1 SV=1	PREDICTED: uncharacterized membrane protein At1g06890 [Vitis vinifera]
VIT_12s0055g01110	-2.6722	0	Chlorophyll a-b binding protein CP24 10A, chloroplastic (Precursor) GN=CAP10A OS=Solanum lycopersicum (Tomato) PE=3 SV=1	PREDICTED: chlorophyll a-b binding protein CP24 10A, chloroplastic [Vitis vinifera]
VIT_14s0068g01370	1.05848	6.36e-69	--	PREDICTED: translocon-associated protein subunit beta isoform 2 [Vitis vinifera]
VIT_15s0021g00540	-2.05843	1.06e-15	Putative invertase inhibitor (Precursor) OS=Platanus acerifolia (London plane tree) PE=1 SV=1	PREDICTED: putative invertase inhibitor-like [Vitis vinifera]
VIT_00s0333g00060	-1.64998	3.5e-16	--	unnamed protein product [Vitis vinifera]
VIT_01s0010g00020	-1.76993	6.56e-148	--	PREDICTED: uncharacterized protein LOC100256507 [Vitis vinifera]
VIT_04s0023g00720	-1.14771	7.53e-51	--	PREDICTED: uncharacterized protein LOC100263239 [Vitis vinifera]
VIT_02s0012g00990	-2.78239	3.48e-153	Protein LOL1 GN=LOL1 OS=Arabidopsis thaliana (Mouse-ear cress) PE=2 SV=1	unnamed protein product [Vitis vinifera]
VIT_05s0029g01140	-1.9194	3.49e-188	Probable sucrose-phosphate synthase 3 GN=F13M7.9 OS=Arabidopsis thaliana (Mouse-ear cress) PE=2 SV=1	PREDICTED: probable sucrose-phosphate synthase 3-like [Vitis vinifera]
VIT_12s0059g01920	-1.28647	3.43e-86	Protein STRUBBELIG-RECEPTOR FAMILY 3 (Precursor) GN=SRF3 OS=Arabidopsis thaliana (Mouse-ear cress) PE=1 SV=1	unnamed protein product [Vitis vinifera]
VIT_10s0116g00560	-1.62219	3.96e-09	Polyphenol oxidase, chloroplastic (Precursor) OS=Vitis vinifera (Grape) PE=1 SV=1	unnamed protein product [Vitis vinifera]
VIT_08s0007g03870	2.07175	2.7e-29	Phytosulfokine-beta (Precursor) GN=T32N15.2 OS=Arabidopsis thaliana (Mouse-ear cress) PE=2 SV=2	PREDICTED: putative phytosulfokines 6-like isoform 1 [Vitis vinifera]
VIT_00s0388g00010	3.96781	2.38e-132	Putative RING-H2 finger protein ATL21C (Precursor) GN=ATL21C OS=Arabidopsis thaliana (Mouse-ear cress) PE=3 SV=1	PREDICTED: probable receptor-like protein kinase At1g67000-like [Vitis vinifera]
VIT_11s0149g00090	-1.13349	1.08e-45	Leucine-rich repeat receptor-like protein kinase TDR (Precursor) GN=TDR OS=Arabidopsis thaliana (Mouse-ear cress) PE=1 SV=1	PREDICTED: leucine-rich repeat receptor-like protein kinase TDR-like [Vitis vinifera]
VIT_13s0064g01780	-1.07251	2.5e-05	Putative disease resistance protein At3g14460 GN=At3g14460 OS=Arabidopsis thaliana (Mouse-ear cress) PE=3 SV=1	hypothetical protein VITISV_034960 [Vitis vinifera]
VIT_08s0056g01530	-1.94449	2.66e-15	C2 and GRAM domain-containing protein At1g03370 GN=At1g03370 OS=Arabidopsis thaliana (Mouse-ear cress) PE=2 SV=4	PREDICTED: uncharacterized protein LOC100253604 [Vitis vinifera]
VIT_08s0007g07640	2.48589	1.41e-55	NAC domain-containing protein 100 GN=NAC100 OS=Arabidopsis thaliana (Mouse-ear cress) PE=2 SV=1	PREDICTED: NAC domain-containing protein 100-like [Vitis vinifera]
VIT_08s0105g00500	-2.05284	1.03e-08	--	unnamed protein product [Vitis vinifera]
VIT_11s0016g00040	-1.36843	1.58e-27	Probable LRR receptor-like serine/threonine-protein kinase At2g24230 (Precursor) GN=At2g24230 OS=Arabidopsis thaliana (Mouse-ear cress) PE=2 SV=1	PREDICTED: probable LRR receptor-like serine/threonine-protein kinase At2g24230 [Vitis vinifera]
VIT_18s0122g01040	-1.0574	6.96e-83	U-box domain-containing protein 43 GN=PUB43 OS=Arabidopsis thaliana (Mouse-ear cress) PE=2 SV=1	PREDICTED: U-box domain-containing protein 43 [Vitis vinifera]
VIT_07s0104g00610	-3.07559	0	Glutamine synthetase leaf isozyme, chloroplastic (Precursor) OS=Phaseolus vulgaris (Kidney bean) PE=1 SV=1	PREDICTED: glutamine synthetase leaf isozyme, chloroplastic [Vitis vinifera]
VIT_13s0019g00380	1.85497	4.23e-11	Putative disease resistance RPP13-like protein 1 GN=RPPL1 OS=Arabidopsis thaliana (Mouse-ear cress) PE=3 SV=1	PREDICTED: putative disease resistance protein At3g14460-like [Vitis vinifera]
VIT_06s0004g06580	1.00319	3.33e-28	--	PREDICTED: uncharacterized protein LOC100262214 [Vitis vinifera]
VIT_17s0000g01010	-1.04213	0.000479648	Classical arabinogalactan protein 9 (Precursor) GN=AGP9 OS=Arabidopsis thaliana (Mouse-ear cress) PE=1 SV=2	PREDICTED: monoglyceride lipase [Vitis vinifera]
VIT_12s0028g01850	-3.09658	5.03e-41	LRR receptor-like serine/threonine-protein kinase FLS2 (Precursor) GN=FLS2 OS=Arabidopsis thaliana (Mouse-ear cress) PE=1 SV=1	PREDICTED: probable LRR receptor-like serine/threonine-protein kinase At3g47570-like [Vitis vinifera]
VIT_13s0084g00450	-1.14709	3.47e-05	Disease resistance protein RGA2 GN=RGA2 OS=Solanum bulbocastanum (Wild potato) PE=1 SV=1	unnamed protein product [Vitis vinifera]
VIT_13s0019g02690	-2.06112	4.28e-11	Putative lipid-transfer protein DIR1 (Precursor) GN=DIR1 OS=Arabidopsis thaliana (Mouse-ear cress) PE=1 SV=1	PREDICTED: uncharacterized protein LOC100246108 [Vitis vinifera]
VIT_00s0484g00020	-1.47766	5.03e-07	G-type lectin S-receptor-like serine/threonine-protein kinase RKS1 (Precursor) GN=RKS1 OS=Arabidopsis thaliana (Mouse-ear cress) PE=2 SV=3	unnamed protein product [Vitis vinifera]
VIT_03s0038g00370	-1.44087	3.78e-42	Fructose-1,6-bisphosphatase, chloroplastic (Precursor) GN=FBP OS=Brassica napus (Rape) PE=2 SV=1	unnamed protein product [Vitis vinifera]
VIT_00s0253g00140	2.85371	9.06e-143	Salicylic acid-binding protein 2 GN=SABP2 OS=Nicotiana tabacum (Common tobacco) PE=1 SV=1	PREDICTED: polyneuridine-aldehyde esterase [Vitis vinifera]
VIT_00s0615g00020	2.03275	1.59e-30	Probable mannitol dehydrogenase GN=CAD OS=Fragaria ananassa (Strawberry) PE=1 SV=1	PREDICTED: probable mannitol dehydrogenase-like [Vitis vinifera]
VIT_15s0046g02410	1.22175	3.06e-63	Aquaporin PIP1-2 GN=F4I18.6 OS=Arabidopsis thaliana (Mouse-ear cress) PE=1 SV=1	PREDICTED: aquaporin PIP1-2 [Vitis vinifera]
VIT_18s0001g15510	-2.52284	1.03e-29	Leucine-rich repeat extensin-like protein 3 (Precursor) GN=LRX3 OS=Arabidopsis thaliana (Mouse-ear cress) PE=1 SV=1	PREDICTED: uncharacterized protein LOC100247264 [Vitis vinifera]
VIT_18s0001g15130	2.13349	7.29e-20	--	PREDICTED: uncharacterized protein LOC100243642 [Vitis vinifera]
VIT_15s0048g02820	-1.64543	7.2e-41	Transcription factor MYC4 GN=T6K21.60 OS=Arabidopsis thaliana (Mouse-ear cress) PE=2 SV=1	PREDICTED: transcription factor MYC2-like [Vitis vinifera]
VIT_13s0019g00320	-1.49287	3.24e-28	PsbP-like protein 2, chloroplastic (Precursor) GN=PPL2 OS=Arabidopsis thaliana (Mouse-ear cress) PE=1 SV=2	PREDICTED: psbP-like protein 2, chloroplastic [Vitis vinifera]
VIT_11s0016g02010	-1.40831	6.94e-06	Heat stress transcription factor A-2 GN=T19L18.4 OS=Arabidopsis thaliana (Mouse-ear cress) PE=1 SV=1	unnamed protein product [Vitis vinifera]
VIT_00s0274g00080	2.55494	1.17e-46	--	PREDICTED: flavoprotein wrbA-like [Vitis vinifera]
VIT_13s0064g01750	-4.46841	7.08e-24	Beta-glucosidase 13 (Precursor) OS=Oryza sativa subsp. japonica (Rice) PE=2 SV=2	unnamed protein product [Vitis vinifera]
VIT_00s2851g00010	3.53859	3.86e-21	Heat shock protein STI GN=STI OS=Glycine max (Soybean) PE=1 SV=1	PREDICTED: heat shock protein STI-like, partial [Vitis vinifera]
VIT_18s0001g13570	-1.13672	2.66e-68	Uncharacterized TPR repeat-containing protein At1g05150 GN=At1g05150 OS=Arabidopsis thaliana (Mouse-ear cress) PE=1 SV=1	PREDICTED: uncharacterized TPR repeat-containing protein At1g05150-like [Vitis vinifera]
VIT_05s0077g01150	1.81198	1.15e-103	Glucan endo-1,3-beta-glucosidase major form (Precursor) GN=HGN1 OS=Hevea brasiliensis (Para rubber tree) PE=1 SV=2	beta-1,3-glucanase [Vitis vinifera]
VIT_06s0004g01270	-1.6071	6.18e-110	Callose synthase 3 GN=T24H18.170 OS=Arabidopsis thaliana (Mouse-ear cress) PE=2 SV=3	PREDICTED: callose synthase 3-like [Vitis vinifera]
VIT_08s0007g04820	-2.61069	4.93e-33	Probable pectate lyase 12 (Precursor) GN=At3g53190 OS=Arabidopsis thaliana (Mouse-ear cress) PE=2 SV=2	pectate lyase-like protein 3 [Vitis vinifera]
VIT_18s0001g11590	-1.49389	2.05e-61	Inactive protein kinase SELMODRAFT_444075 GN=SELMODRAFT_444075 OS=Selaginella moellendorffii (Spikemoss) PE=2 SV=1	PREDICTED: proline-rich receptor-like protein kinase PERK13-like [Vitis vinifera]
VIT_09s0002g04240	-2.84307	1.02e-91	--	PREDICTED: uncharacterized protein LOC100266912 [Vitis vinifera]
VIT_13s0019g02660	1.34386	2.49e-05	--	PREDICTED: uncharacterized protein LOC100854960 [Vitis vinifera]
VIT_16s0022g02370	-1.67594	1.92e-19	--	unnamed protein product [Vitis vinifera]
VIT_12s0028g00610	1.68786	8.78e-33	Protein ASPARTIC PROTEASE IN GUARD CELL 1 (Precursor) GN=ASPG1 OS=Arabidopsis thaliana (Mouse-ear cress) PE=1 SV=1	PREDICTED: aspartic proteinase nepenthesin-2-like [Vitis vinifera]
VIT_08s0040g01570	1.90532	1.01e-82	Probable receptor-like protein kinase At5g15080 GN=At5g15080 OS=Arabidopsis thaliana (Mouse-ear cress) PE=1 SV=1	unnamed protein product [Vitis vinifera]
VIT_18s0001g11630	2.56611	0	Allene oxide synthase, chloroplastic (Precursor) GN=MJB21.2 OS=Arabidopsis thaliana (Mouse-ear cress) PE=1 SV=3	PREDICTED: allene oxide synthase, chloroplastic [Vitis vinifera]
VIT_18s0001g02000	-1.21132	1.12e-09	--	PREDICTED: uncharacterized protein LOC100252363 [Vitis vinifera]
VIT_07s0031g02390	1.19456	5.44e-70	Phospholipase A1-Igamma2, chloroplastic (Precursor) GN=At2g30550 OS=Arabidopsis thaliana (Mouse-ear cress) PE=1 SV=2	PREDICTED: uncharacterized protein LOC100257796 [Vitis vinifera]
VIT_01s0137g00790	1.10024	4.75e-63	--	hypothetical protein VITISV_010590 [Vitis vinifera]
VIT_03s0017g01420	-1.34395	5.33e-07	Reticuline oxidase-like protein (Precursor) GN=At4g20830 OS=Arabidopsis thaliana (Mouse-ear cress) PE=1 SV=2	PREDICTED: reticuline oxidase-like protein-like [Vitis vinifera]
VIT_08s0040g00630	-1.53939	3.74e-115	Extensin-2 (Precursor) GN=T14E10_160 OS=Arabidopsis thaliana (Mouse-ear cress) PE=2 SV=1	PREDICTED: uncharacterized protein LOC100248215 [Vitis vinifera]
VIT_04s0043g01010	-2.30496	2.3e-191	Violaxanthin de-epoxidase, chloroplastic (Precursor) GN=VDE1 OS=Spinacia oleracea (Spinach) PE=1 SV=2	unnamed protein product [Vitis vinifera]
VIT_00s1287g00010	-1.46458	9.17e-50	Nuclear transcription factor Y subunit B-2 GN=MNJ7.23 OS=Arabidopsis thaliana (Mouse-ear cress) PE=2 SV=1	hypothetical protein VITISV_029202 [Vitis vinifera]
VIT_05s0049g00780	5.18673	2.42e-99	Early nodulin-75 (Precursor) GN=ENOD2B OS=Glycine max (Soybean) PE=2 SV=2	PREDICTED: proline-rich 33 kDa extensin-related protein-like isoform 2 [Vitis vinifera]
VIT_08s0007g08000	1.29268	3.12e-10	--	PREDICTED: uncharacterized protein LOC100250444 [Vitis vinifera]
VIT_00s2015g00020	-2.79225	1.02e-07	F-box protein FBW2 GN=T3H13.1 OS=Arabidopsis thaliana (Mouse-ear cress) PE=1 SV=1	PREDICTED: F-box protein FBW2-like [Vitis vinifera]
VIT_18s0001g09040	-1.07901	2.78e-39	Pollen-specific protein SF3 GN=SF3 OS=Helianthus annuus (Common sunflower) PE=2 SV=1	PREDICTED: pollen-specific protein SF3 [Vitis vinifera]
VIT_13s0067g01970	5.57812	1.73e-41	Laccase-12 (Precursor) GN=LAC12 OS=Arabidopsis thaliana (Mouse-ear cress) PE=2 SV=1	PREDICTED: laccase-12-like [Vitis vinifera]
VIT_13s0156g00590	3.22998	1.92e-31	G-type lectin S-receptor-like serine/threonine-protein kinase RLK1 (Precursor) GN=RLK1 OS=Arabidopsis thaliana (Mouse-ear cress) PE=2 SV=2	PREDICTED: LOW QUALITY PROTEIN: G-type lectin S-receptor-like serine/threonine-protein kinase RLK1 [Vitis vinifera]
VIT_15s0046g00520	-6.6654	5e-19	O-acyltransferase WSD1 GN=WSD1 OS=Arabidopsis thaliana (Mouse-ear cress) PE=2 SV=1	PREDICTED: O-acyltransferase WSD1-like [Vitis vinifera]
VIT_12s0035g00790	-1.87747	1.5e-09	WEB family protein At1g75720 GN=At1g75720 OS=Arabidopsis thaliana (Mouse-ear cress) PE=2 SV=1	unnamed protein product [Vitis vinifera]
VIT_10s0003g03340	-2.87158	1.29e-51	--	unnamed protein product [Vitis vinifera]
VIT_00s0505g00040	1.37493	6.84e-13	--	unnamed protein product [Vitis vinifera]
VIT_01s0011g00530	1.56482	5.14e-45	Ureide permease 2 GN=UPS2 OS=Arabidopsis thaliana (Mouse-ear cress) PE=2 SV=2	PREDICTED: ureide permease 2-like [Vitis vinifera]
VIT_18s0122g00830	-1.55193	4.28e-153	--	PREDICTED: uncharacterized protein LOC100244427 [Vitis vinifera]
VIT_13s0067g02630	3.29965	1.01e-155	--	PREDICTED: uncharacterized protein LOC100853941 [Vitis vinifera]
VIT_07s0031g00490	1.04611	6.4e-20	PI-PLC X domain-containing protein At5g67130 (Precursor) GN=At5g67130 OS=Arabidopsis thaliana (Mouse-ear cress) PE=1 SV=1	PREDICTED: PI-PLC X domain-containing protein At5g67130-like [Vitis vinifera]
VIT_14s0128g00210	-4.3062	1.79e-22	Basic 7S globulin low kDa subunit (Precursor) GN=BG OS=Glycine max (Soybean) PE=1 SV=2	PREDICTED: basic 7S globulin-like [Vitis vinifera]
VIT_18s0001g09390	1.86845	6.54e-102	Probable protein phosphatase 2C 63 GN=At4g33920 OS=Arabidopsis thaliana (Mouse-ear cress) PE=2 SV=1	PREDICTED: probable protein phosphatase 2C 63-like [Vitis vinifera]
VIT_13s0074g00040	-1.87522	4.77e-50	Probable phytol kinase 1, chloroplastic (Precursor) OS=Glycine max (Soybean) PE=2 SV=1	PREDICTED: probable phytol kinase 1, chloroplastic [Vitis vinifera]
VIT_19s0177g00200	-2.86562	5.14e-144	Early nodulin-like protein 1 (Precursor) GN=At2g25060 OS=Arabidopsis thaliana (Mouse-ear cress) PE=1 SV=2	PREDICTED: early nodulin-like protein 1 [Vitis vinifera]
VIT_14s0006g02880	-1.44827	4.91e-40	--	PREDICTED: uncharacterized protein LOC100246370 [Vitis vinifera]
VIT_02s0109g00310	2.04703	5.86e-07	Geraniol 8-hydroxylase GN=CYP76B10 OS=Swertia mussotii (Felwort) PE=1 SV=1	PREDICTED: cytochrome P450 76C4 [Vitis vinifera]
VIT_03s0038g02920	-1.98562	1.89e-71	24-methylenesterol C-methyltransferase 2 GN=F14O10.7 OS=Arabidopsis thaliana (Mouse-ear cress) PE=1 SV=2	PREDICTED: 24-methylenesterol C-methyltransferase 2 [Vitis vinifera]
VIT_18s0001g03400	2.04499	3.61e-39	TMV resistance protein N GN=N OS=Nicotiana glutinosa (Tobacco) PE=1 SV=1	unnamed protein product [Vitis vinifera]
VIT_05s0020g03490	-1.04513	5.02e-28	Ferredoxin, root R-B2 OS=Raphanus sativus (Radish) PE=1 SV=1	PREDICTED: ferredoxin-1-like [Vitis vinifera]
VIT_00s0229g00180	-1.11897	4.52e-22	--	unnamed protein product [Vitis vinifera]
VIT_04s0008g05410	2.44971	1.84e-106	Probable carboxylesterase 17 GN=CXE17 OS=Arabidopsis thaliana (Mouse-ear cress) PE=2 SV=1	PREDICTED: probable carboxylesterase 17-like [Vitis vinifera]
VIT_01s0010g03620	-1.96201	0	Chlorophyll a-b binding protein, chloroplastic (Precursor) OS=Petunia hybrida (Petunia) PE=2 SV=1	PREDICTED: chlorophyll a-b binding protein, chloroplastic [Vitis vinifera]
VIT_01s0010g00800	1.46895	0.000389883	--	unnamed protein product [Vitis vinifera]
VIT_14s0108g00100	1.21243	0.000328883	Serine carboxypeptidase-like 46 (Precursor) GN=SCPL46 OS=Arabidopsis thaliana (Mouse-ear cress) PE=2 SV=1	PREDICTED: serine carboxypeptidase-like 46-like [Vitis vinifera]
VIT_00s0291g00020	-2.35748	3.64e-104	--	PREDICTED: uncharacterized protein LOC100247775 [Vitis vinifera]
VIT_03s0088g00890	1.01733	0.00166137	Basic form of pathogenesis-related protein 1 (Precursor) OS=Nicotiana tabacum (Common tobacco) PE=3 SV=1	PREDICTED: basic form of pathogenesis-related protein 1 [Vitis vinifera]
VIT_00s1286g00020	-1.45895	1.25e-56	Elongation factor G, chloroplastic (Precursor) GN=FUSA OS=Glycine max (Soybean) PE=1 SV=1	PREDICTED: elongation factor G, chloroplastic-like, partial [Vitis vinifera]
VIT_12s0028g01670	-1.63178	1.33e-15	Probable alpha,alpha-trehalose-phosphate synthase [UDP-forming] 7 GN=T2D23.11 OS=Arabidopsis thaliana (Mouse-ear cress) PE=1 SV=1	PREDICTED: probable alpha,alpha-trehalose-phosphate synthase [UDP-forming] 7-like [Vitis vinifera]
VIT_00s0125g00280	-2.15184	0	Photosystem I reaction center subunit III, chloroplastic (Precursor) GN=PSAF OS=Arabidopsis thaliana (Mouse-ear cress) PE=1 SV=1	PREDICTED: photosystem I reaction center subunit III, chloroplastic isoform 1 [Vitis vinifera]
VIT_13s0084g00360	-1.21917	3.64e-34	Putative disease resistance RPP13-like protein 1 GN=RPPL1 OS=Arabidopsis thaliana (Mouse-ear cress) PE=3 SV=1	PREDICTED: putative disease resistance protein At3g14460 [Vitis vinifera]
VIT_18s0072g00150	-1.78217	3.63e-23	--	PREDICTED: uncharacterized protein LOC100854843 [Vitis vinifera]
VIT_12s0059g01960	2.79516	1.03e-54	--	unnamed protein product [Vitis vinifera]
VIT_05s0049g00790	2.08975	6.46e-10	Early nodulin-75 (Precursor) GN=ENOD2B OS=Glycine max (Soybean) PE=2 SV=2	PREDICTED: proline-rich 33 kDa extensin-related protein-like [Vitis vinifera]
VIT_16s0100g00950	1.14773	3.34e-15	Stilbene synthase 2 OS=Vitis vinifera (Grape) PE=2 SV=2	stilbene synthase [Vitis vinifera]
VIT_15s0046g02220	1.27095	0.000277222	1-aminocyclopropane-1-carboxylate synthase 1 GN=ACS1 OS=Prunus mume (Japanese apricot) PE=2 SV=1	unnamed protein product [Vitis vinifera]
VIT_01s0011g01810	2.71062	1.16e-24	Pollen-specific leucine-rich repeat extensin-like protein 3 (Precursor) GN=PEX3 OS=Arabidopsis thaliana (Mouse-ear cress) PE=2 SV=1	PREDICTED: uncharacterized protein LOC100244000 [Vitis vinifera]
VIT_13s0019g01930	-3.4205	2.39e-10	Laccase-17 (Precursor) GN=LAC17 OS=Arabidopsis thaliana (Mouse-ear cress) PE=2 SV=1	PREDICTED: laccase-17-like [Vitis vinifera]
VIT_02s0025g02000	-1.61949	2.07e-94	30S ribosomal protein S6 alpha, chloroplastic (Precursor) GN=RPS6 OS=Arabidopsis thaliana (Mouse-ear cress) PE=1 SV=1	unnamed protein product [Vitis vinifera]
VIT_06s0080g00910	1.1176	1.03e-07	F-box protein At2g27310 GN=At2g27310 OS=Arabidopsis thaliana (Mouse-ear cress) PE=2 SV=1	PREDICTED: F-box protein At2g27310-like [Vitis vinifera]
VIT_09s0002g02990	3.42784	0	Senescence-induced receptor-like serine/threonine-protein kinase (Precursor) GN=T20K24.21 OS=Arabidopsis thaliana (Mouse-ear cress) PE=2 SV=1	unnamed protein product [Vitis vinifera]
VIT_09s0002g02760	3.95426	1.68e-141	Putative leucine-rich repeat receptor-like serine/threonine-protein kinase At2g19230 (Precursor) GN=At2g19230 OS=Arabidopsis thaliana (Mouse-ear cress) PE=2 SV=3	PREDICTED: putative leucine-rich repeat receptor-like protein kinase At2g19210-like [Vitis vinifera]
VIT_08s0007g08030	-1.59252	1.81e-07	--	PREDICTED: uncharacterized protein LOC100854383 [Vitis vinifera]
VIT_01s0011g03390	1.38167	2.29e-22	--	PREDICTED: uncharacterized protein LOC100256114 [Vitis vinifera]
VIT_12s0057g00250	1.89054	5.53e-09	External alternative NAD(P)H-ubiquinone oxidoreductase B3, mitochondrial (Precursor) GN=NDB3 OS=Arabidopsis thaliana (Mouse-ear cress) PE=2 SV=1	unnamed protein product [Vitis vinifera]
VIT_09s0002g03100	4.24147	1.66e-20	Receptor-like protein kinase At3g21340 (Precursor) GN=At3g21340 OS=Arabidopsis thaliana (Mouse-ear cress) PE=1 SV=1	unnamed protein product [Vitis vinifera]
VIT_01s0137g00240	-3.5005	8.19e-87	Probable pectate lyase 5 (Precursor) GN=At1g67750 OS=Arabidopsis thaliana (Mouse-ear cress) PE=2 SV=2	PREDICTED: probable pectate lyase 5 [Vitis vinifera]
VIT_18s0072g00770	-1.48682	6.34e-151	Fructose-1,6-bisphosphatase, cytosolic OS=Solanum tuberosum (Potato) PE=2 SV=1	PREDICTED: fructose-1,6-bisphosphatase, cytosolic [Vitis vinifera]
VIT_18s0089g00700	3.78415	0	Cytochrome P450 714C2 GN=OsJ_35025 OS=Oryza sativa subsp. japonica (Rice) PE=2 SV=1	PREDICTED: cytochrome P450 734A1-like [Vitis vinifera]
VIT_12s0028g00050	-1.12081	0.000198062	Glucan endo-1,3-beta-glucosidase 12 (Precursor) GN=At4g29360 OS=Arabidopsis thaliana (Mouse-ear cress) PE=1 SV=1	PREDICTED: glucan endo-1,3-beta-glucosidase 13-like [Vitis vinifera]
VIT_06s0004g01430	4.61994	7.71e-78	Beta-glucosidase 12 (Precursor) OS=Oryza sativa subsp. japonica (Rice) PE=2 SV=2	unnamed protein product [Vitis vinifera]
VIT_04s0008g06530	-1.93662	3.32e-20	Formin-like protein 18 GN=FH18 OS=Arabidopsis thaliana (Mouse-ear cress) PE=2 SV=2	unnamed protein product [Vitis vinifera]
VIT_02s0025g03190	-2.74597	6.95e-187	--	PREDICTED: uncharacterized protein LOC100254752 [Vitis vinifera]
VIT_00s0199g00160	-2.06757	1.05e-06	--	unnamed protein product [Vitis vinifera]
VIT_13s0064g01660	-2.59939	5.55e-09	Beta-glucosidase 13 (Precursor) OS=Oryza sativa subsp. japonica (Rice) PE=2 SV=2	PREDICTED: beta-glucosidase 13-like [Vitis vinifera]
VIT_15s0107g00290	-1.54829	4.7e-05	TMV resistance protein N GN=N OS=Nicotiana glutinosa (Tobacco) PE=1 SV=1	PREDICTED: TMV resistance protein N-like [Vitis vinifera]
VIT_10s0003g00620	-4.47569	2.02e-250	GDSL esterase/lipase At5g45950 (Precursor) GN=At5g45950 OS=Arabidopsis thaliana (Mouse-ear cress) PE=2 SV=1	PREDICTED: GDSL esterase/lipase At5g45950-like isoform 1 [Vitis vinifera]
VIT_02s0025g00080	-1.37717	2.31e-57	--	PREDICTED: uncharacterized protein LOC100258615 [Vitis vinifera]
VIT_05s0077g01670	-4.67839	8.11e-278	Major allergen Pru ar 1 OS=Prunus armeniaca (Apricot) PE=1 SV=1	PREDICTED: major allergen Pru ar 1 [Vitis vinifera]
VIT_02s0025g00720	-2.26796	8.15e-94	GDT1-like protein 1, chloroplastic (Precursor) GN=At1g64150 OS=Arabidopsis thaliana (Mouse-ear cress) PE=2 SV=2	unnamed protein product [Vitis vinifera]
VIT_09s0002g08680	-1.26059	4.79e-22	--	hypothetical protein VITISV_032900 [Vitis vinifera]
VIT_01s0011g06330	-1.10383	1.66e-70	65-kDa microtubule-associated protein 6 GN=MAP65-6 OS=Arabidopsis thaliana (Mouse-ear cress) PE=1 SV=1	PREDICTED: 65-kDa microtubule-associated protein 6 [Vitis vinifera]
VIT_13s0084g00710	1.85377	5.05e-05	--	PREDICTED: uncharacterized protein LOC100853979 [Vitis vinifera]
VIT_06s0061g00150	-1.40774	1.59e-103	Zinc finger CCCH domain-containing protein 53 GN=OSJNBa0008J01.35 OS=Oryza sativa subsp. japonica (Rice) PE=2 SV=1	PREDICTED: zinc finger CCCH domain-containing protein 53-like [Vitis vinifera]
VIT_11s0016g03380	-1.16428	1.25e-15	Probable glycosyltransferase At5g03795 GN=At5g03795 OS=Arabidopsis thaliana (Mouse-ear cress) PE=3 SV=2	PREDICTED: probable glycosyltransferase At5g03795-like [Vitis vinifera]
VIT_11s0016g01640	1.09046	4.18e-18	Phenylalanine ammonia-lyase GN=PAL OS=Camellia sinensis (Tea) PE=2 SV=1	unnamed protein product [Vitis vinifera]
VIT_03s0091g00550	-2.27575	2.81e-09	Golgin candidate 3 GN=F2A19.170 OS=Arabidopsis thaliana (Mouse-ear cress) PE=1 SV=1	PREDICTED: uncharacterized protein LOC100251578 [Vitis vinifera]
VIT_13s0147g00230	-2.10774	3.65e-25	--	PREDICTED: uncharacterized protein LOC100251081 [Vitis vinifera]
VIT_07s0104g00620	-2.01726	3.61e-09	GDSL esterase/lipase At1g54790 (Precursor) GN=At1g54790 OS=Arabidopsis thaliana (Mouse-ear cress) PE=2 SV=1	PREDICTED: GDSL esterase/lipase At1g54790-like [Vitis vinifera]
VIT_07s0005g02670	-1.03931	1.96e-05	3&apos;-N-debenzoyl-2&apos;-deoxytaxol N-benzoyltransferase GN=TAX10 OS=Taxus canadensis (Canadian yew) PE=1 SV=1	PREDICTED: 3&apos;-N-debenzoyl-2&apos;-deoxytaxol N-benzoyltransferase [Vitis vinifera]
VIT_18s0001g08110	-2.85827	0	Glutamyl-tRNA reductase 1, chloroplastic (Precursor) GN=HEMA1 OS=Cucumis sativus (Cucumber) PE=2 SV=1	PREDICTED: glutamyl-tRNA reductase 1, chloroplastic [Vitis vinifera]
VIT_14s0066g01210	-4.08847	0	Carbonic anhydrase, chloroplastic (Precursor) GN=CA1 OS=Arabidopsis thaliana (Mouse-ear cress) PE=1 SV=2	PREDICTED: carbonic anhydrase, chloroplastic [Vitis vinifera]
VIT_15s0048g02630	-1.5611	2.36e-15	Glycine-rich RNA-binding protein 4, mitochondrial (Precursor) GN=At3g23830 OS=Arabidopsis thaliana (Mouse-ear cress) PE=2 SV=1	PREDICTED: uncharacterized protein LOC100257521 [Vitis vinifera]
VIT_05s0020g00950	-2.85969	1.45e-106	Aspartic proteinase (Precursor) GN=OJ1127_B08.13 OS=Oryza sativa subsp. japonica (Rice) PE=2 SV=2	unnamed protein product [Vitis vinifera]
VIT_04s0008g05510	-1.75449	2.77e-46	--	hypothetical protein VITISV_010683 [Vitis vinifera]
VIT_04s0069g01120	-4.15372	4.34e-14	Probable acyl-activating enzyme 5, peroxisomal GN=MQK4.9 OS=Arabidopsis thaliana (Mouse-ear cress) PE=2 SV=1	unnamed protein product [Vitis vinifera]
VIT_17s0053g00990	-2.18989	1e-205	Expansin-A15 (Precursor) GN=T17M13.26 OS=Arabidopsis thaliana (Mouse-ear cress) PE=2 SV=2	PREDICTED: expansin-A15 [Vitis vinifera]
VIT_08s0007g03370	-2.40751	1.38e-56	--	hypothetical protein VITISV_018276 [Vitis vinifera]
VIT_06s0004g07700	-1.86793	2.43e-11	Transcription factor bHLH61 GN=F12B17.80 OS=Arabidopsis thaliana (Mouse-ear cress) PE=2 SV=1	unnamed protein product [Vitis vinifera]
VIT_13s0019g00580	1.25117	0.00607044	Pentatricopeptide repeat-containing protein At4g02750 GN=PCMP-H24 OS=Arabidopsis thaliana (Mouse-ear cress) PE=3 SV=1	unnamed protein product [Vitis vinifera]
VIT_00s0218g00200	1.74427	3.41e-46	UDP-glycosyltransferase 91A1 GN=UGT91A1 OS=Arabidopsis thaliana (Mouse-ear cress) PE=2 SV=1	PREDICTED: putative UDP-rhamnose:rhamnosyltransferase 1-like [Vitis vinifera]
VIT_13s0019g02210	-1.84349	1.22e-80	Methylsterol monooxygenase 2-2 GN=F22G5.23 OS=Arabidopsis thaliana (Mouse-ear cress) PE=2 SV=1	unnamed protein product [Vitis vinifera]
VIT_10s0116g00810	-1.37278	5.94e-07	Protein ROOT HAIR DEFECTIVE 3 homolog 1 GN=At1g72960 OS=Arabidopsis thaliana (Mouse-ear cress) PE=2 SV=2	unnamed protein product [Vitis vinifera]
VIT_06s0004g03330	1.87405	7.34e-77	LOB domain-containing protein 11 GN=T17D12.6 OS=Arabidopsis thaliana (Mouse-ear cress) PE=2 SV=2	PREDICTED: LOB domain-containing protein 11 [Vitis vinifera]
VIT_01s0011g05190	-2.3973	3.67e-222	MLP-like protein 34 GN=MLP34 OS=Arabidopsis thaliana (Mouse-ear cress) PE=2 SV=1	PREDICTED: MLP-like protein 34 [Vitis vinifera]
VIT_19s0014g03840	-3.20059	5.14e-124	--	PREDICTED: uncharacterized protein LOC100258913 [Vitis vinifera]
VIT_17s0000g02700	-1.49578	5.66e-11	Alpha-dioxygenase 2 (Precursor) GN=F25P22.10 OS=Arabidopsis thaliana (Mouse-ear cress) PE=2 SV=1	PREDICTED: prostaglandin G/H synthase 1 [Vitis vinifera]
VIT_03s0088g00270	1.79723	3.76e-54	--	PREDICTED: uncharacterized protein LOC100258330 [Vitis vinifera]
VIT_17s0000g01410	1.12613	1.98e-56	Probable inactive purple acid phosphatase 27 (Precursor) GN=PAP27 OS=Arabidopsis thaliana (Mouse-ear cress) PE=2 SV=1	PREDICTED: probable inactive purple acid phosphatase 27-like [Vitis vinifera]
VIT_01s0011g06450	1.97702	3.12e-207	Non-functional NADPH-dependent codeinone reductase 2 GN=COR2 OS=Papaver somniferum (Opium poppy) PE=1 SV=1	PREDICTED: probable NAD(P)H-dependent oxidoreductase 1 [Vitis vinifera]
VIT_11s0052g01180	2.19232	7.46e-07	Xyloglucan endotransglucosylase/hydrolase protein 22 (Precursor) GN=MUA2.13 OS=Arabidopsis thaliana (Mouse-ear cress) PE=1 SV=1	PREDICTED: probable xyloglucan endotransglucosylase/hydrolase protein 23-like [Vitis vinifera]
VIT_10s0042g00700	3.05313	1.85e-35	Probable LRR receptor-like serine/threonine-protein kinase At4g08850 (Precursor) GN=At4g08850 OS=Arabidopsis thaliana (Mouse-ear cress) PE=1 SV=3	PREDICTED: probable LRR receptor-like serine/threonine-protein kinase At4g08850-like [Vitis vinifera]
VIT_01s0011g03550	-2.42516	1.13e-17	CLE27p (Precursor) GN=CLE27 OS=Arabidopsis thaliana (Mouse-ear cress) PE=2 SV=1	PREDICTED: CLAVATA3/ESR (CLE)-related protein 43-like [Vitis vinifera]
VIT_16s0039g00880	-3.21833	1.95e-67	Cytochrome P450 89A2 GN=F13O11.20 OS=Arabidopsis thaliana (Mouse-ear cress) PE=2 SV=2	PREDICTED: cytochrome P450 89A2-like [Vitis vinifera]
VIT_14s0006g02990	-3.05458	0	3-ketoacyl-CoA synthase 6 GN=T26J14.10 OS=Arabidopsis thaliana (Mouse-ear cress) PE=1 SV=1	PREDICTED: 3-ketoacyl-CoA synthase 6 [Vitis vinifera]
VIT_14s0066g01000	-2.43452	1.87e-283	Phosphoenolpyruvate/phosphate translocator 2, chloroplastic (Precursor) GN=PPT2 OS=Arabidopsis thaliana (Mouse-ear cress) PE=2 SV=1	PREDICTED: phosphoenolpyruvate/phosphate translocator 2, chloroplastic-like [Vitis vinifera]
VIT_05s0020g01990	-1.22016	2.1e-22	Serine/threonine-protein kinase TIO GN=F14I3.15 OS=Arabidopsis thaliana (Mouse-ear cress) PE=1 SV=1	PREDICTED: serine/threonine-protein kinase ULK4-like [Vitis vinifera]
VIT_18s0122g01010	-1.16896	9.34e-63	Probable protein phosphatase 2C 27 GN=At2g33700 OS=Arabidopsis thaliana (Mouse-ear cress) PE=2 SV=1	PREDICTED: probable protein phosphatase 2C 27 isoform 2 [Vitis vinifera]
VIT_07s0031g01550	-1.40515	2.06e-08	--	unnamed protein product [Vitis vinifera]
VIT_19s0093g00350	3.41048	1.23e-136	Probable glutathione S-transferase parA GN=PARA OS=Nicotiana tabacum (Common tobacco) PE=2 SV=1	PREDICTED: probable glutathione S-transferase parA [Vitis vinifera]
VIT_05s0020g03870	2.47736	4.78e-80	Serine/threonine-protein kinase HT1 GN=HT1 OS=Arabidopsis thaliana (Mouse-ear cress) PE=1 SV=1	PREDICTED: serine/threonine-protein kinase HT1-like [Vitis vinifera]
VIT_05s0029g00050	-2.49266	1.86e-55	Transcription factor FAMA GN=MUJ8.4 OS=Arabidopsis thaliana (Mouse-ear cress) PE=1 SV=1	PREDICTED: transcription factor FAMA [Vitis vinifera]
VIT_18s0001g12690	-1.13984	6.11e-18	Isoflavone reductase-like protein OS=Olea europaea (Common olive) PE=1 SV=1	unnamed protein product [Vitis vinifera]
VIT_18s0001g01300	3.6719	1.1e-104	Putative wall-associated receptor kinase-like 16 (Precursor) GN=WAKL16 OS=Arabidopsis thaliana (Mouse-ear cress) PE=3 SV=1	unnamed protein product [Vitis vinifera]
VIT_18s0001g01770	-1.41622	5.83e-45	--	unnamed protein product [Vitis vinifera]
VIT_00s2608g00010	-1.89214	9.36e-44	Photosystem II CP47 chlorophyll apoprotein GN=psbB OS=Lotus japonicus (Lotus corniculatus var. japonicus) PE=3 SV=1	unnamed protein product [Vitis vinifera]
VIT_00s0271g00110	2.01344	8.4e-42	--	PREDICTED: flavoprotein wrbA-like [Vitis vinifera]
VIT_04s0023g03720	-3.27084	9.55e-19	--	PREDICTED: uncharacterized protein LOC100257355 [Vitis vinifera]
VIT_14s0066g01110	-2.3119	0	50S ribosomal protein L12, chloroplastic (Precursor) GN=RPL12 OS=Nicotiana tabacum (Common tobacco) PE=1 SV=1	PREDICTED: 50S ribosomal protein L12, chloroplastic [Vitis vinifera]
VIT_06s0004g00260	-1.10423	1.51e-83	--	unnamed protein product [Vitis vinifera]
VIT_06s0004g02480	-1.06869	1.33e-09	--	unnamed protein product [Vitis vinifera]
VIT_09s0002g01320	5.37731	1.92e-16	Germin-like protein (Precursor) OS=Morus alba (White mulberry) PE=1 SV=1	PREDICTED: auxin-binding protein ABP19a-like [Vitis vinifera]
VIT_10s0003g03170	-1.75607	8.45e-24	Cytochrome P450 710A1 GN=CYP710A1 OS=Arabidopsis thaliana (Mouse-ear cress) PE=1 SV=1	PREDICTED: cytochrome P450 710A1-like [Vitis vinifera]
VIT_14s0219g00090	-2.98685	3.75e-28	Protein WAVE-DAMPENED 2 GN=WVD2 OS=Arabidopsis thaliana (Mouse-ear cress) PE=2 SV=1	unnamed protein product [Vitis vinifera]
VIT_14s0128g00050	-1.67713	3.32e-223	UPF0603 protein At1g54780, chloroplastic (Precursor) GN=At1g54780 OS=Arabidopsis thaliana (Mouse-ear cress) PE=1 SV=1	PREDICTED: UPF0603 protein At1g54780, chloroplastic [Vitis vinifera]
VIT_19s0085g00900	-1.4815	1.23e-10	--	PREDICTED: uncharacterized protein LOC100246643 [Vitis vinifera]
VIT_15s0046g01360	-3.13179	6.05e-68	Arabinogalactan peptide 20 (Precursor) GN=AGP20 OS=Arabidopsis thaliana (Mouse-ear cress) PE=3 SV=1	PREDICTED: arabinogalactan peptide 20 [Vitis vinifera]
VIT_00s0484g00030	-1.11336	1.64e-21	G-type lectin S-receptor-like serine/threonine-protein kinase RKS1 (Precursor) GN=RKS1 OS=Arabidopsis thaliana (Mouse-ear cress) PE=2 SV=3	hypothetical protein VITISV_011747 [Vitis vinifera]
VIT_15s0048g00370	-3.10512	2.23e-114	Transketolase, chloroplastic (Precursor) OS=Solanum tuberosum (Potato) PE=2 SV=1	PREDICTED: transketolase, chloroplastic-like [Vitis vinifera]
VIT_07s0129g01080	-1.51257	1.94e-05	Microtubule-associated protein RP/EB family member 1C GN=EB1C OS=Arabidopsis thaliana (Mouse-ear cress) PE=1 SV=1	PREDICTED: microtubule-associated protein RP/EB family member 1-like [Vitis vinifera]
VIT_00s1352g00010	2.48888	2.17e-07	Transcription factor RAX3 GN=T16K5.40 OS=Arabidopsis thaliana (Mouse-ear cress) PE=2 SV=1	unnamed protein product [Vitis vinifera]
VIT_06s0004g04120	5.93611	0	Aquaporin TIP1-1 GN=T1J8.1 OS=Arabidopsis thaliana (Mouse-ear cress) PE=1 SV=1	PREDICTED: aquaporin TIP1-1 [Vitis vinifera]
VIT_15s0048g02690	-1.24985	1.45e-05	--	PREDICTED: uncharacterized protein LOC100260872 [Vitis vinifera]
VIT_12s0059g00270	-2.02876	1.73e-242	Protochlorophyllide reductase, chloroplastic (Precursor) GN=PORA OS=Cucumis sativus (Cucumber) PE=2 SV=1	PREDICTED: protochlorophyllide reductase, chloroplastic isoform 2 [Vitis vinifera]
VIT_11s0016g03130	-1.34073	1.05e-62	--	PREDICTED: uncharacterized protein LOC100264719 [Vitis vinifera]
VIT_06s0080g00790	1.59816	6.37e-18	Transcription factor DIVARICATA GN=DIVARICATA OS=Antirrhinum majus (Garden snapdragon) PE=2 SV=1	PREDICTED: myb-like protein H [Vitis vinifera]
VIT_12s0028g03760	6.01402	1.21e-20	CASP-like protein VIT_12s0028g03760 OS=Vitis vinifera (Grape) PE=2 SV=1	RecName: Full=CASP-like protein VIT_12s0028g03760
VIT_06s0061g00700	-1.53444	1.78e-35	--	PREDICTED: uncharacterized protein LOC100253409 [Vitis vinifera]
VIT_02s0033g00230	-1.88112	4.17e-42	--	PREDICTED: uncharacterized protein LOC100265501 [Vitis vinifera]
VIT_18s0001g09230	1.36454	7.85e-58	Zinc finger protein ZAT10 GN=T22C5.18 OS=Arabidopsis thaliana (Mouse-ear cress) PE=2 SV=1	PREDICTED: zinc finger protein ZAT10-like [Vitis vinifera]
VIT_00s0304g00030	1.84884	2.04e-94	Leucine-rich repeat extensin-like protein 3 (Precursor) GN=LRX3 OS=Arabidopsis thaliana (Mouse-ear cress) PE=1 SV=1	hypothetical protein VITISV_008028 [Vitis vinifera]
VIT_10s0003g05030	-2.22441	3.17e-71	Probable LRR receptor-like serine/threonine-protein kinase At4g20940 GN=At4g20940 OS=Arabidopsis thaliana (Mouse-ear cress) PE=1 SV=1	PREDICTED: probable LRR receptor-like serine/threonine-protein kinase At4g20940-like isoform 1 [Vitis vinifera]
VIT_03s0063g00200	-1.61774	1.59e-13	PI-PLC X domain-containing protein At5g67130 (Precursor) GN=At5g67130 OS=Arabidopsis thaliana (Mouse-ear cress) PE=1 SV=1	unnamed protein product [Vitis vinifera]
VIT_18s0001g01630	2.72087	4.21e-261	Probable calcium-binding protein CML44 GN=CML44 OS=Arabidopsis thaliana (Mouse-ear cress) PE=2 SV=2	PREDICTED: probable calcium-binding protein CML44-like [Vitis vinifera]
VIT_07s0031g01600	-1.07749	3.47e-63	Shikimate kinase, chloroplastic (Precursor) GN=SK OS=Solanum lycopersicum (Tomato) PE=1 SV=1	shikimate kinase [Vitis vinifera]
VIT_15s0048g02070	1.91077	1.07e-29	BON1-associated protein 2 GN=F4I18.26 OS=Arabidopsis thaliana (Mouse-ear cress) PE=1 SV=1	PREDICTED: BON1-associated protein 2-like [Vitis vinifera]
VIT_01s0182g00130	-2.62573	1.82e-134	Phosphate transporter PHO1 homolog 3 OS=Arabidopsis thaliana (Mouse-ear cress) PE=2 SV=2	PREDICTED: phosphate transporter PHO1 homolog 3-like [Vitis vinifera]
VIT_16s0100g00780	2.15921	3.49e-102	Stilbene synthase 5 OS=Vitis vinifera (Grape) PE=3 SV=1	PREDICTED: stilbene synthase 5 [Vitis vinifera]
VIT_01s0010g02740	-1.11039	9.45e-28	4-coumarate--CoA ligase-like 9 GN=4CLL9 OS=Arabidopsis thaliana (Mouse-ear cress) PE=1 SV=2	PREDICTED: 4-coumarate--CoA ligase-like 9 [Vitis vinifera]
VIT_08s0007g05060	-1.21757	7.4e-51	ABC transporter B family member 1 GN=T1J8.9 OS=Arabidopsis thaliana (Mouse-ear cress) PE=1 SV=1	PREDICTED: ABC transporter B family member 1-like [Vitis vinifera]
VIT_07s0005g02590	-1.10213	2.04e-12	Probable polygalacturonase OS=Vitis vinifera (Grape) PE=1 SV=1	PREDICTED: probable polygalacturonase-like [Vitis vinifera]
VIT_07s0031g01150	-2.30468	1.36e-89	Peptidyl-prolyl cis-trans isomerase FKBP16-2, chloroplastic (Precursor) GN=At4g39710 OS=Arabidopsis thaliana (Mouse-ear cress) PE=1 SV=1	PREDICTED: probable FKBP-type peptidyl-prolyl cis-trans isomerase 4, chloroplastic [Vitis vinifera]
VIT_08s0007g08840	2.88396	1.49e-51	--	PREDICTED: uncharacterized protein LOC100245312 isoform 1 [Vitis vinifera]
VIT_15s0021g02510	-1.13923	9.93e-09	GATA transcription factor 2 GN=GATA2 OS=Arabidopsis thaliana (Mouse-ear cress) PE=2 SV=1	PREDICTED: GATA transcription factor 2 [Vitis vinifera]
VIT_09s0002g08750	-1.99471	4.19e-06	Ankyrin repeat-containing protein At3g12360 GN=At3g12360 OS=Arabidopsis thaliana (Mouse-ear cress) PE=2 SV=1	unnamed protein product [Vitis vinifera]
VIT_03s0063g02510	-1.10419	3.92e-10	Probable receptor-like serine/threonine-protein kinase At4g34500 GN=At4g34500 OS=Arabidopsis thaliana (Mouse-ear cress) PE=2 SV=1	PREDICTED: probable receptor-like serine/threonine-protein kinase At4g34500-like [Vitis vinifera]
VIT_16s0013g00070	3.68504	2.06e-235	Probable non-specific lipid-transfer protein AKCS9 (Precursor) OS=Vigna unguiculata (Cowpea) PE=2 SV=1	PREDICTED: uncharacterized protein LOC100852902 [Vitis vinifera]
VIT_00s0515g00020	1.67838	1.75e-15	Probable disease resistance RPP8-like protein 4 GN=RPP8L4 OS=Arabidopsis thaliana (Mouse-ear cress) PE=2 SV=1	PREDICTED: probable disease resistance RPP8-like protein 4-like [Vitis vinifera]
VIT_03s0038g01320	-1.7494	9.08e-186	Pentatricopeptide repeat-containing protein At4g34830, chloroplastic (Precursor) GN=At4g34830/At4g34820 OS=Arabidopsis thaliana (Mouse-ear cress) PE=2 SV=2	PREDICTED: pentatricopeptide repeat-containing protein At4g34830, chloroplastic-like [Vitis vinifera]
VIT_06s0080g00460	1.58343	5.97e-15	Nuclear transcription factor Y subunit B-2 GN=MNJ7.23 OS=Arabidopsis thaliana (Mouse-ear cress) PE=2 SV=1	PREDICTED: nuclear transcription factor Y subunit B-8 [Vitis vinifera]
VIT_19s0090g01650	-1.60492	7.6e-31	Protein TORNADO 1 GN=MTE17.26 OS=Arabidopsis thaliana (Mouse-ear cress) PE=2 SV=1	PREDICTED: uncharacterized protein LOC100246876 [Vitis vinifera]
VIT_18s0001g00320	1.05946	3.04e-26	Lysine histidine transporter-like 8 GN=AATL1 OS=Arabidopsis thaliana (Mouse-ear cress) PE=1 SV=1	unnamed protein product [Vitis vinifera]
VIT_08s0058g00930	1.07594	0.00439197	Alanine--glyoxylate aminotransferase 2 homolog 2, mitochondrial (Precursor) GN=AGT3 OS=Arabidopsis thaliana (Mouse-ear cress) PE=2 SV=2	PREDICTED: alanine--glyoxylate aminotransferase 2 homolog 2, mitochondrial [Vitis vinifera]
VIT_08s0007g03390	-1.17498	4.12e-81	Cell division protein FtsZ homolog 2-1, chloroplastic (Precursor) GN=FTSZ2-1 OS=Arabidopsis thaliana (Mouse-ear cress) PE=1 SV=2	PREDICTED: cell division protein ftsZ homolog 2-1, chloroplastic [Vitis vinifera]
VIT_00s0632g00010	-1.82015	1.22e-10	Ethylene-responsive transcription factor ERF034 OS=Arabidopsis thaliana (Mouse-ear cress) PE=2 SV=2	PREDICTED: ethylene-responsive transcription factor ERF034-like [Vitis vinifera]
VIT_09s0002g05190	-1.81191	3e-15	--	unnamed protein product [Vitis vinifera]
VIT_06s0004g07210	2.21394	1.25e-14	Protein CHLOROPLAST IMPORT APPARATUS 2 (Precursor) GN=CIA2 OS=Arabidopsis thaliana (Mouse-ear cress) PE=2 SV=1	unnamed protein product [Vitis vinifera]
VIT_16s0098g01580	1.85657	2.25e-297	Luminal-binding protein 5 (Precursor) GN=BIP5 OS=Nicotiana tabacum (Common tobacco) PE=2 SV=1	PREDICTED: luminal-binding protein 5-like [Vitis vinifera]
VIT_17s0000g00950	6.21738	3.83e-28	Omega-hydroxypalmitate O-feruloyl transferase GN=MEE6.11 OS=Arabidopsis thaliana (Mouse-ear cress) PE=1 SV=1	PREDICTED: omega-hydroxypalmitate O-feruloyl transferase-like [Vitis vinifera]
VIT_11s0016g02960	-1.60762	1.07e-49	Glucan endo-1,3-beta-glucosidase 13 (Precursor) GN=At5g56590 OS=Arabidopsis thaliana (Mouse-ear cress) PE=1 SV=1	PREDICTED: glucan endo-1,3-beta-glucosidase 13 [Vitis vinifera]
VIT_16s0039g01070	2.84013	1.25e-289	Probable glutathione S-transferase OS=Nicotiana tabacum (Common tobacco) PE=2 SV=1	PREDICTED: glutathione transferase GST 23-like [Vitis vinifera]
VIT_08s0007g04770	-1.96045	4.6e-87	Zinc finger protein ZAT5 GN=ZAT5 OS=Arabidopsis thaliana (Mouse-ear cress) PE=2 SV=1	PREDICTED: zinc finger protein ZAT5 [Vitis vinifera]
VIT_14s0060g00790	2.15373	3.99e-46	Galactinol synthase 2 GN=GOLS2 OS=Solanum lycopersicum (Tomato) PE=2 SV=1	PREDICTED: glycogenin-2 [Vitis vinifera]
VIT_15s0021g01260	3.97266	4.54e-47	--	PREDICTED: uncharacterized protein LOC100242687 [Vitis vinifera]
VIT_04s0008g01980	-2.2069	1.29e-08	Agamous-like MADS-box protein AGL11 GN=T5L19.90 OS=Arabidopsis thaliana (Mouse-ear cress) PE=1 SV=1	PREDICTED: MADS-box transcription factor 16 [Vitis vinifera]
VIT_00s0551g00030	1.18081	1.15e-35	Protein transport protein Sec61 subunit alpha OS=Pyrenomonas salina PE=2 SV=1	unnamed protein product [Vitis vinifera]
VIT_03s0017g01400	2.92185	1.4e-27	CYSTM1 family protein A GN=At2g41420 OS=Arabidopsis thaliana (Mouse-ear cress) PE=3 SV=1	PREDICTED: uncharacterized protein LOC100266732 [Vitis vinifera]
VIT_16s0100g01200	2.45011	2.51e-92	Stilbene synthase 6 GN=STS OS=Vitis vinifera (Grape) PE=2 SV=1	stilbene synthase 6 [Vitis vinifera]
VIT_16s0098g01910	-1.87045	3.19e-08	Germin-like protein 11-1 (Precursor) OS=Oryza sativa subsp. japonica (Rice) PE=2 SV=1	PREDICTED: germin-like protein 11-1 [Vitis vinifera]
VIT_07s0005g00490	1.22908	4.58e-80	UDP-glucuronic acid decarboxylase 2 GN=F26K9_260 OS=Arabidopsis thaliana (Mouse-ear cress) PE=1 SV=1	PREDICTED: UDP-glucuronic acid decarboxylase 1-like [Vitis vinifera]
VIT_15s0046g01210	-1.06896	1.72e-69	Hydroquinone glucosyltransferase GN=AS OS=Rauvolfia serpentina (Serpentwood) PE=1 SV=1	PREDICTED: hydroquinone glucosyltransferase-like [Vitis vinifera]
VIT_00s1830g00010	3.98454	8.66e-193	Probable receptor-like protein kinase At5g39030 (Precursor) GN=At5g39030 OS=Arabidopsis thaliana (Mouse-ear cress) PE=2 SV=1	PREDICTED: probable receptor-like protein kinase At1g67000, partial [Vitis vinifera]
VIT_12s0028g02450	-1.29214	3.33e-05	Cytochrome c oxidase subunit 1 GN=COX1 OS=Glycine max (Soybean) PE=3 SV=2	cytochrome oxidase subunit 1 [Nymphoides peltata]
VIT_14s0066g00810	1.53604	4.63e-138	Galactinol--sucrose galactosyltransferase GN=RFS OS=Pisum sativum (Garden pea) PE=1 SV=1	PREDICTED: galactinol--sucrose galactosyltransferase [Vitis vinifera]
VIT_01s0011g03310	-1.00383	7.45e-16	--	PREDICTED: uncharacterized protein LOC100262750 [Vitis vinifera]
VIT_01s0026g00700	-1.00516	8.32e-22	--	PREDICTED: uncharacterized protein LOC100250082 [Vitis vinifera]
VIT_01s0026g02710	1.75016	1.68e-30	NAC transcription factor 29 GN=At1g69490 OS=Arabidopsis thaliana (Mouse-ear cress) PE=2 SV=1	unnamed protein product [Vitis vinifera]
VIT_00s0425g00030	2.61921	2.64e-80	Probable receptor-like protein kinase At5g39020 (Precursor) GN=At5g39020 OS=Arabidopsis thaliana (Mouse-ear cress) PE=2 SV=1	PREDICTED: probable receptor-like protein kinase At5g39020-like [Vitis vinifera]
VIT_00s0214g00090	1.23838	4.22e-08	F-box protein PP2-B1 GN=T16F16.2 OS=Arabidopsis thaliana (Mouse-ear cress) PE=1 SV=1	PREDICTED: F-box protein PP2-B1 [Vitis vinifera]
VIT_12s0055g00290	1.78503	9.32e-38	UDP-glucose flavonoid 3-O-glucosyltransferase 6 GN=GT6 OS=Fragaria ananassa (Strawberry) PE=1 SV=1	PREDICTED: UDP-glucose flavonoid 3-O-glucosyltransferase 6 [Vitis vinifera]
VIT_14s0171g00170	-1.5497	5.94e-82	--	PREDICTED: uncharacterized protein LOC100266440 [Vitis vinifera]
VIT_19s0014g02390	-2.82143	2.23e-79	--	PREDICTED: uncharacterized protein LOC100854133 [Vitis vinifera]
VIT_03s0038g00300	-1.39199	2.61e-08	Protein PROLIFERA GN=PRL OS=Arabidopsis thaliana (Mouse-ear cress) PE=1 SV=2	unnamed protein product [Vitis vinifera]
VIT_12s0055g01150	1.5119	1.82e-73	BRASSINOSTEROID INSENSITIVE 1-associated receptor kinase 1 (Precursor) GN=F17M5.190 OS=Arabidopsis thaliana (Mouse-ear cress) PE=1 SV=2	unnamed protein product [Vitis vinifera]
VIT_09s0002g03710	-2.96162	3.57e-200	--	PREDICTED: uncharacterized protein LOC100254824 [Vitis vinifera]
VIT_08s0040g00130	-1.50318	8.52e-08	Heavy metal-associated isoprenylated plant protein 26 (Precursor) GN=F20M13.140 OS=Arabidopsis thaliana (Mouse-ear cress) PE=1 SV=1	PREDICTED: uncharacterized protein LOC100248113 [Vitis vinifera]
VIT_04s0008g06670	-2.74101	7.11e-30	Early nodulin-like protein 3 (Precursor) GN=At5g25090 OS=Arabidopsis thaliana (Mouse-ear cress) PE=1 SV=2	PREDICTED: early nodulin-like protein 1 [Vitis vinifera]
VIT_04s0079g00660	-1.0142	4.92e-05	Protein SET DOMAIN GROUP 40 GN=MKP11.9 OS=Arabidopsis thaliana (Mouse-ear cress) PE=2 SV=1	unnamed protein product [Vitis vinifera]
VIT_11s0037g01350	-2.9864	2.97e-33	Ankyrin repeat-containing protein At5g02620 GN=At5g02620 OS=Arabidopsis thaliana (Mouse-ear cress) PE=1 SV=1	unnamed protein product [Vitis vinifera]
VIT_18s0001g00160	-2.24932	1.47e-13	--	PREDICTED: uncharacterized protein LOC100245335 [Vitis vinifera]
VIT_14s0068g01540	-1.08858	0.000839665	Serine/threonine-protein kinase PBS1 GN=PBS1 OS=Arabidopsis thaliana (Mouse-ear cress) PE=1 SV=1	unnamed protein product [Vitis vinifera]
VIT_19s0014g02670	-1.57339	9.47e-86	Probable serine/threonine-protein kinase At1g09600 GN=At1g09600 OS=Arabidopsis thaliana (Mouse-ear cress) PE=2 SV=1	PREDICTED: probable serine/threonine-protein kinase At1g54610-like [Vitis vinifera]
VIT_16s0013g01110	1.39876	1.22e-18	Ethylene-responsive transcription factor 5 GN=ERF5 OS=Nicotiana tabacum (Common tobacco) PE=2 SV=1	unnamed protein product [Vitis vinifera]
VIT_07s0005g03990	-2.94528	8.21e-29	--	unnamed protein product [Vitis vinifera]
VIT_01s0137g00740	-1.4958	5.65e-63	--	PREDICTED: probable protein phosphatase 2C 14 [Vitis vinifera]
VIT_18s0001g14410	2.70754	0	--	PREDICTED: uncharacterized protein LOC100241980 [Vitis vinifera]
VIT_07s0141g00950	-1.01567	8.37e-05	--	unnamed protein product [Vitis vinifera]
VIT_00s0179g00280	1.8954	2.09e-06	Calmodulin-like protein 8 OS=Arabidopsis thaliana (Mouse-ear cress) PE=2 SV=1	PREDICTED: calmodulin-like protein 8 [Vitis vinifera]
VIT_00s0259g00100	-1.00343	2.67e-56	Sulfated surface glycoprotein 185 (Precursor) OS=Volvox carteri (Green alga) PE=1 SV=1	PREDICTED: uncharacterized protein LOC100853846 [Vitis vinifera]
VIT_03s0063g01890	-1.77459	1.42e-47	RING-H2 finger protein ATL65 GN=ATL65 OS=Arabidopsis thaliana (Mouse-ear cress) PE=2 SV=2	PREDICTED: RING-H2 finger protein ATL65-like [Vitis vinifera]
VIT_19s0014g02070	-1.50751	0.000528108	UDP-glycosyltransferase 79B9 GN=UGT79B9 OS=Arabidopsis thaliana (Mouse-ear cress) PE=2 SV=1	PREDICTED: UDP-glycosyltransferase 79B9-like [Vitis vinifera]
VIT_02s0025g01020	-1.14999	2.52e-34	Common plant regulatory factor 1 GN=CPRF1 OS=Petroselinum crispum (Parsley) PE=2 SV=1	PREDICTED: common plant regulatory factor 1-like isoform 2 [Vitis vinifera]
VIT_02s0012g00880	2.62122	6.19e-08	Putative DNA-binding protein ESCAROLA GN=ESC OS=Arabidopsis thaliana (Mouse-ear cress) PE=2 SV=1	PREDICTED: putative DNA-binding protein ESCAROLA [Vitis vinifera]
VIT_13s0019g02170	-1.5625	9.17e-07	Tropinone reductase homolog OS=Datura stramonium (Jimsonweed) PE=2 SV=1	PREDICTED: tropinone reductase homolog At1g07440 [Vitis vinifera]
VIT_00s0258g00040	3.04579	2.08e-17	Probable receptor-like protein kinase At5g39020 (Precursor) GN=At5g39020 OS=Arabidopsis thaliana (Mouse-ear cress) PE=2 SV=1	PREDICTED: probable receptor-like protein kinase At5g39020-like [Vitis vinifera]
VIT_17s0000g06710	1.07795	2.54e-30	Probable LRR receptor-like serine/threonine-protein kinase At1g74360 (Precursor) GN=At1g74360 OS=Arabidopsis thaliana (Mouse-ear cress) PE=1 SV=1	PREDICTED: probable LRR receptor-like serine/threonine-protein kinase At1g74360-like [Vitis vinifera]
VIT_04s0023g03370	1.32233	6.86e-102	Naringenin,2-oxoglutarate 3-dioxygenase GN=F3H OS=Vitis vinifera (Grape) PE=2 SV=1	naringenin,2-oxoglutarate 3-dioxygenase [Vitis vinifera]
VIT_17s0000g05320	3.77929	3.97e-50	--	PREDICTED: uncharacterized protein LOC100251925 [Vitis vinifera]
VIT_10s0003g00890	-1.51283	7.7e-161	Magnesium-chelatase subunit ChlI, chloroplastic (Precursor) GN=CHLI OS=Glycine max (Soybean) PE=1 SV=1	PREDICTED: magnesium-chelatase subunit chlI, chloroplastic-like [Vitis vinifera]
VIT_04s0023g03920	1.11831	5.98e-40	--	PREDICTED: uncharacterized protein LOC100241024 [Vitis vinifera]
VIT_06s0004g02060	-2.20175	5.28e-275	Aldehyde dehydrogenase family 3 member F1 GN=ALDH3F1 OS=Arabidopsis thaliana (Mouse-ear cress) PE=2 SV=2	PREDICTED: aldehyde dehydrogenase family 3 member F1 [Vitis vinifera]
VIT_03s0063g00770	-1.25535	4.9e-25	Probable carboxylesterase 12 GN=CXE12 OS=Arabidopsis thaliana (Mouse-ear cress) PE=2 SV=1	PREDICTED: probable carboxylesterase 7-like [Vitis vinifera]
VIT_18s0041g00680	-1.06026	2.72e-15	--	PREDICTED: transmembrane 9 superfamily member 3 [Vitis vinifera]
VIT_08s0105g00450	1.1417	6.69e-68	--	unnamed protein product [Vitis vinifera]
VIT_04s0023g00130	-1.78019	3.52e-05	--	unnamed protein product [Vitis vinifera]
VIT_12s0035g02190	-3.36594	2.8e-55	MLO-like protein 13 GN=MLO13 OS=Arabidopsis thaliana (Mouse-ear cress) PE=2 SV=1	unnamed protein product [Vitis vinifera]
VIT_12s0059g02480	-2.84031	5.48e-173	Cyclin-U1-1 GN=CYCU1-1 OS=Arabidopsis thaliana (Mouse-ear cress) PE=1 SV=1	PREDICTED: cyclin-U1-1 [Vitis vinifera]
VIT_09s0002g06390	-1.19343	1.14e-16	Peptide deformylase 1A, chloroplastic/mitochondrial (Precursor) OS=Arabidopsis thaliana (Mouse-ear cress) PE=1 SV=3	PREDICTED: peptide deformylase 1A, chloroplastic [Vitis vinifera]
VIT_00s0160g00120	1.08482	9.39e-07	--	unnamed protein product [Vitis vinifera]
VIT_05s0029g00390	-1.34922	3.15e-82	Transcription factor bHLH78 GN=K15N18.2 OS=Arabidopsis thaliana (Mouse-ear cress) PE=2 SV=1	PREDICTED: transcription factor bHLH62-like [Vitis vinifera]
VIT_05s0077g02000	1.45604	0.000693519	--	unnamed protein product [Vitis vinifera]
VIT_01s0011g04910	-1.14543	5.58e-24	Serine carboxypeptidase-like 50 (Precursor) GN=SCPL50 OS=Arabidopsis thaliana (Mouse-ear cress) PE=2 SV=1	PREDICTED: serine carboxypeptidase-like 50-like [Vitis vinifera]
VIT_01s0011g06290	-3.56159	0	Purple acid phosphatase 3 (Precursor) GN=PAP3 OS=Arabidopsis thaliana (Mouse-ear cress) PE=2 SV=1	PREDICTED: purple acid phosphatase 3 isoform 1 [Vitis vinifera]
VIT_00s0357g00020	-1.00417	3.04e-20	--	PREDICTED: (3R)-hydroxymyristoyl-[acyl-carrier-protein] dehydratase [Vitis vinifera]
VIT_10s0092g00760	-1.91388	7.53e-43	Uncharacterized mitochondrial protein AtMg00530 GN=AtMg00530 OS=Arabidopsis thaliana (Mouse-ear cress) PE=4 SV=1	hypothetical protein VITISV_042145 [Vitis vinifera]
VIT_18s0001g06670	1.19622	9.85e-07	RING-H2 finger protein ATL11 (Precursor) GN=ATL11 OS=Arabidopsis thaliana (Mouse-ear cress) PE=2 SV=2	PREDICTED: RING-H2 finger protein ATL11 [Vitis vinifera]
VIT_03s0017g02330	-1.40868	3.44e-92	Coproporphyrinogen-III oxidase, chloroplastic (Precursor) GN=CPX OS=Glycine max (Soybean) PE=1 SV=1	PREDICTED: coproporphyrinogen-III oxidase, chloroplastic-like [Vitis vinifera]
VIT_11s0016g02410	-2.67184	1.01e-235	Transcription factor MYB1R1 OS=Solanum tuberosum (Potato) PE=2 SV=1	PREDICTED: uncharacterized protein LOC100247499 [Vitis vinifera]
VIT_02s0025g00600	-3.90815	9.58e-14	--	PREDICTED: uncharacterized protein LOC100245045 [Vitis vinifera]
VIT_07s0031g00520	-2.90177	3.45e-15	--	PREDICTED: uncharacterized protein LOC100249074 [Vitis vinifera]
VIT_18s0089g00690	2.07804	2.83e-07	Receptor-like protein 12 (Precursor) GN=RLP12 OS=Arabidopsis thaliana (Mouse-ear cress) PE=2 SV=2	PREDICTED: receptor-like protein 12-like [Vitis vinifera]
VIT_13s0019g00710	1.14967	2.8e-06	--	PREDICTED: carnitinyl-CoA dehydratase-like [Vitis vinifera]
VIT_17s0000g02010	-3.02463	0	Probable inactive receptor kinase At1g48480 (Precursor) GN=RKL1 OS=Arabidopsis thaliana (Mouse-ear cress) PE=1 SV=1	PREDICTED: probable inactive receptor kinase At1g48480-like [Vitis vinifera]
VIT_07s0151g00250	-6.83789	7.5e-53	Chlorophyllase-1 GN=F6F9.28 OS=Arabidopsis thaliana (Mouse-ear cress) PE=1 SV=1	PREDICTED: chlorophyllase-1-like [Vitis vinifera]
VIT_18s0001g14170	-3.24922	9.68e-28	Cyclin-B2-4 OS=Arabidopsis thaliana (Mouse-ear cress) PE=2 SV=2	unnamed protein product [Vitis vinifera]
VIT_11s0016g02800	1.50211	1.15e-08	Probable inositol oxygenase OS=Oryza sativa subsp. japonica (Rice) PE=2 SV=1	PREDICTED: probable inositol oxygenase [Vitis vinifera]
VIT_17s0000g07350	1.9809	4.23e-128	--	PREDICTED: uncharacterized protein LOC100265529 [Vitis vinifera]
VIT_18s0001g00470	-2.86243	0	L-ascorbate oxidase homolog (Precursor) GN=Bp10 OS=Brassica napus (Rape) PE=2 SV=1	PREDICTED: L-ascorbate oxidase homolog [Vitis vinifera]
VIT_05s0094g01210	1.4242	2.93e-16	Primary amine oxidase (Precursor) GN=At1g62810 OS=Arabidopsis thaliana (Mouse-ear cress) PE=2 SV=1	Amine oxidase [copper-containing] precursor, putative [Ricinus communis]
VIT_00s0262g00090	3.63216	9.03e-251	Cysteine-rich receptor-like protein kinase 29 (Precursor) GN=CRK29 OS=Arabidopsis thaliana (Mouse-ear cress) PE=2 SV=1	unnamed protein product [Vitis vinifera]
VIT_09s0002g02050	-2.88685	1.55e-19	Probable 1-deoxy-D-xylulose-5-phosphate synthase, chloroplastic (Precursor) GN=TKT2 OS=Capsicum annuum (Bell pepper) PE=2 SV=1	unnamed protein product [Vitis vinifera]
VIT_12s0028g00560	2.06702	2.33e-12	Proton pump-interactor 1 GN=PPI1 OS=Arabidopsis thaliana (Mouse-ear cress) PE=1 SV=2	unnamed protein product [Vitis vinifera]
VIT_08s0007g08750	2.57178	1.71e-116	Heat stress transcription factor B-3 GN=T32G6.21 OS=Arabidopsis thaliana (Mouse-ear cress) PE=2 SV=1	PREDICTED: heat stress transcription factor B-3-like [Vitis vinifera]
VIT_00s0274g00060	-1.43851	8.49e-13	--	hypothetical protein VITISV_006002 [Vitis vinifera]
VIT_07s0104g01760	1.15112	0.000841832	--	unnamed protein product [Vitis vinifera]
VIT_18s0001g15550	1.61421	1.96e-128	Serine carboxypeptidase-like 42 (Precursor) GN=SCPL42 OS=Arabidopsis thaliana (Mouse-ear cress) PE=2 SV=1	PREDICTED: serine carboxypeptidase-like 42 [Vitis vinifera]
VIT_03s0017g01450	2.74002	7.22e-13	CYSTM1 family protein A GN=At2g41420 OS=Arabidopsis thaliana (Mouse-ear cress) PE=3 SV=1	unnamed protein product [Vitis vinifera]
VIT_07s0129g00230	-1.84627	1.27e-07	Glucan endo-1,3-beta-glucosidase 1 (Precursor) OS=Arabidopsis thaliana (Mouse-ear cress) PE=1 SV=3	PREDICTED: probable glucan endo-1,3-beta-glucosidase A6-like [Vitis vinifera]
VIT_16s0100g00960	1.93099	4.04e-29	Stilbene synthase 4 OS=Vitis vinifera (Grape) PE=2 SV=1	stilbene synthase [Vitis amurensis]
VIT_05s0062g01070	-2.06571	1.43e-259	Probably inactive leucine-rich repeat receptor-like protein kinase At3g28040 (Precursor) GN=At3g28040 OS=Arabidopsis thaliana (Mouse-ear cress) PE=2 SV=1	PREDICTED: probably inactive leucine-rich repeat receptor-like protein kinase At3g28040-like [Vitis vinifera]
VIT_04s0008g04940	1.7071	2.76e-46	Gibberellin 3-beta-dioxygenase 1 GN=T16N11.6 OS=Arabidopsis thaliana (Mouse-ear cress) PE=1 SV=2	PREDICTED: gibberellin 3-beta-dioxygenase 1 [Vitis vinifera]
VIT_17s0000g06940	1.10682	2.81e-23	LRR repeats and ubiquitin-like domain-containing protein At2g30105 GN=At2g30105 OS=Arabidopsis thaliana (Mouse-ear cress) PE=1 SV=1	PREDICTED: LRR repeats and ubiquitin-like domain-containing protein At2g30105-like [Vitis vinifera]
VIT_07s0289g00080	2.39587	3.37e-22	UDP-glycosyltransferase 74E2 GN=UGT74E2 OS=Arabidopsis thaliana (Mouse-ear cress) PE=1 SV=1	PREDICTED: UDP-glycosyltransferase 74E2-like [Vitis vinifera]
VIT_11s0016g05330	-2.66125	1.04e-128	SPX domain-containing protein 2 GN=SPX2 OS=Arabidopsis thaliana (Mouse-ear cress) PE=2 SV=1	PREDICTED: SPX domain-containing protein 2 isoform 1 [Vitis vinifera]
VIT_15s0048g00970	2.26196	5.41e-28	Protein transport Sec1a GN=SEC1A OS=Arabidopsis thaliana (Mouse-ear cress) PE=2 SV=3	PREDICTED: protein transport Sec1a [Vitis vinifera]
VIT_01s0011g05490	-1.22991	3.26e-20	F-box protein SKIP28 GN=T8O11.21 OS=Arabidopsis thaliana (Mouse-ear cress) PE=1 SV=1	PREDICTED: F-box protein SKIP28-like [Vitis vinifera]
VIT_04s0023g02160	1.38758	9.66e-07	--	PREDICTED: uncharacterized protein LOC100263337 [Vitis vinifera]
VIT_13s0019g00460	1.54984	3.95e-07	--	unnamed protein product [Vitis vinifera]
VIT_12s0028g03260	1.51086	0.000106505	S-alkyl-thiohydroximate lyase SUR1 GN=At2g20610 OS=Arabidopsis thaliana (Mouse-ear cress) PE=1 SV=1	PREDICTED: LOW QUALITY PROTEIN: tyrosine aminotransferase-like [Vitis vinifera]
VIT_01s0011g03430	1.68535	8.57e-44	Protein NIM1-INTERACTING 2 GN=NIMIN-2 OS=Arabidopsis thaliana (Mouse-ear cress) PE=1 SV=1	PREDICTED: protein NIM1-INTERACTING 2-like [Vitis vinifera]
VIT_17s0000g02450	2.33458	4.32e-13	Tubulin beta-4 chain OS=Oryza sativa subsp. japonica (Rice) PE=2 SV=1	PREDICTED: tubulin beta-2 chain [Vitis vinifera]
VIT_05s0020g04300	1.39311	0.000358273	Putative calcium-transporting ATPase 13, plasma membrane-type GN=ACA13 OS=Arabidopsis thaliana (Mouse-ear cress) PE=3 SV=1	PREDICTED: putative calcium-transporting ATPase 13, plasma membrane-type-like [Vitis vinifera]
VIT_15s0046g00470	1.0598	1.95e-13	Dynamin-related protein 5A OS=Glycine max (Soybean) PE=2 SV=1	PREDICTED: dynamin-related protein 5A isoform 1 [Vitis vinifera]
VIT_12s0059g01810	-2.16428	0	Photosystem II repair protein PSB27-H1, chloroplastic (Precursor) OS=Arabidopsis thaliana (Mouse-ear cress) PE=1 SV=1	unnamed protein product [Vitis vinifera]
VIT_19s0015g01890	1.29799	4.64e-44	Receptor-like protein kinase BRI1-like 3 (Precursor) GN=BRL3 OS=Arabidopsis thaliana (Mouse-ear cress) PE=1 SV=1	PREDICTED: receptor-like protein kinase BRI1-like 3-like [Vitis vinifera]
VIT_16s0098g00860	3.77803	0	Naringenin,2-oxoglutarate 3-dioxygenase (Fragment) GN=FHT OS=Matthiola incana (Common stock) PE=2 SV=1	uncharacterized protein LOC100854106 [Vitis vinifera]
VIT_08s0040g02650	-1.47242	2.08e-09	--	PREDICTED: uncharacterized protein LOC100256772 [Vitis vinifera]
VIT_18s0001g07290	-1.3684	1.21e-49	--	PREDICTED: uncharacterized protein LOC100254008 [Vitis vinifera]
VIT_08s0007g03900	2.87073	8.3e-23	Heat stress transcription factor A-3 GN=F17C15.140 OS=Arabidopsis thaliana (Mouse-ear cress) PE=2 SV=2	PREDICTED: heat stress transcription factor A-3-like [Vitis vinifera]
VIT_17s0000g05360	2.31088	1.29e-25	Germin-like protein subfamily T member 2 (Precursor) GN=At1g18980 OS=Arabidopsis thaliana (Mouse-ear cress) PE=2 SV=1	PREDICTED: germin-like protein subfamily T member 2-like [Vitis vinifera]
VIT_11s0206g00110	-2.1254	7.35e-41	Probable serine protease EDA2 (Precursor) GN=EDA2 OS=Arabidopsis thaliana (Mouse-ear cress) PE=2 SV=2	PREDICTED: lysosomal Pro-X carboxypeptidase-like [Vitis vinifera]
VIT_16s0022g00470	-1.57626	1.49e-63	Peroxisomal membrane protein 11B GN=T21L8.180 OS=Arabidopsis thaliana (Mouse-ear cress) PE=1 SV=1	PREDICTED: peroxisomal membrane protein 11-4 [Vitis vinifera]
VIT_11s0016g00740	-2.19746	1.01e-38	Probable inactive leucine-rich repeat receptor-like protein kinase At5g20690 (Precursor) GN=At5g20690 OS=Arabidopsis thaliana (Mouse-ear cress) PE=2 SV=4	PREDICTED: probable inactive leucine-rich repeat receptor-like protein kinase At5g20690-like [Vitis vinifera]
VIT_15s0048g02510	-5.63213	5.24e-205	Transcription factor bHLH70 GN=F19D11.9 OS=Arabidopsis thaliana (Mouse-ear cress) PE=2 SV=1	PREDICTED: transcription factor bHLH70-like [Vitis vinifera]
VIT_12s0059g01240	-1.01361	1.9e-89	Nitrate transporter 1.3 GN=MIL23.23 OS=Arabidopsis thaliana (Mouse-ear cress) PE=1 SV=1	unnamed protein product [Vitis vinifera]
VIT_02s0154g00220	-1.78925	3.72e-45	Leucine-rich repeat extensin-like protein 5 (Precursor) GN=LRX5 OS=Arabidopsis thaliana (Mouse-ear cress) PE=2 SV=2	PREDICTED: uncharacterized protein LOC100257409 [Vitis vinifera]
VIT_03s0063g02620	-3.27596	9.89e-78	Transcription factor RADIALIS GN=RAD OS=Antirrhinum majus (Garden snapdragon) PE=1 SV=1	PREDICTED: dnaJ homolog subfamily C member 2-like [Vitis vinifera]
VIT_12s0055g00070	1.19499	5.4e-05	Anthocyanidin 3-O-glucosyltransferase 2 (Fragment) GN=GT2 OS=Manihot esculenta (Cassava) PE=2 SV=1	PREDICTED: UDP-glucose flavonoid 3-O-glucosyltransferase 6 [Vitis vinifera]
VIT_00s0322g00020	-1.8312	4.32e-19	--	unnamed protein product [Vitis vinifera]
VIT_19s0085g00690	-2.12131	0.0134227	Putative cyclin-B3-1 GN=CYCB3-1 OS=Arabidopsis thaliana (Mouse-ear cress) PE=2 SV=2	unnamed protein product [Vitis vinifera]
VIT_10s0003g01050	-4.98337	1.05e-140	Protein CHUP1, chloroplastic GN=CHUP1 OS=Arabidopsis thaliana (Mouse-ear cress) PE=1 SV=1	PREDICTED: uncharacterized protein LOC100248051 [Vitis vinifera]
VIT_11s0016g00460	-1.07485	0.000204842	Kinesin-like protein NACK2 GN=NACK2 OS=Nicotiana tabacum (Common tobacco) PE=1 SV=1	PREDICTED: uncharacterized protein LOC100254378 [Vitis vinifera]
VIT_06s0004g08070	-1.02361	2.34e-11	Transcription factor RF2b GN=RF2b OS=Oryza sativa subsp. japonica (Rice) PE=1 SV=1	PREDICTED: transcription factor RF2b-like [Vitis vinifera]
VIT_01s0026g00550	-1.05283	0.00336714	WAT1-related protein At1g70260 GN=At1g70260 OS=Arabidopsis thaliana (Mouse-ear cress) PE=2 SV=1	unnamed protein product [Vitis vinifera]
VIT_18s0001g07650	-2.2507	7.3e-08	VIN3-like protein 2 GN=F9N11.50 OS=Arabidopsis thaliana (Mouse-ear cress) PE=1 SV=1	PREDICTED: protein VERNALIZATION INSENSITIVE 3-like [Vitis vinifera]
VIT_06s0004g06790	-1.81358	6.18e-80	Gibberellin 2-beta-dioxygenase 8 GN=GA2OX8 OS=Arabidopsis thaliana (Mouse-ear cress) PE=1 SV=2	PREDICTED: gibberellin 2-beta-dioxygenase 8 [Vitis vinifera]
VIT_07s0151g01130	-4.6113	4.09e-49	Patatin-16 (Precursor) OS=Solanum tuberosum (Potato) PE=2 SV=1	PREDICTED: patatin group A-3 [Vitis vinifera]
VIT_03s0088g01240	3.69588	3.91e-12	Transcription factor bHLH25 GN=T28I19.130 OS=Arabidopsis thaliana (Mouse-ear cress) PE=2 SV=2	unnamed protein product [Vitis vinifera]
VIT_13s0067g03530	1.22637	1.67e-72	N-carbamoylputrescine amidase GN=CPA OS=Solanum lycopersicum (Tomato) PE=2 SV=1	PREDICTED: nitrilase homolog 1-like [Vitis vinifera]
VIT_18s0001g13360	-1.22626	2.08e-111	Protein WALLS ARE THIN 1 GN=WAT1 OS=Arabidopsis thaliana (Mouse-ear cress) PE=1 SV=1	PREDICTED: auxin-induced protein 5NG4-like [Vitis vinifera]
VIT_15s0048g00510	2.09068	3.82e-06	Pectinesterase 2 (Precursor) GN=PECS-2.1 OS=Citrus sinensis (Sweet orange) PE=2 SV=1	PREDICTED: pectinesterase 2 [Vitis vinifera]
VIT_06s0004g07220	-1.16225	2.82e-05	UDP-glycosyltransferase 87A2 GN=UGT87A2 OS=Arabidopsis thaliana (Mouse-ear cress) PE=2 SV=1	PREDICTED: UDP-glycosyltransferase 87A2-like [Vitis vinifera]
VIT_18s0157g00170	2.732	0	Tryptophan aminotransferase-related protein 3 GN=TAR3 OS=Arabidopsis thaliana (Mouse-ear cress) PE=3 SV=1	unnamed protein product [Vitis vinifera]
VIT_11s0016g00660	1.38698	5.43e-08	Ethylene-responsive transcription factor ERF017 GN=ERF017 OS=Arabidopsis thaliana (Mouse-ear cress) PE=2 SV=1	PREDICTED: ethylene-responsive transcription factor ERF017-like [Vitis vinifera]
VIT_19s0015g01850	1.00859	2.46e-48	Chloride channel protein CLC-f GN=F20N2.5 OS=Arabidopsis thaliana (Mouse-ear cress) PE=2 SV=2	unnamed protein product [Vitis vinifera]
VIT_19s0014g03200	-1.09406	1.75e-55	--	PREDICTED: uncharacterized protein LOC100252162 [Vitis vinifera]
VIT_19s0014g02120	2.45005	2.32e-25	--	PREDICTED: uncharacterized protein LOC100245332 [Vitis vinifera]
VIT_01s0011g03540	-2.23427	6.86e-18	LOB domain-containing protein 41 GN=F16B3.18 OS=Arabidopsis thaliana (Mouse-ear cress) PE=2 SV=1	PREDICTED: LOB domain-containing protein 41 [Vitis vinifera]
VIT_00s0187g00060	2.55673	1.32e-161	Cysteine proteinase inhibitor 1 (Precursor) OS=Actinidia deliciosa (Kiwi) PE=1 SV=1	unnamed protein product [Vitis vinifera]
VIT_08s0007g02500	-1.38524	1.44e-48	Proline-rich receptor-like protein kinase PERK2 GN=PERK2 OS=Arabidopsis thaliana (Mouse-ear cress) PE=2 SV=3	PREDICTED: uncharacterized protein LOC100254596 [Vitis vinifera]
VIT_07s0151g00760	5.02243	1.22e-56	Non-specific lipid-transfer protein-like protein At2g13820 (Precursor) GN=At2g13820 OS=Arabidopsis thaliana (Mouse-ear cress) PE=1 SV=1	PREDICTED: non-specific lipid-transfer protein-like protein At2g13820-like [Vitis vinifera]
VIT_02s0025g00360	-1.75418	3.07e-52	1-aminocyclopropane-1-carboxylate synthase GN=ACS1 OS=Glycine max (Soybean) PE=2 SV=1	PREDICTED: 1-aminocyclopropane-1-carboxylate synthase-like [Vitis vinifera]
VIT_09s0002g03750	-2.81299	8.84e-24	GATA transcription factor 12 GN=GATA12 OS=Arabidopsis thaliana (Mouse-ear cress) PE=2 SV=1	PREDICTED: GATA transcription factor 9 [Vitis vinifera]
VIT_01s0011g06490	1.94681	1.05e-11	Non-functional NADPH-dependent codeinone reductase 2 GN=COR2 OS=Papaver somniferum (Opium poppy) PE=1 SV=1	PREDICTED: LOW QUALITY PROTEIN: probable NAD(P)H-dependent oxidoreductase 1-like [Vitis vinifera]
VIT_16s0039g02530	-1.3998	2.79e-62	--	PREDICTED: uncharacterized protein LOC100263114 [Vitis vinifera]
VIT_01s0137g00780	-1.49526	6.17e-24	Probable E3 ubiquitin-protein ligase RHA2B GN=RHA2B OS=Arabidopsis thaliana (Mouse-ear cress) PE=1 SV=2	hypothetical protein VITISV_010591 [Vitis vinifera]
VIT_04s0008g01260	1.23774	7.47e-83	Fe(2+) transport protein 3, chloroplastic (Precursor) GN=IRT3 OS=Arabidopsis thaliana (Mouse-ear cress) PE=2 SV=3	PREDICTED: zinc transporter 4, chloroplastic-like [Vitis vinifera]
VIT_00s0873g00020	-1.99914	3.11e-24	NADH-ubiquinone oxidoreductase chain 3 GN=ND3 OS=Panax ginseng (Korean ginseng) PE=3 SV=1	NADH dehydrogenase subunit 3 [Vitis vinifera]
VIT_00s0274g00090	2.78958	3.58e-115	--	unnamed protein product [Vitis vinifera]
VIT_06s0061g00360	1.17615	9.5e-22	UDP-glycosyltransferase 86A1 GN=UGT86A1 OS=Arabidopsis thaliana (Mouse-ear cress) PE=2 SV=1	PREDICTED: UDP-glycosyltransferase 86A1-like [Vitis vinifera]
VIT_10s0116g01860	1.09751	7.67e-62	Protein TRANSPARENT TESTA 12 GN=F17J16_80 OS=Arabidopsis thaliana (Mouse-ear cress) PE=2 SV=1	PREDICTED: protein TRANSPARENT TESTA 12 isoform 1 [Vitis vinifera]
VIT_19s0090g00830	-2.5428	5.48e-109	Aspartic proteinase (Precursor) OS=Cucurbita pepo (Vegetable marrow) PE=2 SV=1	PREDICTED: aspartic proteinase [Vitis vinifera]
VIT_00s0313g00030	-1.69685	1.2e-171	Uncharacterized protein At1g04910 GN=At1g04910 OS=Arabidopsis thaliana (Mouse-ear cress) PE=1 SV=1	PREDICTED: DUF246 domain-containing protein At1g04910-like [Vitis vinifera]
VIT_10s0003g01600	1.68629	7.9e-126	Probable WRKY transcription factor 65 GN=WRKY65 OS=Arabidopsis thaliana (Mouse-ear cress) PE=2 SV=1	PREDICTED: probable WRKY transcription factor 65 [Vitis vinifera]
VIT_09s0018g00720	1.29108	0.000263148	--	unnamed protein product [Vitis vinifera]
VIT_18s0001g06720	-1.58357	2.15e-228	--	PREDICTED: uncharacterized protein LOC100248314 isoform 2 [Vitis vinifera]
VIT_18s0089g01420	-1.43653	4.49e-75	--	PREDICTED: uncharacterized protein LOC100244872 isoform 1 [Vitis vinifera]
VIT_13s0073g00600	-3.27983	1.13e-135	Probable inactive leucine-rich repeat receptor-like protein kinase At3g03770 (Precursor) GN=At3g03770 OS=Arabidopsis thaliana (Mouse-ear cress) PE=2 SV=1	PREDICTED: probable inactive leucine-rich repeat receptor-like protein kinase At3g03770-like [Vitis vinifera]
VIT_11s0206g00050	-1.71087	4.41e-09	--	unnamed protein product [Vitis vinifera]
VIT_03s0038g03760	-2.99396	5.98e-22	Auxin-induced protein 6B OS=Glycine max (Soybean) PE=2 SV=1	PREDICTED: auxin-induced protein 6B-like [Vitis vinifera]
VIT_17s0000g03350	1.60243	1.13e-05	Probable serine/threonine-protein kinase At1g18390 (Precursor) GN=At1g18390 OS=Arabidopsis thaliana (Mouse-ear cress) PE=1 SV=2	unnamed protein product [Vitis vinifera]
VIT_10s0003g02850	-1.2554	0.000549196	Probable purine permease 10 GN=PUP10 OS=Arabidopsis thaliana (Mouse-ear cress) PE=2 SV=2	PREDICTED: probable purine permease 10-like [Vitis vinifera]
VIT_19s0014g00300	-1.15263	1.2e-68	Alpha,alpha-trehalose-phosphate synthase [UDP-forming] 1 GN=TPS1 OS=Arabidopsis thaliana (Mouse-ear cress) PE=1 SV=1	PREDICTED: alpha,alpha-trehalose-phosphate synthase [UDP-forming] 1 [Vitis vinifera]
VIT_18s0001g08570	1.07564	1.06e-20	Amino acid permease 8 GN=AAP8 OS=Arabidopsis thaliana (Mouse-ear cress) PE=1 SV=1	PREDICTED: sodium-coupled neutral amino acid transporter 3 [Vitis vinifera]
VIT_08s0007g00550	-1.20253	0.00406694	ATP-dependent zinc metalloprotease FTSH 3, mitochondrial (Precursor) OS=Oryza sativa subsp. japonica (Rice) PE=2 SV=1	unnamed protein product [Vitis vinifera]
VIT_11s0065g00140	1.20933	1.94e-94	Serine/threonine-protein kinase HT1 GN=HT1 OS=Arabidopsis thaliana (Mouse-ear cress) PE=1 SV=1	PREDICTED: serine/threonine-protein kinase HT1-like [Vitis vinifera]
VIT_07s0005g01290	-3.54199	0	--	PREDICTED: uncharacterized protein LOC100264117 [Vitis vinifera]
VIT_00s0445g00030	-1.22513	1.61e-09	--	hypothetical protein VITISV_021768 [Vitis vinifera]
VIT_05s0077g01820	1.93791	4.16e-13	Probable protein phosphatase 2C 73 OS=Arabidopsis thaliana (Mouse-ear cress) PE=2 SV=1	unnamed protein product [Vitis vinifera]
VIT_04s0008g01380	1.51015	1.73e-110	--	PREDICTED: uncharacterized protein LOC100262760 [Vitis vinifera]
VIT_00s0216g00060	-2.05465	2.61e-59	Ninja-family protein AFP3 GN=AFP3 OS=Arabidopsis thaliana (Mouse-ear cress) PE=1 SV=1	PREDICTED: uncharacterized protein LOC100265755 [Vitis vinifera]
VIT_06s0004g03100	1.57411	9.48e-135	MLO-like protein 6 GN=MLO6 OS=Arabidopsis thaliana (Mouse-ear cress) PE=2 SV=2	unnamed protein product [Vitis vinifera]
VIT_18s0001g12660	-1.25713	5.61e-48	Tubby-like F-box protein 5 OS=Oryza sativa subsp. japonica (Rice) PE=2 SV=1	PREDICTED: tubby-like F-box protein 5 isoform 1 [Vitis vinifera]
VIT_07s0031g03000	-1.70417	8.56e-05	Ribulose bisphosphate carboxylase large chain (Fragment) GN=rbcL OS=Magnolia latahensis PE=3 SV=1	unnamed protein product [Vitis vinifera]
VIT_16s0050g01980	2.78236	1.13e-68	Receptor-like protein 12 (Precursor) GN=RLP12 OS=Arabidopsis thaliana (Mouse-ear cress) PE=2 SV=2	hypothetical protein VITISV_018647 [Vitis vinifera]
VIT_00s0194g00160	-1.61373	1.58e-34	Uncharacterized protein ycf33 GN=ycf33 OS=Pyropia yezoensis (Red alga) PE=3 SV=1	unnamed protein product [Vitis vinifera]
VIT_00s0203g00160	-1.96821	1.5e-20	Putative cyclin-D6-1 GN=CYCD6-1 OS=Arabidopsis thaliana (Mouse-ear cress) PE=3 SV=1	unnamed protein product [Vitis vinifera]
VIT_18s0075g00280	1.42691	1.94e-10	--	unnamed protein product [Vitis vinifera]
VIT_16s0050g02510	2.02022	9.13e-45	Probable WRKY transcription factor 53 GN=WRKY53 OS=Arabidopsis thaliana (Mouse-ear cress) PE=1 SV=1	PREDICTED: probable WRKY transcription factor 53-like [Vitis vinifera]
VIT_17s0053g00630	-1.21562	1.84e-09	Rhodanese-like domain-containing protein 8, chloroplastic (Precursor) GN=STR8 OS=Arabidopsis thaliana (Mouse-ear cress) PE=2 SV=1	unnamed protein product [Vitis vinifera]
VIT_06s0009g03350	-5.36082	5.11e-19	Vegetative cell wall protein gp1 (Precursor) GN=GP1 OS=Chlamydomonas reinhardtii (Chlamydomonas smithii) PE=2 SV=1	PREDICTED: phospholipase C 4-like [Vitis vinifera]
VIT_08s0058g00960	-3.58257	4.66e-24	Transcription factor bHLH61 GN=F12B17.80 OS=Arabidopsis thaliana (Mouse-ear cress) PE=2 SV=1	PREDICTED: transcription factor bHLH61-like [Vitis vinifera]
VIT_08s0007g05550	1.09824	2.99e-34	Mitochondrial fission 1 protein A GN=F24I3.1700 OS=Arabidopsis thaliana (Mouse-ear cress) PE=1 SV=1	PREDICTED: mitochondria fission 1 protein-like [Vitis vinifera]
VIT_02s0025g02140	1.37516	4.59e-223	Luminal-binding protein 5 (Precursor) GN=BIP5 OS=Nicotiana tabacum (Common tobacco) PE=2 SV=1	PREDICTED: luminal-binding protein 5 [Vitis vinifera]
VIT_05s0062g01100	-2.94275	7.65e-08	Leucine-rich repeat receptor protein kinase EXS (Precursor) GN=T28J14.220 OS=Arabidopsis thaliana (Mouse-ear cress) PE=1 SV=1	hypothetical protein VITISV_038451 [Vitis vinifera]
VIT_12s0059g02630	4.19191	4.03e-22	Ankyrin repeat-containing protein At3g12360 GN=At3g12360 OS=Arabidopsis thaliana (Mouse-ear cress) PE=2 SV=1	PREDICTED: ankyrin repeat-containing protein At3g12360-like [Vitis vinifera]
VIT_12s0028g01410	1.46014	1.22e-63	Heat stress transcription factor A-4c GN=MRA19.11 OS=Arabidopsis thaliana (Mouse-ear cress) PE=2 SV=1	PREDICTED: heat stress transcription factor A-4b [Vitis vinifera]
VIT_09s0002g03610	1.41299	1.27e-159	Transcription factor MYB1R1 OS=Solanum tuberosum (Potato) PE=2 SV=1	PREDICTED: uncharacterized protein LOC100241227 [Vitis vinifera]
VIT_05s0062g00240	-1.39478	8.44e-24	Brassinosteroid-regulated protein BRU1 (Precursor) OS=Glycine max (Soybean) PE=2 SV=1	PREDICTED: brassinosteroid-regulated protein BRU1-like [Vitis vinifera]
VIT_00s0302g00010	-1.54255	3.52e-06	--	PREDICTED: uncharacterized protein LOC100854227, partial [Vitis vinifera]
VIT_17s0000g02680	-2.10889	1.3e-66	Beta-glucosidase 44 (Precursor) GN=BGLU44 OS=Arabidopsis thaliana (Mouse-ear cress) PE=2 SV=1	PREDICTED: beta-glucosidase 44 [Vitis vinifera]
VIT_02s0025g04710	-1.08077	1.9e-102	PGR5-like protein 1A, chloroplastic (Precursor) GN=PGRL1A OS=Arabidopsis thaliana (Mouse-ear cress) PE=1 SV=1	unnamed protein product [Vitis vinifera]
VIT_13s0067g00570	-1.00941	2.65e-24	DNA-directed RNA polymerase II subunit RPB1 GN=F4B14.70 OS=Arabidopsis thaliana (Mouse-ear cress) PE=1 SV=3	PREDICTED: uncharacterized protein LOC100263846 [Vitis vinifera]
VIT_05s0049g00510	2.46516	6.47e-62	Ethylene-responsive transcription factor 1B GN=K14B15.15 OS=Arabidopsis thaliana (Mouse-ear cress) PE=1 SV=2	PREDICTED: LOW QUALITY PROTEIN: ethylene-responsive transcription factor 1B [Vitis vinifera]
VIT_12s0035g01880	-1.06034	4.66e-18	ZF-HD homeobox protein At4g24660 GN=At4g24660 OS=Arabidopsis thaliana (Mouse-ear cress) PE=1 SV=1	PREDICTED: ZF-HD homeobox protein At4g24660 [Vitis vinifera]
VIT_07s0151g01070	3.84051	1.12e-204	Ent-copalyl diphosphate synthase, chloroplastic (Precursor) OS=Pisum sativum (Garden pea) PE=2 SV=1	hypothetical protein VITISV_001829 [Vitis vinifera]
VIT_08s0007g08410	1.60042	4.78e-106	4,5-DOPA dioxygenase extradiol-like protein GN=At4g15093 OS=Arabidopsis thaliana (Mouse-ear cress) PE=2 SV=1	PREDICTED: 4,5-DOPA dioxygenase extradiol-like protein [Vitis vinifera]
VIT_02s0012g02190	1.96094	2.63e-61	Cellulose synthase-like protein D2 GN=CSLD2 OS=Arabidopsis thaliana (Mouse-ear cress) PE=1 SV=1	PREDICTED: cellulose synthase-like protein D3-like [Vitis vinifera]
VIT_11s0016g03760	1.20381	7.74e-18	--	PREDICTED: uncharacterized protein LOC100250746 [Vitis vinifera]
VIT_00s0349g00020	-1.51519	5.74e-155	Protein MID1-COMPLEMENTING ACTIVITY 1 GN=MCA1 OS=Arabidopsis thaliana (Mouse-ear cress) PE=2 SV=1	PREDICTED: protein MID1-COMPLEMENTING ACTIVITY 1-like [Vitis vinifera]
VIT_05s0102g00990	-1.03313	0.00643334	UDP-glycosyltransferase 85A1 GN=F12K8.26 OS=Arabidopsis thaliana (Mouse-ear cress) PE=1 SV=1	PREDICTED: UDP-glycosyltransferase 85A1 [Vitis vinifera]
VIT_01s0011g05810	1.1955	2.94e-11	Adagio protein 3 GN=T23K23.10 OS=Arabidopsis thaliana (Mouse-ear cress) PE=1 SV=1	PREDICTED: adagio protein 3-like [Vitis vinifera]
VIT_02s0154g00590	-1.63972	2.29e-14	--	PREDICTED: uncharacterized protein LOC100855263 [Vitis vinifera]
VIT_12s0134g00200	-1.76507	1.73e-10	Vegetative cell wall protein gp1 (Precursor) GN=GP1 OS=Chlamydomonas reinhardtii (Chlamydomonas smithii) PE=2 SV=1	PREDICTED: uncharacterized protein LOC100243023 isoform 1 [Vitis vinifera]
VIT_19s0090g01750	-1.20856	1.34e-15	--	PREDICTED: uncharacterized protein LOC100250451 [Vitis vinifera]
VIT_15s0046g01870	-1.07825	0.000240352	CYSTM1 family protein A GN=At2g41420 OS=Arabidopsis thaliana (Mouse-ear cress) PE=3 SV=1	PREDICTED: uncharacterized protein LOC100267039 [Vitis vinifera]
VIT_06s0004g02750	-1.11292	4.76e-21	Auxin response factor 18 OS=Oryza sativa subsp. japonica (Rice) PE=2 SV=1	PREDICTED: auxin response factor 18-like [Vitis vinifera]
VIT_13s0158g00170	1.2461	6.67e-06	Putative disease resistance protein RGA3 GN=RGA3 OS=Solanum bulbocastanum (Wild potato) PE=2 SV=2	PREDICTED: putative disease resistance protein RGA4-like [Vitis vinifera]
VIT_03s0132g00340	2.69568	4.73e-199	Wall-associated receptor kinase-like 10 (Precursor) GN=WAKL10 OS=Arabidopsis thaliana (Mouse-ear cress) PE=2 SV=1	hypothetical protein VITISV_028337 [Vitis vinifera]
VIT_15s0046g01690	-4.36684	1.69e-34	Lysozyme (Precursor) OS=Hevea brasiliensis (Para rubber tree) PE=1 SV=2	PREDICTED: acidic endochitinase-like [Vitis vinifera]
VIT_18s0041g02260	4.47304	1.42e-24	12-oxophytodienoate reductase 1 GN=OPR1 OS=Solanum lycopersicum (Tomato) PE=1 SV=1	hypothetical protein VITISV_011309 [Vitis vinifera]
VIT_17s0000g06850	1.37515	2.35e-16	--	unnamed protein product [Vitis vinifera]
VIT_14s0030g01860	-1.56192	2.19e-109	Trihelix transcription factor GTL2 GN=At5g28300 OS=Arabidopsis thaliana (Mouse-ear cress) PE=2 SV=1	PREDICTED: trihelix transcription factor GTL2-like [Vitis vinifera]
VIT_06s0004g07280	1.47018	8.9e-51	UDP-glycosyltransferase 87A1 GN=UGT87A1 OS=Arabidopsis thaliana (Mouse-ear cress) PE=2 SV=1	PREDICTED: LOW QUALITY PROTEIN: UDP-glycosyltransferase 87A1-like [Vitis vinifera]
VIT_07s0031g00780	-1.26556	4.58e-34	B3 domain-containing protein Os01g0234100 OS=Oryza sativa subsp. japonica (Rice) PE=2 SV=1	PREDICTED: B3 domain-containing protein Os01g0234100-like [Vitis vinifera]
VIT_14s0108g01180	-2.3887	2.3e-91	--	PREDICTED: uncharacterized protein LOC100249192 [Vitis vinifera]
VIT_18s0001g01210	-3.70937	4.33e-243	--	unnamed protein product [Vitis vinifera]
VIT_00s0945g00010	-3.51118	2.28e-52	--	unnamed protein product [Vitis vinifera]
VIT_00s0425g00040	2.09134	2.26e-42	Probable receptor-like protein kinase At5g39020 (Precursor) GN=At5g39020 OS=Arabidopsis thaliana (Mouse-ear cress) PE=2 SV=1	PREDICTED: probable receptor-like protein kinase At5g39020-like [Vitis vinifera]
VIT_04s0008g01730	-2.29338	0	--	unnamed protein product [Vitis vinifera]
VIT_19s0014g03700	-1.03701	2.32e-108	Cyclic nucleotide-gated ion channel 4 GN=MDK4.7 OS=Arabidopsis thaliana (Mouse-ear cress) PE=2 SV=2	PREDICTED: cyclic nucleotide-gated ion channel 4-like [Vitis vinifera]
VIT_19s0014g03210	-1.06397	7.95e-21	--	unnamed protein product [Vitis vinifera]
VIT_00s0516g00020	-5.36326	5.7e-17	--	unnamed protein product [Vitis vinifera]
VIT_06s0004g00430	-1.23584	7.48e-36	--	PREDICTED: uncharacterized protein LOC100258776 [Vitis vinifera]
VIT_14s0006g02970	1.3582	1.06e-06	Cytokinin hydroxylase GN=CYP735A1 OS=Arabidopsis thaliana (Mouse-ear cress) PE=1 SV=1	PREDICTED: cytokinin hydroxylase [Vitis vinifera]
VIT_08s0058g00700	1.06401	2.82e-69	F-box/LRR-repeat protein 3 GN=FBL3 OS=Arabidopsis thaliana (Mouse-ear cress) PE=2 SV=1	PREDICTED: F-box/LRR-repeat protein 3 [Vitis vinifera]
VIT_05s0077g01130	-1.81332	1.53e-11	Seed maturation protein PM36 GN=PM36 OS=Glycine max (Soybean) PE=2 SV=1	PREDICTED: seed maturation protein PM36 [Vitis vinifera]
VIT_13s0067g02900	-1.12182	7.75e-19	Transcription factor RF2b GN=RF2b OS=Oryza sativa subsp. japonica (Rice) PE=1 SV=1	PREDICTED: transcription factor RF2b [Vitis vinifera]
VIT_02s0025g03500	-1.76808	2.15e-09	--	PREDICTED: uncharacterized protein LOC100246220 [Vitis vinifera]
VIT_00s0533g00050	-2.1303	4.76e-282	Lysine-rich arabinogalactan protein 19 (Precursor) GN=AGP19 OS=Arabidopsis thaliana (Mouse-ear cress) PE=2 SV=2	PREDICTED: uncharacterized protein LOC100852642 [Vitis vinifera]
VIT_04s0008g01700	-2.3545	6.41e-19	--	PREDICTED: uncharacterized protein LOC100255952 [Vitis vinifera]
VIT_19s0015g01370	1.89773	5.63e-199	Chaperone protein dnaJ 11, chloroplastic (Precursor) GN=T19K4.170 OS=Arabidopsis thaliana (Mouse-ear cress) PE=1 SV=2	PREDICTED: chaperone protein dnaJ 11, chloroplastic [Vitis vinifera]
VIT_11s0052g00630	-2.23732	3.46e-56	Uncharacterized protein At4g30180 GN=At4g30180 OS=Arabidopsis thaliana (Mouse-ear cress) PE=2 SV=1	PREDICTED: uncharacterized protein At4g30180-like [Vitis vinifera]
VIT_16s0098g01150	1.3808	3.18e-37	Indole-3-acetic acid-induced protein ARG7 GN=ARG7 OS=Vigna radiata var. radiata (Mung bean) PE=2 SV=1	PREDICTED: indole-3-acetic acid-induced protein ARG7 [Vitis vinifera]
VIT_04s0044g01490	-2.07728	3.25e-54	2-oxoisovalerate dehydrogenase subunit alpha 2, mitochondrial (Precursor) GN=At5g09300 OS=Arabidopsis thaliana (Mouse-ear cress) PE=1 SV=1	PREDICTED: 2-oxoisovalerate dehydrogenase subunit alpha, mitochondrial [Vitis vinifera]
VIT_18s0001g08330	-1.02322	4.7e-09	Ergosterol biosynthetic protein 28 GN=At1g10030 OS=Arabidopsis thaliana (Mouse-ear cress) PE=2 SV=2	PREDICTED: ergosterol biosynthetic protein 28 [Vitis vinifera]
VIT_17s0000g01090	4.18175	3.35e-11	Palmitoyl-acyl carrier protein thioesterase, chloroplastic (Precursor) GN=T27G7.19 OS=Arabidopsis thaliana (Mouse-ear cress) PE=1 SV=1	PREDICTED: myristoyl-acyl carrier protein thioesterase, chloroplastic-like [Vitis vinifera]
VIT_15s0045g01370	1.4478	6.38e-16	RING-H2 finger protein ATL60 GN=ATL60 OS=Arabidopsis thaliana (Mouse-ear cress) PE=2 SV=1	hypothetical protein VITISV_018480 [Vitis vinifera]
VIT_06s0061g00560	-1.74093	1.42e-127	Probable glucuronoxylan glucuronosyltransferase IRX7 GN=F24D13.10 OS=Arabidopsis thaliana (Mouse-ear cress) PE=2 SV=1	PREDICTED: probable glucuronoxylan glucuronosyltransferase IRX7 [Vitis vinifera]
VIT_19s0090g01800	2.88658	1.27e-61	U-box domain-containing protein 4 GN=PUB4 OS=Arabidopsis thaliana (Mouse-ear cress) PE=1 SV=3	PREDICTED: vacuolar protein 8 [Vitis vinifera]
VIT_19s0015g01720	-2.20175	0	Fructose-bisphosphate aldolase, cytoplasmic isozyme 1 OS=Pisum sativum (Garden pea) PE=1 SV=1	PREDICTED: fructose-bisphosphate aldolase, cytoplasmic isozyme 1 [Vitis vinifera]
VIT_12s0028g01970	-1.30473	5.1e-14	Serine/threonine-protein kinase PBS1 GN=PBS1 OS=Arabidopsis thaliana (Mouse-ear cress) PE=1 SV=1	PREDICTED: serine/threonine-protein kinase PBS1 isoform 1 [Vitis vinifera]
VIT_14s0060g01430	-1.04682	6.34e-48	--	unnamed protein product [Vitis vinifera]
VIT_11s0052g01020	3.20307	0.000650695	Glutamate receptor 2.2 (Precursor) GN=GLR2.2 OS=Arabidopsis thaliana (Mouse-ear cress) PE=2 SV=1	unnamed protein product [Vitis vinifera]
VIT_18s0001g14640	1.73417	1.31e-127	--	PREDICTED: uncharacterized protein LOC100249003 [Vitis vinifera]
VIT_05s0020g03880	-1.92739	2.51e-55	Protein tesmin/TSO1-like CXC 2 OS=Arabidopsis thaliana (Mouse-ear cress) PE=1 SV=1	unnamed protein product [Vitis vinifera]
VIT_08s0058g00250	-1.8555	1.62e-14	Putative Myb family transcription factor At1g14600 GN=At1g14600 OS=Arabidopsis thaliana (Mouse-ear cress) PE=2 SV=2	PREDICTED: uncharacterized protein LOC100265991 [Vitis vinifera]
VIT_00s0181g00020	-2.76473	0	U-box domain-containing protein 4 GN=PUB4 OS=Arabidopsis thaliana (Mouse-ear cress) PE=1 SV=3	PREDICTED: vacuolar protein 8-like [Vitis vinifera]
VIT_01s0011g05390	-2.84324	6.18e-158	21 kDa protein (Precursor) OS=Daucus carota (Carrot) PE=2 SV=1	hypothetical protein VITISV_026597 [Vitis vinifera]
VIT_14s0066g01670	1.91672	4.82e-08	Alpha-dioxygenase 1 (Precursor) GN=T13O15.6 OS=Arabidopsis thaliana (Mouse-ear cress) PE=1 SV=1	unnamed protein product [Vitis vinifera]
VIT_06s0004g05320	-1.11061	9.04e-23	Tropinone reductase homolog At1g07440 GN=At1g07440 OS=Arabidopsis thaliana (Mouse-ear cress) PE=1 SV=1	unnamed protein product [Vitis vinifera]
VIT_00s0388g00090	3.83186	4.64e-241	Probable receptor-like protein kinase At1g67000 (Precursor) GN=At1g67000 OS=Arabidopsis thaliana (Mouse-ear cress) PE=2 SV=2	hypothetical protein VITISV_023171 [Vitis vinifera]
VIT_16s0022g00860	-2.85486	2.88e-22	21 kDa protein (Precursor) OS=Daucus carota (Carrot) PE=2 SV=1	PREDICTED: 21 kDa protein [Vitis vinifera]
VIT_10s0071g00810	1.38587	9.28e-27	Leucine-rich repeat extensin-like protein 5 (Precursor) GN=LRX5 OS=Arabidopsis thaliana (Mouse-ear cress) PE=2 SV=2	PREDICTED: uncharacterized protein LOC100257837 [Vitis vinifera]
VIT_05s0020g03310	-1.11513	9.83e-19	Primary amine oxidase (Precursor) OS=Pisum sativum (Garden pea) PE=1 SV=1	PREDICTED: primary amine oxidase-like [Vitis vinifera]
VIT_02s0025g04300	2.58732	1.44e-55	Thaumatin-like protein (Precursor) GN=tlp OS=Actinidia deliciosa (Kiwi) PE=1 SV=2	PREDICTED: thaumatin-like protein [Vitis vinifera]
VIT_16s0013g00450	4.61345	2.28e-111	Glycine-rich cell wall structural protein (Precursor) GN=GRP OS=Hordeum vulgare (Barley) PE=2 SV=1	hypothetical protein VITISV_011501 [Vitis vinifera]
VIT_18s0001g11470	4.59188	0	Cytochrome P450 82A3 GN=CYP82A3 OS=Glycine max (Soybean) PE=2 SV=1	PREDICTED: cytochrome P450 82A3-like [Vitis vinifera]
VIT_00s0480g00030	2.67351	9.63e-45	Polyphenol oxidase, chloroplastic (Precursor) OS=Vitis vinifera (Grape) PE=1 SV=1	PREDICTED: LOW QUALITY PROTEIN: polyphenol oxidase, chloroplastic-like isoform 1 [Vitis vinifera]
VIT_19s0014g03970	-3.10089	2.64e-68	Calcium-binding protein PBP1 GN=F24B18.11 OS=Arabidopsis thaliana (Mouse-ear cress) PE=1 SV=1	PREDICTED: calcium-binding protein PBP1 [Vitis vinifera]
VIT_06s0004g06940	1.73043	6.02e-90	Zinc transporter 6, chloroplastic (Precursor) GN=ZIP6 OS=Arabidopsis thaliana (Mouse-ear cress) PE=3 SV=1	PREDICTED: zinc transporter 6, chloroplastic [Vitis vinifera]
VIT_05s0102g00800	-2.06255	1.68e-10	Vegetative cell wall protein gp1 (Precursor) GN=GP1 OS=Chlamydomonas reinhardtii (Chlamydomonas smithii) PE=2 SV=1	hypothetical protein VITISV_036393 [Vitis vinifera]
VIT_18s0041g00950	-1.27209	0.00137964	UDP-glycosyltransferase 88A1 GN=UGT88A1 OS=Arabidopsis thaliana (Mouse-ear cress) PE=2 SV=1	PREDICTED: UDP-glycosyltransferase 88A1-like [Vitis vinifera]
VIT_18s0001g02060	-2.93215	2.29e-21	Cyclin-A1-1 GN=CYCA1-1 OS=Arabidopsis thaliana (Mouse-ear cress) PE=1 SV=1	unnamed protein product [Vitis vinifera]
VIT_14s0108g01630	-2.56039	2.4e-13	Protein TPX2 GN=TPX2 OS=Arabidopsis thaliana (Mouse-ear cress) PE=1 SV=1	PREDICTED: uncharacterized protein LOC100247426 [Vitis vinifera]
VIT_10s0003g01170	2.89212	0	Transcription factor AIG1 GN=K13N2.1 OS=Arabidopsis thaliana (Mouse-ear cress) PE=1 SV=1	PREDICTED: transcription factor bHLH30-like [Vitis vinifera]
VIT_14s0068g01620	-3.93597	5.59e-106	Pollen-specific protein-like At4g18596 (Precursor) GN=At4g18596 OS=Arabidopsis thaliana (Mouse-ear cress) PE=2 SV=1	unnamed protein product [Vitis vinifera]
VIT_19s0085g01110	-2.32777	4.62e-81	Aspartic proteinase nepenthesin-2 (Precursor) GN=nep2 OS=Nepenthes gracilis (Slender pitcher plant) PE=1 SV=1	PREDICTED: aspartic proteinase nepenthesin-2-like [Vitis vinifera]
VIT_01s0011g03590	-1.84225	7.9e-172	50S ribosomal protein L15, chloroplastic (Precursor) OS=Arabidopsis thaliana (Mouse-ear cress) PE=2 SV=2	PREDICTED: 50S ribosomal protein L15, chloroplastic-like [Vitis vinifera]
VIT_17s0000g03560	1.75646	2.8e-79	Transcription factor MYB21 GN=MGF10.23 OS=Arabidopsis thaliana (Mouse-ear cress) PE=1 SV=1	PREDICTED: transcription factor MYB75-like [Vitis vinifera]
VIT_04s0008g04160	-1.86395	7.44e-93	Dehydration-responsive protein RD22 (Precursor) GN=RD22 OS=Arabidopsis thaliana (Mouse-ear cress) PE=2 SV=1	PREDICTED: dehydration-responsive protein RD22-like isoform 1 [Vitis vinifera]
VIT_16s0148g00140	1.96095	1.2e-57	Probable receptor-like protein kinase At5g39020 (Precursor) GN=At5g39020 OS=Arabidopsis thaliana (Mouse-ear cress) PE=2 SV=1	PREDICTED: probable receptor-like protein kinase At5g39020-like [Vitis vinifera]
VIT_01s0026g02620	-1.87041	7.15e-103	Expansin-A10 (Precursor) OS=Arabidopsis thaliana (Mouse-ear cress) PE=2 SV=1	PREDICTED: expansin-A1 [Vitis vinifera]
VIT_18s0001g04990	4.57961	4.34e-13	Sesquiterpene synthase OS=Santalum album (White sandalwood) PE=1 SV=1	unnamed protein product [Vitis vinifera]
VIT_03s0063g01120	-1.17632	6.53e-14	Kinesin-like protein KIN12A OS=Arabidopsis thaliana (Mouse-ear cress) PE=1 SV=1	unnamed protein product [Vitis vinifera]
VIT_06s0004g06290	1.57587	3.57e-132	--	PREDICTED: uncharacterized protein LOC100253483 [Vitis vinifera]
VIT_16s0100g00910	1.74989	1.2e-28	Stilbene synthase 5 OS=Vitis vinifera (Grape) PE=3 SV=1	PREDICTED: stilbene synthase 5 [Vitis vinifera]
VIT_03s0063g00380	1.29588	3.86e-38	Abscisic acid 8&apos;-hydroxylase 4 GN=CYP707A4 OS=Arabidopsis thaliana (Mouse-ear cress) PE=2 SV=2	unnamed protein product [Vitis vinifera]
VIT_18s0001g05310	1.15007	2.97e-20	F-box protein At1g78100 GN=At1g78100 OS=Arabidopsis thaliana (Mouse-ear cress) PE=1 SV=1	PREDICTED: F-box protein At1g78100-like [Vitis vinifera]
VIT_02s0012g01250	-1.47298	1.29e-104	Mitochondrial carnitine/acylcarnitine carrier-like protein GN=BOU OS=Arabidopsis thaliana (Mouse-ear cress) PE=1 SV=1	PREDICTED: mitochondrial carnitine/acylcarnitine carrier-like protein-like isoform 1 [Vitis vinifera]
VIT_09s0002g02460	-3.469	2.39e-118	Inorganic pyrophosphatase 2 GN=At1g17710 OS=Arabidopsis thaliana (Mouse-ear cress) PE=2 SV=1	PREDICTED: inorganic pyrophosphatase 2 [Vitis vinifera]
VIT_13s0019g05170	-1.2049	0.00191595	Zinc finger protein ZAT5 GN=ZAT5 OS=Arabidopsis thaliana (Mouse-ear cress) PE=2 SV=1	PREDICTED: zinc finger protein ZAT5 [Vitis vinifera]
VIT_17s0000g08240	-1.76643	3.69e-86	Serine/threonine-protein kinase HT1 GN=HT1 OS=Arabidopsis thaliana (Mouse-ear cress) PE=1 SV=1	hypothetical protein VITISV_012751 [Vitis vinifera]
VIT_08s0032g00100	-3.55	1.3e-38	22.0 kDa heat shock protein (Precursor) GN=HSP22.0 OS=Arabidopsis thaliana (Mouse-ear cress) PE=2 SV=1	unnamed protein product [Vitis vinifera]
VIT_07s0031g02620	-1.91553	8.35e-57	Aspartic proteinase Asp1 (Precursor) GN=OsJ_031884 OS=Oryza sativa subsp. japonica (Rice) PE=2 SV=1	PREDICTED: aspartic proteinase Asp1 [Vitis vinifera]
VIT_03s0017g01380	-3.16281	2.85e-84	Disease resistance RPP13-like protein 4 GN=RPP13L4 OS=Arabidopsis thaliana (Mouse-ear cress) PE=2 SV=2	unnamed protein product [Vitis vinifera]
VIT_17s0000g00200	2.25875	4.73e-43	Ethylene-responsive transcription factor ERF115 GN=ERF115 OS=Arabidopsis thaliana (Mouse-ear cress) PE=2 SV=1	PREDICTED: ethylene-responsive transcription factor ERF114-like [Vitis vinifera]
VIT_18s0001g04920	-1.10346	3.1e-05	--	unnamed protein product [Vitis vinifera]
VIT_08s0007g08020	-1.30796	2.79e-06	--	PREDICTED: uncharacterized protein LOC100255628 isoform 1 [Vitis vinifera]
VIT_01s0011g05980	1.2555	7.58e-07	--	unnamed protein product [Vitis vinifera]
VIT_18s0117g00020	2.67172	4.21e-19	TMV resistance protein N GN=N OS=Nicotiana glutinosa (Tobacco) PE=1 SV=1	PREDICTED: TMV resistance protein N-like [Vitis vinifera]
VIT_18s0041g00090	-2.21222	8.73e-22	Metal tolerance protein 10 GN=MTP10 OS=Arabidopsis thaliana (Mouse-ear cress) PE=2 SV=1	unnamed protein product [Vitis vinifera]
VIT_01s0011g05450	-2.07254	5.74e-127	Protein PLANT CADMIUM RESISTANCE 2 GN=PCR2 OS=Arabidopsis thaliana (Mouse-ear cress) PE=1 SV=1	unnamed protein product [Vitis vinifera]
VIT_16s0148g00320	1.95979	1.97e-36	Probable receptor-like protein kinase At5g39020 (Precursor) GN=At5g39020 OS=Arabidopsis thaliana (Mouse-ear cress) PE=2 SV=1	PREDICTED: probable receptor-like protein kinase At1g67000-like [Vitis vinifera]
VIT_01s0137g00380	-2.55061	5.88e-49	--	PREDICTED: uncharacterized protein LOC100266247 [Vitis vinifera]
VIT_01s0011g01740	-1.10774	2.3e-24	Protein PHLOEM PROTEIN 2-LIKE A9 GN=PP2A9 OS=Arabidopsis thaliana (Mouse-ear cress) PE=2 SV=1	unnamed protein product [Vitis vinifera]
VIT_01s0127g00680	1.62433	1.01e-37	Probable inactive poly [ADP-ribose] polymerase SRO2 OS=Arabidopsis thaliana (Mouse-ear cress) PE=1 SV=1	PREDICTED: probable inactive poly [ADP-ribose] polymerase SRO2-like [Vitis vinifera]
VIT_01s0011g01850	-1.81327	1.25e-40	Cytochrome c6, chloroplastic (Precursor) GN=petJ OS=Arabidopsis thaliana (Mouse-ear cress) PE=1 SV=1	PREDICTED: cytochrome c6, chloroplastic isoform 2 [Vitis vinifera]
VIT_10s0003g01830	1.25692	1.72e-37	Aquaporin NIP1-1 GN=OJ1705_E12.32 OS=Oryza sativa subsp. japonica (Rice) PE=2 SV=1	PREDICTED: aquaporin NIP1-2 [Vitis vinifera]
VIT_02s0025g02920	2.67668	6.6e-33	Caffeic acid 3-O-methyltransferase GN=COMT1 OS=Rosa chinensis (China rose) PE=2 SV=1	unnamed protein product [Vitis vinifera]
VIT_16s0100g00830	1.67169	1.89e-27	Stilbene synthase 5 OS=Vitis vinifera (Grape) PE=3 SV=1	PREDICTED: stilbene synthase 5-like [Vitis vinifera]
VIT_10s0003g03850	-1.18084	3.69e-10	Protease Do-like 5, chloroplastic (Precursor) GN=F28J12.30 OS=Arabidopsis thaliana (Mouse-ear cress) PE=1 SV=3	PREDICTED: protease Do-like 5, chloroplastic [Vitis vinifera]
VIT_08s0007g06170	-2.26518	3.49e-168	C2 and GRAM domain-containing protein At1g03370 GN=At1g03370 OS=Arabidopsis thaliana (Mouse-ear cress) PE=2 SV=4	PREDICTED: multiple C2 and transmembrane domain-containing protein 2 [Vitis vinifera]
VIT_01s0011g03490	-3.87622	6.23e-62	3-ketoacyl-CoA synthase 6 GN=T26J14.10 OS=Arabidopsis thaliana (Mouse-ear cress) PE=1 SV=1	PREDICTED: 3-ketoacyl-CoA synthase 6 [Vitis vinifera]
VIT_07s0031g00480	-1.94018	5.52e-141	Probable serine/threonine-protein kinase At1g01540 GN=At1g01540 OS=Arabidopsis thaliana (Mouse-ear cress) PE=1 SV=2	PREDICTED: probable serine/threonine-protein kinase At1g01540-like [Vitis vinifera]
VIT_01s0011g04860	-1.1665	6.29e-149	Auxin efflux carrier component 3 GN=PIN3 OS=Arabidopsis thaliana (Mouse-ear cress) PE=1 SV=1	PREDICTED: auxin efflux carrier component 3 isoform 1 [Vitis vinifera]
VIT_02s0241g00050	-2.14049	2.58e-60	--	PREDICTED: uncharacterized protein LOC100253287 [Vitis vinifera]
VIT_16s0100g00940	1.56898	5.28e-29	Stilbene synthase 4 OS=Vitis vinifera (Grape) PE=2 SV=1	PREDICTED: stilbene synthase 4-like [Vitis vinifera]
VIT_14s0006g01250	1.48319	1.91e-62	Probable ADP-ribosylation factor GTPase-activating protein AGD11 GN=AGD11 OS=Arabidopsis thaliana (Mouse-ear cress) PE=2 SV=1	PREDICTED: probable ADP-ribosylation factor GTPase-activating protein AGD11 [Vitis vinifera]
VIT_18s0089g00630	2.29687	1.01e-62	Receptor-like protein 12 (Precursor) GN=RLP12 OS=Arabidopsis thaliana (Mouse-ear cress) PE=2 SV=2	PREDICTED: LRR receptor-like serine/threonine-protein kinase GSO2-like [Vitis vinifera]
VIT_05s0049g01100	2.00003	3.87e-14	Probable glutathione S-transferase GN=HSP26-A OS=Glycine max (Soybean) PE=2 SV=1	PREDICTED: probable glutathione S-transferase [Vitis vinifera]
VIT_00s1596g00010	-1.23068	2.28e-07	--	PREDICTED: uncharacterized protein LOC100854331 [Vitis vinifera]
VIT_13s0067g02870	1.98208	1.69e-171	Probable chalcone--flavonone isomerase 3 GN=K18I23.7 OS=Arabidopsis thaliana (Mouse-ear cress) PE=1 SV=1	PREDICTED: chalcone--flavonone isomerase-like isoform 1 [Vitis vinifera]
VIT_05s0049g00550	3.7005	4.54e-14	Early nodulin-75 (Precursor) GN=ENOD2B OS=Glycine max (Soybean) PE=2 SV=2	PREDICTED: uncharacterized protein LOC100240909 [Vitis vinifera]
VIT_13s0067g01070	1.29477	1.85e-178	Zinc finger CCCH domain-containing protein 29 GN=At2g40140 OS=Arabidopsis thaliana (Mouse-ear cress) PE=2 SV=1	PREDICTED: zinc finger CCCH domain-containing protein 29-like [Vitis vinifera]
VIT_02s0236g00130	1.89518	1.09e-155	Serine/threonine-protein kinase SAPK3 GN=OSJNBa0027P10.6 OS=Oryza sativa subsp. japonica (Rice) PE=1 SV=1	PREDICTED: serine/threonine-protein kinase SAPK3 [Vitis vinifera]
VIT_11s0016g05460	-1.78525	6.91e-98	Protein WVD2-like 1 GN=WDL1 OS=Arabidopsis thaliana (Mouse-ear cress) PE=2 SV=1	unnamed protein product [Vitis vinifera]
VIT_05s0020g03770	-1.1363	1.84e-25	Type I inositol 1,4,5-trisphosphate 5-phosphatase CVP2 GN=CVP2 OS=Arabidopsis thaliana (Mouse-ear cress) PE=1 SV=2	PREDICTED: type I inositol-1,4,5-trisphosphate 5-phosphatase CVP2-like [Vitis vinifera]
VIT_14s0030g01650	-1.19685	6.03e-58	--	PREDICTED: uncharacterized protein LOC100854337 [Vitis vinifera]
VIT_18s0001g12450	2.12512	3.18e-80	--	hypothetical protein VITISV_038534 [Vitis vinifera]
VIT_00s0187g00360	-1.71815	6.96e-291	Early nodulin-like protein 1 (Precursor) GN=At2g25060 OS=Arabidopsis thaliana (Mouse-ear cress) PE=1 SV=2	PREDICTED: blue copper protein [Vitis vinifera]
VIT_10s0116g01180	-1.96064	1.59e-15	--	PREDICTED: uncharacterized protein LOC100250418 [Vitis vinifera]
VIT_03s0038g01930	-1.23892	5.42e-10	Peptidyl-prolyl cis-trans isomerase GN=PCKR1 OS=Catharanthus roseus (Madagascar periwinkle) PE=2 SV=1	PREDICTED: peptidyl-prolyl cis-trans isomerase [Vitis vinifera]
VIT_08s0040g01790	-2.43575	5.2e-08	Laccase-11 (Precursor) OS=Arabidopsis thaliana (Mouse-ear cress) PE=2 SV=1	PREDICTED: laccase-11-like [Vitis vinifera]
VIT_18s0001g01730	1.03277	0.00175565	Shikimate kinase 3, chloroplastic (Precursor) OS=Oryza sativa subsp. japonica (Rice) PE=1 SV=2	PREDICTED: shikimate kinase, chloroplastic [Vitis vinifera]
VIT_00s0800g00010	-2.29262	5.59e-13	Uncharacterized protein At4g19900 GN=At4g19900 OS=Arabidopsis thaliana (Mouse-ear cress) PE=2 SV=1	PREDICTED: uncharacterized protein At4g19900-like [Vitis vinifera]
VIT_13s0067g02360	6.57964	6.16e-295	Peroxidase 4 (Precursor) OS=Vitis vinifera (Grape) PE=1 SV=1	PREDICTED: peroxidase 4 [Vitis vinifera]
VIT_07s0005g01890	-3.46028	8.64e-135	Patatin group M-2 (Precursor) OS=Solanum tuberosum (Potato) PE=2 SV=1	PREDICTED: patatin group A-3 [Vitis vinifera]
VIT_12s0057g01130	2.70767	1.12e-43	Disease resistance protein RPM1 GN=F17A9.20 OS=Arabidopsis thaliana (Mouse-ear cress) PE=1 SV=1	unnamed protein product [Vitis vinifera]
VIT_17s0000g00330	-1.62387	2.61e-14	Transcription factor ICE1 OS=Arabidopsis thaliana (Mouse-ear cress) PE=1 SV=1	PREDICTED: transcription factor ICE1-like [Vitis vinifera]
VIT_14s0083g00320	2.31265	4.47e-154	Cinnamoyl-CoA reductase 2 GN=CCR2 OS=Arabidopsis thaliana (Mouse-ear cress) PE=1 SV=1	PREDICTED: bifunctional dihydroflavonol 4-reductase/flavanone 4-reductase-like [Vitis vinifera]
VIT_12s0059g01250	-3.36578	2.42e-228	Endoglucanase 11 (Precursor) GN=At2g32990 OS=Arabidopsis thaliana (Mouse-ear cress) PE=2 SV=1	PREDICTED: endoglucanase 11-like [Vitis vinifera]
VIT_01s0010g00790	1.70273	4.6e-05	--	conserved hypothetical protein [Ricinus communis]
VIT_18s0117g00190	-1.48906	4.21e-15	Uncharacterized protein At1g04910 GN=At1g04910 OS=Arabidopsis thaliana (Mouse-ear cress) PE=1 SV=1	unnamed protein product [Vitis vinifera]
VIT_02s0012g00740	-1.52523	1.92e-62	Dynamin-related protein 1E GN=T2O9.170 OS=Arabidopsis thaliana (Mouse-ear cress) PE=1 SV=1	PREDICTED: dynamin-related protein 1E isoform 1 [Vitis vinifera]
VIT_02s0025g03320	-3.38735	0	Cytochrome P450 86A2 OS=Arabidopsis thaliana (Mouse-ear cress) PE=2 SV=1	PREDICTED: cytochrome P450 86A2 [Vitis vinifera]
VIT_00s0214g00150	1.37288	2.73e-15	F-box protein PP2-B1 GN=T16F16.2 OS=Arabidopsis thaliana (Mouse-ear cress) PE=1 SV=1	PREDICTED: F-box protein PP2-B1 [Vitis vinifera]
VIT_17s0000g03330	2.63973	7e-115	Probable receptor-like protein kinase At1g67000 (Precursor) GN=At1g67000 OS=Arabidopsis thaliana (Mouse-ear cress) PE=2 SV=2	PREDICTED: uncharacterized protein LOC100261246 [Vitis vinifera]
VIT_16s0050g01020	-1.39872	7.26e-19	Probable receptor-like protein kinase At5g24010 (Precursor) GN=At5g24010 OS=Arabidopsis thaliana (Mouse-ear cress) PE=1 SV=1	PREDICTED: probable receptor-like protein kinase At5g24010 [Vitis vinifera]
VIT_08s0058g00790	2.12286	9.99e-16	Short-chain dehydrogenase reductase 2a GN=T18N14.60 OS=Arabidopsis thaliana (Mouse-ear cress) PE=3 SV=1	PREDICTED: sex determination protein tasselseed-2-like [Vitis vinifera]
VIT_01s0026g00670	-1.32502	4.72e-05	--	PREDICTED: uncharacterized protein LOC100260319 [Vitis vinifera]
VIT_07s0104g00960	-2.94146	7.8e-31	Histone H2AX GN=HIS2A OS=Cicer arietinum (Chickpea) PE=2 SV=1	PREDICTED: histone H2AX [Vitis vinifera]
VIT_00s0701g00010	1.37286	4.86e-35	Probable LRR receptor-like serine/threonine-protein kinase At5g10290 (Precursor) GN=At5g10290 OS=Arabidopsis thaliana (Mouse-ear cress) PE=1 SV=1	unnamed protein product [Vitis vinifera]
VIT_18s0001g06580	-1.10719	3.96e-05	Blue copper protein (Precursor) OS=Pisum sativum (Garden pea) PE=2 SV=1	PREDICTED: blue copper protein-like [Vitis vinifera]
VIT_05s0020g04620	1.02791	1.06e-12	Transcription factor UNE12 GN=T10P11.13 OS=Arabidopsis thaliana (Mouse-ear cress) PE=2 SV=2	PREDICTED: transcription factor UNE12 [Vitis vinifera]
VIT_07s0031g00040	-1.36521	7.66e-13	UPF0481 protein At3g47200 GN=At3g47200 OS=Arabidopsis thaliana (Mouse-ear cress) PE=1 SV=1	PREDICTED: UPF0481 protein At3g47200-like [Vitis vinifera]
VIT_00s0444g00010	1.47333	0.00156778	Laccase-15 (Precursor) GN=MDN11.18 OS=Arabidopsis thaliana (Mouse-ear cress) PE=1 SV=1	PREDICTED: laccase-14-like [Vitis vinifera]
VIT_08s0007g04030	-1.05573	3.39e-15	--	unnamed protein product [Vitis vinifera]
VIT_13s0073g00520	-2.17518	6.96e-08	Uncharacterized protein At5g39865 GN=At5g39865 OS=Arabidopsis thaliana (Mouse-ear cress) PE=1 SV=1	PREDICTED: uncharacterized protein At5g39865-like [Vitis vinifera]
VIT_08s0007g04380	-1.09814	4.71e-05	Polyadenylate-binding protein 7 GN=PAB7 OS=Arabidopsis thaliana (Mouse-ear cress) PE=2 SV=1	PREDICTED: probable polyadenylate-binding protein At2g36660 [Vitis vinifera]
VIT_15s0021g01690	-3.22764	2.55e-32	--	unnamed protein product [Vitis vinifera]
VIT_13s0067g01770	-1.20891	1.8e-07	--	PREDICTED: trans-2,3-enoyl-CoA reductase [Vitis vinifera]
VIT_18s0122g00600	-1.10872	1.41e-13	--	PREDICTED: uncharacterized protein LOC100259899 isoform 1 [Vitis vinifera]
VIT_18s0122g01250	-2.00493	1.34e-24	--	unnamed protein product [Vitis vinifera]
VIT_07s0031g00080	1.0542	7.98e-52	Probable WRKY transcription factor 7 GN=WRKY7 OS=Arabidopsis thaliana (Mouse-ear cress) PE=1 SV=1	PREDICTED: probable WRKY transcription factor 7-like [Vitis vinifera]
VIT_09s0002g03120	4.17117	1.09e-78	Senescence-induced receptor-like serine/threonine-protein kinase (Precursor) GN=T20K24.21 OS=Arabidopsis thaliana (Mouse-ear cress) PE=2 SV=1	PREDICTED: putative leucine-rich repeat receptor-like protein kinase At2g19210-like [Vitis vinifera]
VIT_03s0063g01580	-1.97427	1.08e-15	Cytochrome P450 82C2 GN=CYP82C2 OS=Arabidopsis thaliana (Mouse-ear cress) PE=2 SV=2	hypothetical protein VITISV_004720 [Vitis vinifera]
VIT_02s0087g00460	-1.29035	2.3e-73	Rop guanine nucleotide exchange factor 1 GN=ROPGEF1 OS=Arabidopsis thaliana (Mouse-ear cress) PE=1 SV=2	unnamed protein product [Vitis vinifera]
VIT_14s0066g01970	2.07296	2.36e-11	Metalloendoproteinase 1 (Precursor) OS=Glycine max (Soybean) PE=1 SV=2	PREDICTED: metalloendoproteinase 1-like [Vitis vinifera]
VIT_15s0046g01320	-1.18167	0.00170162	Protein kinase GN=PHY1 OS=Ceratodon purpureus (Fire moss) PE=3 SV=3	PREDICTED: mitogen-activated protein kinase kinase kinase 7-like [Vitis vinifera]
VIT_09s0002g02080	-1.56131	2.29e-36	3-epi-6-deoxocathasterone 23-monooxygenase GN=CYP90D1 OS=Arabidopsis thaliana (Mouse-ear cress) PE=2 SV=1	unnamed protein product [Vitis vinifera]
VIT_05s0062g00710	2.37382	7.96e-07	Anthocyanidin 3-O-glucoside 5-O-glucosyltransferase (Precursor) GN=HGT8 OS=Verbena hybrida (Garden vervain) PE=2 SV=1	PREDICTED: UDP-glycosyltransferase 75D1-like [Vitis vinifera]
VIT_08s0007g05860	-5.32615	0	Protein GAST1 (Precursor) GN=GAST1 OS=Solanum lycopersicum (Tomato) PE=2 SV=1	PREDICTED: protein GAST1-like [Vitis vinifera]
VIT_12s0028g02830	4.33642	2.4e-30	Trans-resveratrol di-O-methyltransferase GN=ROMT OS=Vitis vinifera (Grape) PE=1 SV=2	unnamed protein product [Vitis vinifera]
VIT_18s0001g07320	1.56263	4.52e-81	Mitochondrial uncoupling protein 5 GN=F14M13.10 OS=Arabidopsis thaliana (Mouse-ear cress) PE=2 SV=1	PREDICTED: probable mitochondrial 2-oxoglutarate/malate carrier protein-like [Vitis vinifera]
VIT_10s0003g04770	1.41825	0.00011739	LRR receptor-like serine/threonine-protein kinase FLS2 (Precursor) GN=FLS2 OS=Arabidopsis thaliana (Mouse-ear cress) PE=1 SV=1	unnamed protein product [Vitis vinifera]
VIT_02s0025g01950	3.01094	5.8e-10	Cellulose synthase-like protein G3 OS=Arabidopsis thaliana (Mouse-ear cress) PE=2 SV=2	unnamed protein product [Vitis vinifera]
VIT_19s0090g00900	-2.75622	7.34e-40	Classical arabinogalactan protein 9 (Precursor) GN=AGP9 OS=Arabidopsis thaliana (Mouse-ear cress) PE=1 SV=2	PREDICTED: ferric-chelate reductase 1 [Vitis vinifera]
VIT_03s0063g00100	-1.00421	6.02e-40	Filament-like plant protein 7 GN=FPP7 OS=Arabidopsis thaliana (Mouse-ear cress) PE=3 SV=2	PREDICTED: filament-like plant protein 7-like [Vitis vinifera]
VIT_10s0116g01610	-3.84174	2.61e-44	L-ascorbate oxidase homolog (Precursor) GN=Bp10 OS=Brassica napus (Rape) PE=2 SV=1	PREDICTED: L-ascorbate oxidase homolog [Vitis vinifera]
VIT_05s0077g01530	2.49674	3.57e-13	Major allergen Pru av 1 GN=PRUA1 OS=Prunus avium (Cherry) PE=1 SV=1	PREDICTED: major allergen Pru ar 1 [Vitis vinifera]
VIT_02s0012g01140	-1.82509	1.19e-21	Probable serine/threonine-protein kinase At4g35230 GN=At4g35230 OS=Arabidopsis thaliana (Mouse-ear cress) PE=1 SV=1	PREDICTED: probable serine/threonine-protein kinase At4g35230 [Vitis vinifera]
VIT_00s0214g00040	-1.62794	1.72e-13	F-box protein PP2-B1 GN=T16F16.2 OS=Arabidopsis thaliana (Mouse-ear cress) PE=1 SV=1	PREDICTED: F-box protein PP2-B1 [Vitis vinifera]
VIT_14s0030g00650	2.34057	4.9e-49	Shikimate dehydrogenase (Precursor) GN=EMB3004 OS=Arabidopsis thaliana (Mouse-ear cress) PE=1 SV=1	unnamed protein product [Vitis vinifera]
VIT_04s0008g01910	-3.03441	5.86e-86	--	PREDICTED: uncharacterized protein LOC100257849 [Vitis vinifera]
VIT_14s0108g01000	1.8117	2.81e-70	Probable calcium-binding protein CML45 GN=CML45 OS=Arabidopsis thaliana (Mouse-ear cress) PE=1 SV=1	PREDICTED: probable calcium-binding protein CML45 [Vitis vinifera]
VIT_05s0094g01030	-1.38771	2.73e-37	UDP-glycosyltransferase 74E2 GN=UGT74E2 OS=Arabidopsis thaliana (Mouse-ear cress) PE=1 SV=1	unnamed protein product [Vitis vinifera]
VIT_06s0004g06730	-2.24187	4.32e-13	Temperature-sensitive omega-3 fatty acid desaturase, chloroplastic (Precursor) GN=FAD8 OS=Arabidopsis thaliana (Mouse-ear cress) PE=2 SV=1	PREDICTED: temperature-sensitive omega-3 fatty acid desaturase, chloroplastic-like [Vitis vinifera]
VIT_06s0004g03350	1.97805	7.66e-22	LOB domain-containing protein 11 GN=T17D12.6 OS=Arabidopsis thaliana (Mouse-ear cress) PE=2 SV=2	unnamed protein product [Vitis vinifera]
VIT_16s0050g01530	3.80723	1.79e-128	Receptor-like protein 12 (Precursor) GN=RLP12 OS=Arabidopsis thaliana (Mouse-ear cress) PE=2 SV=2	PREDICTED: receptor-like protein 12-like [Vitis vinifera]
VIT_08s0040g00490	-1.87383	2.68e-23	Metacaspase-9 subunit p10 GN=F21E1.120 OS=Arabidopsis thaliana (Mouse-ear cress) PE=1 SV=1	PREDICTED: metacaspase-9 [Vitis vinifera]
VIT_17s0000g01280	4.10474	7.04e-81	Probable WRKY transcription factor 75 GN=WRKY75 OS=Arabidopsis thaliana (Mouse-ear cress) PE=2 SV=1	WRKY-type DNA binding protein 1 [Vitis vinifera]
VIT_19s0090g01210	-1.36961	9.04e-71	Trigger factor-like protein TIG GN=TIG OS=Arabidopsis thaliana (Mouse-ear cress) PE=2 SV=1	PREDICTED: trigger factor isoform 1 [Vitis vinifera]
VIT_18s0001g15230	4.23313	1.93e-46	--	PREDICTED: uncharacterized protein LOC100255793 [Vitis vinifera]
VIT_03s0038g00740	-2.1633	1.89e-69	--	PREDICTED: epimerase family protein slr1223 [Vitis vinifera]
VIT_18s0001g00590	2.73772	0.00412436	Cytochrome P450 78A7 GN=CYP78A7 OS=Arabidopsis thaliana (Mouse-ear cress) PE=2 SV=1	PREDICTED: cytochrome P450 78A11 [Vitis vinifera]
VIT_11s0206g00090	1.01698	1.34e-09	--	hypothetical protein VITISV_001748 [Vitis vinifera]
VIT_09s0002g06900	2.93687	4.73e-27	Cucumber peeling cupredoxin OS=Cucumis sativus (Cucumber) PE=1 SV=3	PREDICTED: uncharacterized protein LOC100250809 [Vitis vinifera]
VIT_17s0053g00700	-2.86421	2.47e-145	Sucrose synthase 6 GN=SUS6 OS=Arabidopsis thaliana (Mouse-ear cress) PE=1 SV=1	unnamed protein product [Vitis vinifera]
VIT_04s0210g00050	1.20371	2.04e-41	Strictosidine synthase 1 (Precursor) GN=SS1 OS=Arabidopsis thaliana (Mouse-ear cress) PE=2 SV=2	unnamed protein product [Vitis vinifera]
VIT_06s0004g07500	2.4186	0	Probable WRKY transcription factor 33 GN=WRKY33 OS=Arabidopsis thaliana (Mouse-ear cress) PE=1 SV=2	PREDICTED: probable WRKY transcription factor 33-like [Vitis vinifera]
VIT_16s0100g00570	4.61087	2.09e-41	Probable methyltransferase PMT15 GN=At4g00750 OS=Arabidopsis thaliana (Mouse-ear cress) PE=1 SV=1	PREDICTED: probable methyltransferase PMT15-like [Vitis vinifera]
VIT_16s0013g02150	3.20866	1.73e-12	--	unnamed protein product [Vitis vinifera]
VIT_03s0063g01460	-2.41216	6.94e-279	Putative B3 domain-containing protein At5g66980 GN=At5g66980 OS=Arabidopsis thaliana (Mouse-ear cress) PE=3 SV=1	unnamed protein product [Vitis vinifera]
VIT_17s0000g00940	3.20132	7.13e-61	Putative F-box protein At1g46984 GN=At1g46984 OS=Arabidopsis thaliana (Mouse-ear cress) PE=4 SV=1	unnamed protein product [Vitis vinifera]
VIT_00s0282g00010	-1.32437	2.38e-58	Peptide methionine sulfoxide reductase B3, chloroplastic (Precursor) GN=OSJNBb0006J12.16 OS=Oryza sativa subsp. japonica (Rice) PE=2 SV=1	PREDICTED: peptide methionine sulfoxide reductase B3, chloroplastic-like [Vitis vinifera]
VIT_16s0148g00160	3.80172	5.69e-46	Probable receptor-like protein kinase At5g39020 (Precursor) GN=At5g39020 OS=Arabidopsis thaliana (Mouse-ear cress) PE=2 SV=1	PREDICTED: probable receptor-like protein kinase At5g39020-like [Vitis vinifera]
VIT_15s0046g01880	-1.61899	3.29e-31	E3 ubiquitin-protein ligase RHA1B GN=RHA1B OS=Arabidopsis thaliana (Mouse-ear cress) PE=2 SV=1	PREDICTED: E3 ubiquitin-protein ligase RHA1B [Vitis vinifera]
VIT_17s0000g02950	2.43988	0	Probable glutathione S-transferase GN=HSP26-A OS=Glycine max (Soybean) PE=2 SV=1	PREDICTED: probable glutathione S-transferase [Vitis vinifera]
VIT_04s0210g00080	1.31366	0.000327471	Strictosidine synthase 1 (Precursor) GN=SS1 OS=Arabidopsis thaliana (Mouse-ear cress) PE=2 SV=2	PREDICTED: adipocyte plasma membrane-associated protein [Vitis vinifera]
VIT_04s0008g01060	1.23154	2.49e-91	Mitochondrial adenine nucleotide transporter ADNT1 OS=Arabidopsis thaliana (Mouse-ear cress) PE=2 SV=1	PREDICTED: graves disease carrier protein isoform 1 [Vitis vinifera]
VIT_18s0089g00040	-1.32892	7.76e-13	TMV resistance protein N GN=N OS=Nicotiana glutinosa (Tobacco) PE=1 SV=1	unnamed protein product [Vitis vinifera]
VIT_06s0004g07900	-1.47692	0.000197769	--	unnamed protein product [Vitis vinifera]
VIT_14s0108g00990	-1.72915	5.22e-28	--	PREDICTED: uncharacterized protein LOC100250761 [Vitis vinifera]
VIT_00s0868g00030	-2.70571	8.55e-11	--	PREDICTED: uncharacterized protein LOC100247731 [Vitis vinifera]
VIT_10s0003g04350	-2.258	0	Photosystem I reaction center subunit psaK, chloroplastic (Precursor) GN=PSAK OS=Arabidopsis thaliana (Mouse-ear cress) PE=2 SV=2	PREDICTED: photosystem I reaction center subunit psaK, chloroplastic [Vitis vinifera]
VIT_03s0063g00010	-3.02427	0	Uncharacterized protein At4g06744 (Precursor) GN=At4g06744 OS=Arabidopsis thaliana (Mouse-ear cress) PE=2 SV=1	PREDICTED: uncharacterized protein At4g06744-like [Vitis vinifera]
VIT_01s0026g01140	-1.04579	7e-19	Transcription factor bHLH79 GN=MRG21.2 OS=Arabidopsis thaliana (Mouse-ear cress) PE=2 SV=1	PREDICTED: transcription factor BPE-like [Vitis vinifera]
VIT_15s0048g02970	-2.68827	3.86e-254	Vegetative cell wall protein gp1 (Precursor) GN=GP1 OS=Chlamydomonas reinhardtii (Chlamydomonas smithii) PE=2 SV=1	unnamed protein product [Vitis vinifera]
VIT_00s0347g00040	-1.6523	2.55e-07	Calcium-binding protein PBP1 GN=F24B18.11 OS=Arabidopsis thaliana (Mouse-ear cress) PE=1 SV=1	PREDICTED: calcium-binding protein PBP1 [Vitis vinifera]
VIT_08s0007g06640	-1.24422	1.52e-21	Growth-regulating factor 7 GN=GRF7 OS=Arabidopsis thaliana (Mouse-ear cress) PE=2 SV=1	Uncharacterized protein TCM_024932 [Theobroma cacao]
VIT_08s0007g05120	-1.0187	1.4e-49	DNA gyrase subunit B, chloroplastic/mitochondrial (Precursor) GN=GYRB OS=Nicotiana benthamiana PE=2 SV=1	unnamed protein product [Vitis vinifera]
VIT_15s0048g02880	-3.6736	2.92e-19	Uncharacterized membrane protein At1g16860 GN=At1g16860 OS=Arabidopsis thaliana (Mouse-ear cress) PE=1 SV=1	unnamed protein product [Vitis vinifera]
VIT_13s0064g01080	-1.48566	2.66e-124	Thylakoid lumenal 19 kDa protein, chloroplastic (Precursor) GN=At3g63540 OS=Arabidopsis thaliana (Mouse-ear cress) PE=1 SV=2	PREDICTED: thylakoid lumenal 19 kDa protein, chloroplastic-like [Vitis vinifera]
VIT_14s0066g02670	3.5864	2.27e-118	Probable LRR receptor-like serine/threonine-protein kinase At4g08850 (Precursor) GN=At4g08850 OS=Arabidopsis thaliana (Mouse-ear cress) PE=1 SV=3	PREDICTED: probable LRR receptor-like serine/threonine-protein kinase At4g08850-like [Vitis vinifera]
VIT_00s0125g00020	1.00512	2.13e-08	Uncharacterized mitochondrial protein AtMg00030 GN=AtMg00030 OS=Arabidopsis thaliana (Mouse-ear cress) PE=4 SV=1	unnamed protein product [Vitis vinifera]
VIT_07s0104g00410	-2.22124	2.85e-299	Endo-1,3;1,4-beta-D-glucanase (Precursor) OS=Zea mays (Maize) PE=1 SV=1	PREDICTED: endo-1,3;1,4-beta-D-glucanase [Vitis vinifera]
VIT_09s0054g01010	-1.93043	6.79e-11	Subtilisin-like protease (Precursor) GN=K8K14.8 OS=Arabidopsis thaliana (Mouse-ear cress) PE=1 SV=1	PREDICTED: subtilisin-like protease [Vitis vinifera]
VIT_18s0001g10180	3.2857	6.4e-43	Uncharacterized acetyltransferase At3g50280 GN=At3g50280 OS=Arabidopsis thaliana (Mouse-ear cress) PE=1 SV=1	PREDICTED: uncharacterized acetyltransferase At3g50280-like [Vitis vinifera]
VIT_06s0004g05080	-1.45106	1.04e-29	E3 ubiquitin-protein ligase SDIR1 GN=SDIR1 OS=Arabidopsis thaliana (Mouse-ear cress) PE=1 SV=1	PREDICTED: E3 ubiquitin-protein ligase SDIR1 [Vitis vinifera]
VIT_05s0020g02810	-1.47877	1.04e-47	--	PREDICTED: uncharacterized protein LOC100261302 [Vitis vinifera]
VIT_06s0004g03470	-1.45686	1.57e-06	--	unnamed protein product [Vitis vinifera]
VIT_01s0026g00910	1.93815	5.97e-11	--	PREDICTED: uncharacterized protein LOC100262187 [Vitis vinifera]
VIT_03s0091g00750	-1.97773	2.52e-05	Probable beta-D-xylosidase 5 (Precursor) GN=BXL5 OS=Arabidopsis thaliana (Mouse-ear cress) PE=2 SV=2	unnamed protein product [Vitis vinifera]
VIT_14s0060g01980	1.27703	4e-15	--	unnamed protein product [Vitis vinifera]
VIT_04s0023g03600	-1.02134	0.0018061	Thiosulfate sulfurtransferase 18 GN=STR18 OS=Arabidopsis thaliana (Mouse-ear cress) PE=1 SV=1	PREDICTED: thiosulfate sulfurtransferase, chloroplastic [Vitis vinifera]
VIT_18s0001g13980	-2.38234	7.95e-23	Indole-3-acetic acid-induced protein ARG7 GN=ARG7 OS=Vigna radiata var. radiata (Mung bean) PE=2 SV=1	PREDICTED: indole-3-acetic acid-induced protein ARG7 [Vitis vinifera]
VIT_17s0000g05580	2.03795	6.41e-23	Short-chain dehydrogenase reductase 3b GN=F14M4 OS=Arabidopsis thaliana (Mouse-ear cress) PE=2 SV=1	unnamed protein product [Vitis vinifera]
[truncated: 3,664 more rows]
