# Supplementary material for: Overexpression of VqWRKY31 enhances powdery mildew resistance in grapevine by promoting salicylic acid signaling and specific metabolite synthesis
Source: Hortic Res. 2022 Jan 19;9:uhab064. doi: 10.1093/hr/uhab064 (PMC8944305; doi:10.1093/hr/uhab064)
Supplement: Web_Material_uhab064 [file web_material_uhab064.zip › Table S4.xlsx]

## Sheet: Sheet1
Table S4. Significantly differentially accumulated metabolites in VqWRKY31 overexpressing line #32 versus WT.
Formula	Compounds	Class	CAS	#32/WT log2FoldChange	VIP
C15H22O9	Aucubin	Terpenoids	479-98-1	-1.08934	1.23138
C30H48O	β-Amyrenone*	Terpenoids	638-97-1	2.44192	1.23383
C30H48O	α-Amyrenone*	Terpenoids	638-96-0	11.3514	1.24728
C30H50O	Taraxerol	Terpenoids	127-22-0	2.06597	1.24641
C30H50O2	Betulin	Terpenoids	473-98-3	12.1718	1.24767
C30H48O3	24,30-Dihydroxy-12(13)-enolupinol	Terpenoids	-	1.04256	1.19017
C30H48O3	Ursolic acid	Terpenoids	77-52-1	1.22461	1.18956
C30H48O3	Betulinic acid	Terpenoids	472-15-1	1.13162	1.22367
C30H50O3	12,13-Dihydroursolic acid	Terpenoids	-	1.11096	1.18794
C30H46O4	11-Keto-ursolic acid	Terpenoids	105870-59-5	1.74226	1.22063
C30H46O4	Camaldulenic acid	Terpenoids	71850-15-2	1.34887	1.21077
C30H48O4	Corosolic acid	Terpenoids	4547-24-4	1.51429	1.23306
C30H48O4	3β,19α-Dihydroxyolean-12-en-28-oic acid	Terpenoids	-	1.84519	1.23246
C30H48O4	Pomolic acid	Terpenoids	13849-91-7	1.73098	1.24609
C31H50O4	Corosolic Acid Methyl Ester	Terpenoids	4518-70-1	1.95537	1.23501
C30H48O5	Madasiatic acid	Terpenoids	26532-66-1	1.18432	1.21141
C13H16O10	Gallic acid-4-O-glucoside	Tannins	84274-52-2	2.25828	1.24651
C20H16O13	Ellagic acid-4-O-glucoside	Tannins	-	1.69073	1.22848
C30H26O12	Procyanidin B1*	Tannins	20315-25-7	1.40674	1.23238
C30H26O12	Procyanidin B4*	Tannins	29106-51-2	1.23294	1.17758
C30H26O12	Procyanidin B3*	Tannins	23567-23-9	1.0547	1.22928
C31H28O12	Procyanidin A6	Tannins	-	1.03249	1.12627
C37H30O16	Galloylprocyanidin B4	Tannins	-	2.28583	1.24586
C45H36O18	Cinnamtannin B1	Tannins	88082-60-4	1.07218	1.15612
C45H38O18	Procyanidin C1*	Tannins	37064-30-5	1.42338	1.23114
C45H38O18	Procyanidin C2*	Tannins	37064-31-6	1.26988	1.23896
C52H42O22	Procyanidin C1 3'-O-gallate	Tannins	-	2.55041	1.24216
C52H42O22	Galloylprocyanidin C2	Tannins	-	1.9266	1.18126
C60H50O24	Cinnamtannin B2	Tannins	88038-12-4	1.12151	1.20816
C7H7NO	Benzamide	Phenolic acids	55-21-0	-2.00026	1.24638
C7H6O2	4-Hydroxybenzaldehyde	Phenolic acids	123-08-0	1.07487	1.19332
C8H10O	2-Phenylethanol	Phenolic acids	60-12-8	-2.07802	1.24566
C7H7NO2	4-Aminobenzoic acid	Phenolic acids	150-13-0	1.55373	1.24163
C7H6O3	3-Hydroxybenzoic Acid	Phenolic acids	99-06-9	1.31002	1.24682
C7H6O3	Protocatechualdehyde	Phenolic acids	139-85-5	1.06903	1.12882
C7H6O3	2,5-Dihydroxybenzaldehyde	Phenolic acids	1194-98-5	1.18195	1.23958
C9H8O2	Cinnamic acid	Phenolic acids	140-10-3	8.04429	1.24282
C7H7NO3	4-Aminosalicylic acid	Phenolic acids	65-49-6	1.52613	1.22894
C7H6O4	2,4-Dihydroxybenzoic acid*	Phenolic acids	89-86-1	1.49505	1.20503
C7H6O4	2,3-Dihydroxybenzoic Acid*	Phenolic acids	303-38-8	1.52836	1.22968
C9H10O3	Acetovanillone	Phenolic acids	498-02-2	1.074	1.13673
C8H8O4	Vanillic acid	Phenolic acids	121-34-6	1.19822	1.16021
C8H8O4	Homogentisic acid	Phenolic acids	451-13-8	2.02116	1.24383
C10H10O3	p-Coumaric acid methyl ester	Phenolic acids	3943-97-3	-1.05971	1.21419
C10H10O3	4-Methoxycinnamic acid	Phenolic acids	830-09-1	-1.23655	1.24062
C9H10O4	Syringaldehyde; 4-Hydroxy-3,5-Dimethoxybenzaldehyde	Phenolic acids	134-96-3	1.36962	1.1366
C11H12O4	Sinapinaldehyde	Phenolic acids	4206-58-0	1.37621	1.2015
C12H16O7	Arbutin	Phenolic acids	497-76-7	1.63479	1.24189
C13H12O7	Cinnamoyltartaric acid	Phenolic acids	-	-1.14794	1.10625
C13H18O7	3-Hydroxy-5-Methylphenol-1-O-Glucoside	Phenolic acids	-	1.87641	1.23815
C13H12O8	2-O-Caffeoylmalic acid	Phenolic acids	53755-04-7	1.02008	1.1744
C14H14O8	Feruloylmalic acid	Phenolic acids	-	-1.08687	1.05911
C13H16O9	Protocatechuic acid-4-O-glucoside	Phenolic acids	-	1.62968	1.24739
C13H16O9	1-O-Gentisoyl-D-glucoside	Phenolic acids	23445-11-6	1.66001	1.24346
C14H20O8	5-(2-Hydroxyethyl)-2-O-glucosylphenol	Phenolic acids	-	1.32691	1.24627
C14H20O8	Cornoside	Phenolic acids	40661-45-8	1.31081	1.24112
C16H16O7	Trans-5-O-(p-Coumaroyl)shikimate	Phenolic acids	-	-1.20615	1.19645
C14H18O9	1-O-Vanilloyl-D-Glucose	Phenolic acids	-	1.45863	1.22574
C14H20O9	Koaburaside	Phenolic acids	41653-73-0	1.93122	1.24489
C15H16O9	Sinapoyl malate	Phenolic acids	92344-58-6	-1.75894	1.19466
C14H18O10	1-O-(3,4-Dihydroxy-5-methoxy-benzoyl)-glucoside	Phenolic acids	-	1.01581	1.24156
C16H18O9	Chlorogenic acid (3-O-Caffeoylquinic acid)*	Phenolic acids	327-97-9	1.60711	1.0769
C16H18O9	Cryptochlorogenic acid (4-O-Caffeoylquinic acid)*	Phenolic acids	905-99-7	1.67795	1.12273
C16H20O9	1-O-Feruloyl-D-Glucose	Phenolic acids	-	2.37335	1.24163
C17H20O9	5-O-Feruloylquinic acid	Phenolic acids	-	2.76713	1.23529
C17H20O9	Chlorogenic acid methyl ester	Phenolic acids	29708-87-0	1.23177	1.19942
C17H22O10	1-O-Glucosyl sinapate	Phenolic acids	78185-48-5	1.98456	1.24121
C20H16O11	Caffeoyl(p-Hydroxybenzoyl)tartaric acid	Phenolic acids	-	2.23564	1.24665
C21H22O10	6-O-Caffeoylarbutin	Phenolic acids	136172-60-6	1.04399	1.18258
C19H27NO12	Anthranilate-1-O-Sophoroside	Phenolic acids	-	-2.6232	1.19636
C21H18O12	Vnilloylcaffeoyltartaric acid	Phenolic acids	-	2.34156	1.22869
C21H14O13	Trigallic acid	Phenolic acids	2131-66-0	1.95348	1.2113
C21H18O13	3,4-Digalloylshikimic acid	Phenolic acids	-	2.32908	1.24632
C20H18O14	4,6-(S)-Hexahydroxydiphenoyl-D-glucose	Phenolic acids	23094-68-0	1.34711	1.22577
C22H22O13	1-O-Caffeoyl-4-O-galloyl-β-D-glucose	Phenolic acids	-	2.06696	1.24005
C25H22O11	Dicaffeoylshikimic acid	Phenolic acids	-	11.4642	1.2476
C24H24O12	3,6-Di-O-caffeoyl glucose	Phenolic acids	-	1.85808	1.20436
C25H24O12	Isochlorogenic acid A*	Phenolic acids	2450-53-5	12.1174	1.24739
C25H24O12	Isochlorogenic acid B*	Phenolic acids	14534-61-3	2.09535	1.19201
C25H24O12	Isochlorogenic acid C*	Phenolic acids	57378-72-0	12.2075	1.24757
C4H10O2	2,3-Butanediol	Others	513-85-9	1.22472	1.228
C4H8O4	D-(-)-Threose	Others	95-43-2	-3.24059	1.24528
C5H12O5	Ribitol*	Others	488-81-3	-1.00155	1.19236
C5H4N2O4	Orotic acid	Others	65-86-1	-2.55868	1.23827
C6H8O6	D-Glucurono-6,3-lactone	Others	32449-92-6	1.1033	1.10325
C6H12O6	D-Glucose*	Others	14431-43-7	-1.02754	1.20268
C6H12O6	D-Mannose*	Others	3458-28-4	-1.039	1.22304
C8H9NO4	4-Pyridoxic acid	Others	82-82-6	1.5602	1.23378
C14H12O3	Resveratrol	Stilbene	501-36-0	4.89664	1.24524
C14H14O3	Dihydroresveratrol	Stilbene	58436-28-5	9.46433	1.24662
C15H14O3	3,4′-Dihydroxy-5-methoxystilbene	Stilbene	42438-89-1	2.94058	1.24693
C16H16O3	Pterostilbene	Stilbene	537-42-8	1.18722	1.24732
C16H16O4	3'-Hydroxypterostilbene	Others	475231-21-1	1.03793	1.24449
C7H15O10P	D-Sedoheptuiose 7-phosphate	Others	2646-35-7	-1.08005	1.24321
C14H20O8	Vanilloloside	Others	74950-96-2	1.50935	1.24626
C6H14O12P2	D-Glucose 1,6-bisphosphate*	Others	10139-18-1	-1.14467	1.14737
C12H22O11	D-Trehalose*	Others	99-20-7	-2.01323	1.16901
C12H22O11	Melibiose*	Others	585-99-9	-2.04937	1.22381
C18H26O10	Benzyl β-primeveroside	Others	130622-31-0	1.06971	1.14381
C28H22O6	Ampelopsin F	Stilbene	151487-08-0	3.28549	1.2437
C28H22O6	ε-Viniferin	Stilbene	62218-08-0	3.22917	1.24638
C20H22O11S	Resveratrol-3-O-(6''-sulfonyl)glucoside	Stilbene	-	2.04211	1.20178
C18H32O15	Solatriose	Others	528-40-5	-2.37463	1.04314
C30H30O11	Ferulic-piceid	Stilbene	-	1.75048	1.16311
C42H30O9	α-Viniferin	Others	62218-13-7	1.18476	1.09819
C4H9NO2	γ-Aminobutyric acid	Organic acids	56-12-2	1.17404	1.24534
C6H13NO2	6-Aminocaproic acid	Organic acids	60-32-2	1.34775	1.1459
C6H10O4	2,2-Dimethylsuccinic acid	Organic acids	597-43-3	-2.49456	1.09496
C6H6O6	Cis-Aconitic acid	Organic acids	585-84-2	-1.96176	1.16796
C7H12O5	2-Propylmalic Acid*	Organic acids	-	-1.0349	1.23745
C6H6N4S	6-Methylmercaptopurine	Nucleotides and derivatives	50-66-8	1.59543	1.24518
C11H15N5O4	2'-O-Methyladenosine	Nucleotides and derivatives	2140-79-6	1.14602	1.245
C9H13N2O9P	Uridine 5'-monophosphate	Nucleotides and derivatives	58-97-9	1.89322	1.2364
C10H13N4O7P	2'-Deoxyinosine-5'-monophosphate	Nucleotides and derivatives	3393-18-8	-1.29103	1.20961
C16H32O4	10,16-Dihydroxypalmitic acid	Lipids	3233-90-7	1.13821	1.22301
C18H30O3	13S-Hydroxy-9Z,11E,15Z-octadecatrienoic acid	Lipids	87984-82-5	1.79636	1.2473
C18H39NO2	Dihydrosphingosine	Lipids	764-22-7	1.1836	1.18215
C18H32O4	7S,8S-DiHODE; (9Z,12Z)-(7S,8S)-Dihydroxyoctadeca-9,12-dienoic acid	Lipids	143288-65-7	5.05929	1.24637
C18H34O4	12,13-DHOME; (9Z)-12,13-Dihydroxyoctadec-9-enoic acid	Lipids	263399-35-5	1.60499	1.24539
C18H34O5	9,12,13-TriHOME; 9(S),12(S),13(S)-Trihydroxy-10(E)-octadecenoic acid*	Lipids	97134-11-7	1.18744	1.1857
C22H46NO7P	LysoPC 14:0	Lipids	20559-16-4	1.29125	1.24096
C24H46NO7P	LysoPC 16:2*	Lipids	-	1.71697	1.216
C24H46NO7P	LysoPC 16:2(2n isomer)*	Lipids	-	1.74513	1.23565
C24H48NO7P	LysoPC 16:1*	Lipids	76790-27-7	1.97843	1.21078
C26H48NO7P	LysoPC 18:3(2n isomer)*	Lipids	-	1.70564	1.24704
C26H48NO7P	LysoPC 18:3*	Lipids	-	1.61657	1.23695
C26H50NO7P	LysoPC 18:2*	Lipids	-	1.08368	1.24435
C26H50NO7P	LysoPC 18:2(2n isomer)*	Lipids	-	1.18097	1.24702
C28H48NO7P	LysoPC 20:5	Lipids	162440-04-2	-8.22325	1.24753
C28H50NO7P	LysoPC 20:4	Lipids	-	-9.11198	1.24665
C11H10O4	Scoparone (6,7-Dimethoxycoumarin)	Lignans and Coumarins	120-08-1	1.43925	1.14682
C15H16O4	Sibiricol	Lignans and Coumarins	26481-12-9	1.33527	1.02912
C19H22O3	Aurapten	Lignans and Coumarins	495-02-3	1.87958	1.23208
C15H16O8	Skimmin (7-Hydroxycoumarin-7-O-glucoside)	Lignans and Coumarins	93-39-0	-14.0856	1.23511
C15H16O9	Esculin (6,7-DihydroxyCoumarin-6-glucoside)	Lignans and Coumarins	531-75-9	1.15025	1.23316
C16H18O9	Scopoletin-7-O-glucoside (Scopolin)	Lignans and Coumarins	531-44-2	2.02686	1.24006
C17H20O10	Fraxidin-8-O-glucoside	Lignans and Coumarins	-	-1.34482	1.23248
C22H26O8	Syringaresinol	Lignans and Coumarins	21453-69-0	1.94449	1.22969
C22H28O8	Lyoniresinol	Lignans and Coumarins	14464-90-5	1.70169	1.20024
C26H36O11	Secoisolariciresinol 4-O-glucoside	Lignans and Coumarins	-	1.29922	1.16795
C27H36O12	5'-Methoxyisolariciresinol-9'-O-glucoside	Lignans and Coumarins	-	2.14171	1.18625
C28H34O12	Pinoresinol-4-O-(6''-acetyl)glucoside	Lignans and Coumarins	-	-2.68614	1.23875
C15H12O5	Naringenin chalcone*	Flavonoids	73692-50-9	1.77074	1.23702
C15H12O5	Naringenin (5,7,4'-Trihydroxyflavanone)*	Flavonoids	480-41-1	1.88211	1.23771
C15H12O5	Pinobanksin	Flavonoids	548-82-3	1.87133	1.22822
C15H14O5	Apiferol	Flavonoids	55167-29-8	1.34632	1.21039
C15H10O6	Isoscutellarein	Flavonoids	41440-05-5	2.2647	1.20621
C15H10O6	Luteolin (5,7,3',4'-Tetrahydroxyflavone)	Flavonoids	491-70-3	1.50335	1.23175
C15H12O6	Eriodictyol (5,7,3',4'-Tetrahydroxyflavanone)	Flavonoids	552-58-9	5.19026	1.24647
C16H14O6	Hesperetin	Flavonoids	520-33-2	8.35902	1.24743
C15H12O7	Dihydroquercetin(Taxifolin)	Flavonoids	480-18-2	1.95441	1.14604
C16H12O7	Isorhamnetin	Flavonoids	480-19-3	-8.96246	1.24388
C15H12O8	Dihydromyricetin (Ampelopsin)	Flavonoids	27200-12-0	-11.9972	1.24754
C18H16O8	Myricetin-3,7,3'-trimethyl ether	Flavonoids	-	1.07076	1.03858
C20H20O7	Sinensetin (5,6,7,3',4'-pentamethoxyflavone)	Flavonoids	2306-27-6	-1.16662	1.05147
C20H20O7	3,5,7,3′4′-Pentamethoxyflavone	Flavonoids	1247-97-8	-1.45382	1.1289
C21H22O10	Naringenin-7-O-glucoside (Prunin)*	Flavonoids	529-55-5	1.20571	1.23695
C21H24O10	Phloretin-4'-O-glucoside (Trilobatin)*	Flavonoids	4192-90-9	1.90499	1.24454
C22H18O10	Catechin gallate*	Flavonoids	130405-40-2	2.4977	1.24225
C22H18O10	Epicatechin gallate*	Flavonoids	1257-08-5	2.33038	1.24426
C22H18O10	7-O-Galloyltricetiflavan	Flavonoids	-	2.52718	1.2456
C22H22O10	Acacetin-7-O-glucoside (Tilianin)	Flavonoids	4291-60-5	1.35257	1.23095
C21H22O11	Eriodictyol-7-O-glucoside	Flavonoids	38965-51-4	2.39455	1.24309
C21H22O11	Eriodictyol-3'-O-glucoside	Flavonoids	-	2.46729	1.24306
C21H22O11	Aromadendrin-7-O-glucoside	Flavonoids	28189-90-4	-1.3695	1.23637
C21H22O11	3,4,2',4',6'-Pentahydroxychalcone-4'-O-glucoside	Flavonoids	-	1.00638	1.22766
C21H22O11	Dihydrokaempferol-7-O-glucoside	Flavonoids	-	2.40722	1.24346
C21H24O11	Epicatechin glucoside	Flavonoids	-	1.31396	1.2379
C22H18O11	Gallocatechin 3-O-gallate*	Flavonoids	5127-64-0	2.11592	1.24271
C22H18O11	Epigallocatechin-3-gallate*	Flavonoids	989-51-5	2.11559	1.24057
C21H18O12	Scutellarein-7-O-glucuronide (Scutellarin)	Flavonoids	27740-01-8	-15.2756	1.24011
C21H20O12	Quercetin-4'-O-glucoside (Spiraeoside)	Flavonoids	20229-56-5	1.01598	1.2331
C21H20O12	Quercetin-3-O-galactoside (Hyperin)*	Flavonoids	482-36-0	1.06599	1.22086
C21H21O12+	Delphinidin-3-O-glucoside (Mirtillin)	Flavonoids	50986-17-9	12.4228	1.24689
C21H22O12	Taxifolin-3'-O-glucoside	Flavonoids	31106-05-5	3.02293	1.23893
C23H16O11	Isorhamnetin-3-O-gallate	Flavonoids	-	1.72323	1.17358
C22H20O12	Diosmetin-7-O-glucuronide	Flavonoids	35110-20-4	-13.3573	1.21365
C22H23O12+	Petunidin-3-O-glucoside	Flavonoids	6988-81-4	1.26009	1.19049
C23H24O12	Jaceosidin-7-O-Glucoside	Flavonoids	25474-11-7	1.70677	1.24451
C25H27O13+	Malvidin-3-O-(6''-O-acetyl)glucoside	Flavonoids	-	-1.7153	1.2368
C30H26O11	Epicatechin-epiafzelechin	Flavonoids	-	1.40815	1.208
C27H32O14	Naringenin-7-O-Neohesperidoside(Naringin)*	Flavonoids	10236-47-2	1.05549	1.23325
C31H28O12	8,8'-Methylenebiscatechin	Flavonoids	81555-08-0	1.1014	1.15932
C27H30O16	Kaempferol-3-O-sophoroside	Flavonoids	19895-95-5	1.64402	1.17863
C28H34O15	Hesperetin-7-O-rutinoside (Hesperidin)*	Flavonoids	520-26-3	-2.19834	1.12765
C28H34O15	Hesperetin-7-O-neohesperidoside(Neohesperidin)*	Flavonoids	13241-33-3	-2.15782	1.1311
C28H32O16	Isorhamnetin-3-O-neohesperidoside*	Flavonoids	55033-90-4	-1.55278	1.24368
C28H32O16	6-C-Methylquercetin-3-O-rutinoside	Flavonoids	-	-1.36528	1.22927
C27H30O17	Meratin	Flavonoids	27215-04-9	1.64088	1.13424
C28H34O16	Hesperetin-6-C-glucoside-7-O-glucoside	Flavonoids	-	1.53318	1.23514
C29H34O16	Tricin-7-O-rutinoside	Flavonoids	-	-1.21978	1.2467
C32H31O14+	Malvidin-3-O-(6''-O-p-coumaroyl)glucoside	Flavonoids	-	-1.1491	1.22514
C31H29O15+	Petunidin-3-O-(6''-O-caffeoyl)glucoside	Flavonoids	-	-2.16307	1.21858
C29H34O17	Tricin-5,7-O-diglucoside	Flavonoids	-	-1.77739	1.23545
C32H31O15+	Malvidin-3-O-(6''-O-caffeoyl)glucoside	Flavonoids	-	-1.61804	1.20837
C33H40O19	Kaempferol-3-O-robinoside-7-O-rhamnoside (Robinin)	Flavonoids	301-19-9	1.37145	1.18316
C37H38O18	Vitexin-7-O-(6''-feruloyl)glucoside	Flavonoids	-	2.54508	1.23349
C45H38O18	Catechin-catechin-catechin	Flavonoids	-	1.4395	1.09212
C4H9NO2	N,N-Dimethylglycine	Amino acids and derivatives	1118-68-9	1.0139	1.23673
C5H9NO2	L-Proline	Amino acids and derivatives	147-85-3	2.29565	1.24718
C5H11NO2	L-Valine	Amino acids and derivatives	72-18-4	1.82753	1.24666
C6H11NO2	Pipecolic acid	Amino acids and derivatives	4043-87-2	2.31882	1.2435
C6H13NO2	L-Norleucine	Amino acids and derivatives	327-57-1	3.02718	1.21038
C6H13NO2	L-Leucine*	Amino acids and derivatives	61-90-5	1.71246	1.24235
C6H13NO2	L-Isoleucine*	Amino acids and derivatives	73-32-5	2.78628	1.23947
C8H11NO	L-Tyramine	Amino acids and derivatives	51-67-2	-4.56163	1.24713
C6H13NO2S	L-Homomethionine	Amino acids and derivatives	25148-30-5	2.24237	1.24275
C9H11NO2	L-Phenylalanine	Amino acids and derivatives	63-91-2	1.63042	1.24703
C8H15NO3	N-Acetyl-L-leucine	Amino acids and derivatives	1188-21-2	1.17715	1.14166
C9H18N2O3	L-Alanyl-L-leucine	Amino acids and derivatives	3303-34-2	1.10135	1.24435
C7H14N2O4S	L-Cystathionine	Amino acids and derivatives	56-88-2	-1.1382	1.18453
C10H18N2O5	L-Isoleucyl-L-Aspartate	Amino acids and derivatives	-	1.04179	1.23012
C16H27NO14	L-Aspartic acid-O-diglucoside	Amino acids and derivatives	-	1.93964	1.22933
C5H11N	Piperidine	Alkaloids	110-89-4	1.76533	1.23868
C8H9N	N-Benzylmethylene isomethylamine	Alkaloids	-	1.58476	1.24591
C8H11N	Phenethylamine	Alkaloids	64-04-0	-1.88337	1.24739
C5H9NO3	5-Aminolevulinate	Alkaloids	106-60-5	1.71721	1.23701
C8H11NO	Phenylethanolamine	Alkaloids	7568-93-6	-4.54736	1.24587
C7H16NO2	Acetylcholine	Alkaloids	60-31-1	-1.21084	1.23623
C10H12N2	Tryptamine	Alkaloids	61-54-1	-1.16947	1.21836

## Sheet: 芪类
Index	Formula	Compounds	物质	Class I	物质一级分类	Class II	物质二级分类	CAS	Level	TS-0h-1	TS-0h-2	TS-0h-3	w31-0h-1	w31-0h-2	w31-0h-3	VIP	Fold_Change	Log2FC	Type
mws0021	C14H12O3	Resveratrol	白藜芦醇	Others	其它类	Stilbene	茋类	501-36-0	A	491160	374570	384420	11601000	11620000	14018000	1.24524	29.7876	4.89664	up
Zmhn003607	C14H14O3	Dihydroresveratrol	二氢白藜芦醇	Others	其它类	Stilbene	茋类	58436-28-5	B	9	9	9	5820.3	5136.4	8115.9	1.24662	706.393	9.46433	up
Hmmn007137	C15H14O3	3,4′-Dihydroxy-5-methoxystilbene	3,4′-二羟基-5-甲氧基二苯乙烯	Others	其它类	Stilbene	茋类	42438-89-1	A	122440	120650	114300	870600	910110	963040	1.24693	7.67719	2.94058	up
mws1359	C16H16O3	Pterostilbene	紫檀芪	Others	其它类	Stilbene	茋类	537-42-8	A	3403100	3393300	3410000	7687800	7650300	7903300	1.24732	2.27714	1.18722	up
Zmpn006570	C28H22O6	Ampelopsin F	蛇葡萄素 F	Others	其它类	Stilbene	茋类	151487-08-0	A	39608	38729	47235	414900	358840	450660	1.2437	9.75058	3.28549	up
mws1420	C28H22O6	ε-Viniferin	ε-葡萄素	Others	其它类	Stilbene	茋类	62218-08-0	A	200020	174120	194980	1758800	1701500	1876500	1.24638	9.37728	3.22917	up
Zmhn002236	C20H22O11S	Resveratrol-3-O-(6''-sulfonyl)glucoside（其实就是piceid）	白藜芦醇-3-O-(6''-磺酰基)葡萄糖苷	Others	其它类	Stilbene	茋类	-	B	5607.2	9777.7	8826.5	38274	34486	26954	1.20178	4.11847	2.04211	up
Zmhn002702	C30H30O11	Ferulic-piceid	阿魏酸-白藜芦醇苷	Others	其它类	Stilbene	茋类	-	B	3346.6	1440.7	2399.6	7710.4	8427.3	8044.1	1.16311	3.36471	1.75048	up
